# Supplementary material for: Synthesis and Properties of La14TME6CuS24O4, Exhibiting Multivalent Spin Chains (TME = Cr, Fe)
Source: ACS Omega. 2024 May 8;9(20):22145–55. doi: 10.1021/acsomega.4c00564 (PMC11112593; doi:10.1021/acsomega.4c00564)
Supplement: Supplementary file 1 — ao4c00564_si_001.cif [file ao4c00564_si_001.cif]

#=======================================================================
data_global
#=======================================================================

_audit_creation_method                   'Jana2020 1.3.48'


# 1. PROCESSING SUMMARY (IUCr Office Use Only)

_journal_date_recd_electronic            ?
_journal_date_to_coeditor                ?
_journal_date_from_coeditor              ?
_journal_date_accepted                   ?
_journal_date_printers_first             ?
_journal_date_printers_final             ?
_journal_date_proofs_out                 ?
_journal_date_proofs_in                  ?
_journal_coeditor_name                   ?
_journal_coeditor_code                   ?
_journal_coeditor_notes
; ?
;
_journal_techeditor_code                 ?
_journal_paper_category                  ?
_journal_techeditor_notes
; ?
;
_journal_coden_ASTM                      ?
_journal_name_full                       'Acta Crystallographica Section C'
_journal_year                            ?
_journal_volume                          ?
_journal_issue                           ?
_journal_page_first                      ?
_journal_page_last                       ?
_journal_suppl_publ_number               ?
_journal_suppl_publ_pages                ?

#=======================================================================

# 2. SUBMISSION DETAILS

_publ_contact_author_name                ?
_publ_contact_author_address
; ?
;
_publ_contact_author_email               ?
_publ_contact_author_fax                 ?
_publ_contact_author_phone               ?

_publ_requested_journal                  'Acta Crystallographica Section C'
_publ_requested_category                 ?

_publ_contact_letter
; ?
;

#=======================================================================

# 3. TITLE AND AUTHOR LIST

_publ_section_title
; ?
;
_publ_section_title_footnote
; ?
;
loop_
 _publ_author_name
 _publ_author_footnote
 _publ_author_address
; ?      # name
;
; ?      # footnote
;
; ?      # address
;

#=======================================================================

# 4. TEXT

_publ_section_synopsis
; ?
;
_publ_section_abstract
; ?
;
_publ_section_comment
; ?
;
_publ_section_introduction
; ?
;
_publ_section_experimental
; ?
;
_publ_section_exptl_prep
; ?
;
_publ_section_exptl_refinement
; ?
;
_publ_section_exptl_solution
; ?
;
_publ_section_discussion
; ?
;
_publ_section_acknowledgements
; ?
;
_publ_section_references
;
;
_publ_section_figure_captions
; ?
;
_publ_section_table_legends
; ?
;

#=======================================================================
data_I
#=======================================================================

# 5. CHEMICAL DATA

_chemical_name_systematic
; ?
;
_chemical_name_common                    ?
_chemical_formula_moiety                 'Cu Fe6 La14 O4 S24'
_chemical_formula_structural             ?
_chemical_formula_analytical             ?
_chemical_formula_iupac                  ?
_chemical_formula_sum                    'Cu Fe6 La14 O4 S24'
_chemical_formula_weight                 3176.7
_chemical_melting_point                  ?
_chemical_compound_source                ?
_chemical_absolute_configuration         .

#=======================================================================

# 6. CRYSTAL DATA

_symmetry_cell_setting                   monoclinic
_symmetry_space_group_name_H-M           'C 1 2/m 1'
_symmetry_space_group_name_Hall          '-C 2y'
_symmetry_Int_Tables_number              12

loop_
 _space_group_symop_id
 _space_group_symop_operation_xyz
 1   x,y,z
 2   -x,y,-z
 3   -x,-y,-z
 4   x,-y,z
 5   x+1/2,y+1/2,z
 6   -x+1/2,y+1/2,-z
 7   -x+1/2,-y+1/2,-z
 8   x+1/2,-y+1/2,z

_cell_length_a                           15.4368(10)
_cell_length_b                           14.0102(9)
_cell_length_c                           10.4973(7)
_cell_angle_alpha                        90
_cell_angle_beta                         116.3073(13)
_cell_angle_gamma                        90
_cell_volume                             2035.1(2)

loop_
 _twin_individual_id
 _twin_individual_mass_fraction_refined
 _twin_individual_twin_matrix_11
 _twin_individual_twin_matrix_12
 _twin_individual_twin_matrix_13
 _twin_individual_twin_matrix_21
 _twin_individual_twin_matrix_22
 _twin_individual_twin_matrix_23
 _twin_individual_twin_matrix_31
 _twin_individual_twin_matrix_32
 _twin_individual_twin_matrix_33
 ? ? ? ? ? ? ? ? ? ? ?

_cell_formula_units_Z                    2

_cell_measurement_reflns_used            18880
_cell_measurement_theta_min              2.07
_cell_measurement_theta_max              35.2
_cell_measurement_temperature            293
_cell_special_details
; ?
;

_exptl_crystal_density_diffrn            5.184
_exptl_crystal_density_meas              ?
_exptl_crystal_density_method            ?
_exptl_crystal_F_000                     2798

_exptl_absorpt_coefficient_mu            18.143
_exptl_crystal_description               'Specular, Rod-like, Irregular shape'
_exptl_crystal_size_max                  0.05
_exptl_crystal_size_mid                  0.025
_exptl_crystal_size_min                  0.025
_exptl_crystal_size_rad                  ?
_exptl_crystal_colour                    Black
_exptl_absorpt_correction_type           Multi-Scan
_exptl_absorpt_process_details           
;
 SADABS 2016/2: Krause, L., Herbst-Irmer, R., Sheldrick G.M. & Stalke D.,
 J. Appl. Cryst. 48 (2015) 3-10
;
_exptl_absorpt_correction_T_min          0.5754
_exptl_absorpt_correction_T_max          0.7469
loop_
 _exptl_crystal_face_index_h
 _exptl_crystal_face_index_k
 _exptl_crystal_face_index_l
 _exptl_crystal_face_perp_dist
 ? ? ? ?

#=======================================================================

# 7. EXPERIMENTAL DATA

_exptl_special_details                   ?

_diffrn_ambient_temperature              293
_diffrn_source                           ?
_diffrn_source_power                     ?
_diffrn_source_voltage                   ?
_diffrn_source_current                   ?
_diffrn_radiation_type                   'Mo K\a'
_diffrn_radiation_source                 'X-ray tube'
_diffrn_radiation_wavelength             0.71073
_diffrn_radiation_monochromator          graphite
_diffrn_measurement_device               'four-circle diffractometer'
_diffrn_measurement_device_type          'Bruker CCD'
_diffrn_detector                         ?
_diffrn_detector_area_resol_mean         ?
_diffrn_measurement_method               'Bruker CCD'
_diffrn_measurement_specimen_support     ?

_diffrn_reflns_number                    33603
_diffrn_reflns_theta_min                 2.07
_diffrn_reflns_theta_max                 35.2
_diffrn_reflns_theta_full                34.62
_diffrn_measured_fraction_theta_max      0.95
_diffrn_measured_fraction_theta_full     0.98
_diffrn_reflns_av_r_equivalents          0.0323
_diffrn_reflns_av_uneti/neti             0.0222
_diffrn_reflns_limit_h_min               -24
_diffrn_reflns_limit_h_max               25
_diffrn_reflns_limit_k_min               -22
_diffrn_reflns_limit_k_max               22
_diffrn_reflns_limit_l_min               -16
_diffrn_reflns_limit_l_max               16
_diffrn_reflns_reduction_process         ?

_diffrn_standards_number                 ?
_diffrn_standards_interval_count         ?
_diffrn_standards_interval_time          ?
_diffrn_standards_decay_%                ?
loop_
_diffrn_standard_refln_index_h
_diffrn_standard_refln_index_k
_diffrn_standard_refln_index_l
  ? ? ?

_diffrn_radiation_probe                  X-ray

#=======================================================================

# 8. REFINEMENT DATA

_refine_special_details
; ?
;

_reflns_number_total                     4459
_reflns_number_gt                        3782
_reflns_threshold_expression             'I>3\s(I)'

_refine_ls_structure_factor_coef         Fsqd
_refine_ls_R_factor_gt                   0.0241
_refine_ls_wR_factor_gt                  0.0546
_refine_ls_R_factor_all                  0.0346
_refine_ls_wR_factor_ref                 0.0567
_refine_ls_goodness_of_fit_ref           1.5532
_refine_ls_goodness_of_fit_gt            1.6266
_refine_ls_restrained_S_gt               ?
_refine_ls_restrained_S_all              ?
_refine_ls_number_reflns                 4459
_refine_ls_number_parameters             126
_refine_ls_number_restraints             0
_refine_ls_number_constraints            0
_refine_ls_weighting_scheme              sigma
_refine_ls_weighting_details             'calc w=1/[\s^2^(Fo^2^)+(0.02P)^2^+0.0000P] where P=(Fo^2^+2Fc^2^)/3'
_refine_ls_hydrogen_treatment            ?
_refine_ls_shift/su_max                  0.0280
_refine_ls_shift/su_mean                 0.0028
_refine_diff_density_max                 1.41
_refine_diff_density_min                 -1.07
_refine_ls_extinction_method             'none'
_refine_ls_extinction_coef               ?
_refine_ls_extinction_expression         ?
_refine_ls_abs_structure_details         ?
_refine_ls_abs_structure_Flack           ?
_refine_ls_abs_structure_Rogers          ?

loop_
 _atom_type_symbol
 _atom_type_scat_dispersion_real
 _atom_type_scat_dispersion_imag
 _atom_type_scat_source
 Cu   0.3201  1.2651
 'International Tables Vol C tables 4.2.6.8 and 6.1.1.1'
 Fe   0.3463  0.8444
 'International Tables Vol C tables 4.2.6.8 and 6.1.1.1'
 La  -0.2871  2.4523
 'International Tables Vol C tables 4.2.6.8 and 6.1.1.1'
 O    0.0106  0.0060
 'International Tables Vol C tables 4.2.6.8 and 6.1.1.1'
 S    0.1246  0.1234
 'International Tables Vol C tables 4.2.6.8 and 6.1.1.1'

_computing_data_collection               ?
_computing_cell_refinement               ?
_computing_data_reduction                ?
_computing_structure_solution            ?
_computing_structure_refinement          ?
_computing_molecular_graphics            ?
_computing_publication_material          ?

loop_
 _restr_distance_atom_site_label_1
 _restr_distance_site_symmetry_1
 _restr_distance_atom_site_label_2
 _restr_distance_site_symmetry_2
 _restr_distance_target
 _restr_distance_target_weight_param
 ? ? ? ? ? ?

loop_
 _restr_angle_atom_site_label_1
 _restr_angle_site_symmetry_1
 _restr_angle_atom_site_label_2
 _restr_angle_site_symmetry_2
 _restr_angle_atom_site_label_3
 _restr_angle_site_symmetry_3
 _restr_angle_target
 _restr_angle_target_weight_param
 ? ? ? ? ? ? ? ?

loop_
 _restr_torsion_atom_site_label_1
 _restr_torsion_site_symmetry_1
 _restr_torsion_atom_site_label_2
 _restr_torsion_site_symmetry_2
 _restr_torsion_atom_site_label_3
 _restr_torsion_site_symmetry_3
 _restr_torsion_atom_site_label_4
 _restr_torsion_site_symmetry_4
 _restr_torsion_angle_target
 _restr_torsion_weight_param
 ? ? ? ? ? ? ? ? ? ?

loop_
 _restr_equal_distance_atom_site_label_1
 _restr_equal_distance_site_symmetry_1
 _restr_equal_distance_atom_site_label_2
 _restr_equal_distance_site_symmetry_2
 _restr_equal_distance_class_class_id
 _restr_equal_distance_class_target_weight_param
 ? ? ? ? ? ?

loop_
 _restr_equal_angle_atom_site_label_1
 _restr_equal_angle_site_symmetry_1
 _restr_equal_angle_atom_site_label_2
 _restr_equal_angle_site_symmetry_2
 _restr_equal_angle_atom_site_label_3
 _restr_equal_angle_site_symmetry_3
 _restr_equal_angle_class_class_id
 _restr_equal_angle_class_target_weight_param
 ? ? ? ? ? ? ? ?

loop_
 _restr_equal_torsion_atom_site_label_1
 _restr_equal_torsion_site_symmetry_1
 _restr_equal_torsion_atom_site_label_2
 _restr_equal_torsion_site_symmetry_2
 _restr_equal_torsion_atom_site_label_3
 _restr_equal_torsion_site_symmetry_3
 _restr_equal_torsion_atom_site_label_4
 _restr_equal_torsion_site_symmetry_4
 _restr_equal_torsion_class_class_id
 _restr_equal_torsion_class_target_weight_param
 ? ? ? ? ? ? ? ? ? ?


#=======================================================================

# 9. ATOMIC COORDINATES AND DISPLACEMENT PARAMETERS

loop_
 _atom_site_label
 _atom_site_type_symbol
 _atom_site_fract_x
 _atom_site_fract_y
 _atom_site_fract_z
 _atom_site_adp_type
 _atom_site_U_iso_or_equiv
 _atom_site_site_symmetry_multiplicity
 _atom_site_occupancy
 _atom_site_calc_flag
 _atom_site_refinement_flags
 _atom_site_disorder_assembly
 _atom_site_disorder_group
  La1 La 0.499118(19) 0.5 0.17465(3) Uani 0.00835(9) 4 1 d . . .
  La2 La 0.208616(13) 0.787429(13) 0.127461(19) Uani 0.00657(6) 8 1 d . . .
  La3 La 0.31206(2) 1 -0.02390(3) Uani 0.01144(10) 4 1 d . . .
  La4 La 0.82275(2) 0.5 0.45289(3) Uani 0.01202(10) 4 1 d . . .
  La5 La 0.487918(14) 0.800951(15) 0.24785(2) Uani 0.01253(7) 8 1 d . . .
  Fe1 Fe 0.75 0.75 0.5 Uani 0.0118(2) 4 1 d . . .
  Fe2 Fe 0.36835(4) 0.62279(4) 0.41682(6) Uani 0.0188(2) 8 1 d . . .
  Cu1 Cu 0.57244(8) 1 0.20804(12) Uani 0.0077(4) 4 0.5 d . . .
  S1 S 0.5 0.5 0.5 Uani 0.0227(7) 2 1 d . . .
  S2 S 0.18945(9) 1 0.12924(12) Uani 0.0091(4) 4 1 d . . .
  S3 S 0.36332(6) 0.62885(6) 0.18980(9) Uani 0.0083(3) 8 1 d . . .
  S4 S 0 0.81451(9) 0 Uani 0.0099(4) 4 1 d . . .
  S5 S 0.46839(9) 1 0.31568(13) Uani 0.0122(4) 4 1 d . . .
  S6 S 0.87425(6) 0.69523(6) 0.42066(9) Uani 0.0085(3) 8 1 d . . .
  S7 S 0.63760(6) 0.63086(6) 0.36064(9) Uani 0.0112(3) 8 1 d . . .
  S8 S 0.68311(6) 0.87463(6) 0.29790(10) Uani 0.0123(3) 8 1 d . . .
  S9 S 0.4964(6) 1 -0.0357(7) Uiso 0.0217(15) 4 0.198 d . . .
  S10 S 0.4986(10) 0.0518(3) -0.0120(13) Uiso 0.0157(12) 8 0.151 d . . .
  O1 O 0.33586(16) 0.83381(16) 0.0608(2) Uiso 0.0083(4) 8 1 d . . .

loop_
 _atom_site_aniso_label
 _atom_site_aniso_type_symbol
 _atom_site_aniso_U_11
 _atom_site_aniso_U_22
 _atom_site_aniso_U_33
 _atom_site_aniso_U_12
 _atom_site_aniso_U_13
 _atom_site_aniso_U_23
 La1 La 0.00692(12) 0.00633(12) 0.01093(13) 0 0.00316(10) 0
 La2 La 0.00534(8) 0.00647(8) 0.00759(9) 0.00004(6) 0.00258(7) -0.00044(6)
 La3 La 0.01017(13) 0.00688(12) 0.01698(14) 0 0.00575(11) 0
 La4 La 0.01270(13) 0.00642(12) 0.01343(14) 0 0.00261(11) 0
 La5 La 0.00556(8) 0.01475(10) 0.01504(10) -0.00034(7) 0.00255(7) -0.00747(7)
 Fe1 Fe 0.0092(3) 0.0105(3) 0.0141(3) -0.0013(2) 0.0035(3) -0.0047(3)
 Fe2 Fe 0.0248(3) 0.0214(3) 0.0124(3) -0.0028(2) 0.0101(2) 0.0000(2)
 Cu1 Cu 0.0085(5) 0.0093(5) 0.0084(5) 0 0.0066(4) 0
 S1 S 0.0207(10) 0.0149(9) 0.0239(10) 0 0.0020(8) 0
 S2 S 0.0124(5) 0.0060(5) 0.0104(5) 0 0.0066(4) 0
 S3 S 0.0086(3) 0.0077(3) 0.0087(4) 0.0008(3) 0.0040(3) -0.0004(3)
 S4 S 0.0061(5) 0.0140(5) 0.0095(5) 0 0.0034(4) 0
 S5 S 0.0132(5) 0.0071(5) 0.0164(6) 0 0.0068(5) 0
 S6 S 0.0093(3) 0.0079(3) 0.0087(4) 0.0011(3) 0.0042(3) 0.0004(3)
 S7 S 0.0104(4) 0.0115(4) 0.0105(4) -0.0026(3) 0.0037(3) -0.0049(3)
 S8 S 0.0136(4) 0.0103(4) 0.0157(4) 0.0020(3) 0.0089(3) 0.0007(3)

loop_
 _jana_atom_site_ADP_C_label
 _jana_atom_site_ADP_C_type_symbol
 _jana_atom_site_ADP_C_111
 _jana_atom_site_ADP_C_112
 _jana_atom_site_ADP_C_113
 _jana_atom_site_ADP_C_122
 _jana_atom_site_ADP_C_123
 _jana_atom_site_ADP_C_133
 _jana_atom_site_ADP_C_222
 _jana_atom_site_ADP_C_223
 _jana_atom_site_ADP_C_233
 _jana_atom_site_ADP_C_333
 ? ? ? ? ? ? ? ? ? ? ? ?

loop_
 _jana_atom_site_ADP_D_label
 _jana_atom_site_ADP_D_type_symbol
 _jana_atom_site_ADP_D_1111
 _jana_atom_site_ADP_D_1112
 _jana_atom_site_ADP_D_1113
 _jana_atom_site_ADP_D_1122
 _jana_atom_site_ADP_D_1123
 _jana_atom_site_ADP_D_1133
 _jana_atom_site_ADP_D_1222
 _jana_atom_site_ADP_D_1223
 _jana_atom_site_ADP_D_1233
 _jana_atom_site_ADP_D_1333
 _jana_atom_site_ADP_D_2222
 _jana_atom_site_ADP_D_2223
 _jana_atom_site_ADP_D_2233
 _jana_atom_site_ADP_D_2333
 _jana_atom_site_ADP_D_3333
 ? ? ? ? ? ? ? ? ? ? ? ? ? ? ? ? ?

loop_
 _jana_atom_site_ADP_E_label
 _jana_atom_site_ADP_E_type_symbol
 _jana_atom_site_ADP_E_11111
 _jana_atom_site_ADP_E_11112
 _jana_atom_site_ADP_E_11113
 _jana_atom_site_ADP_E_11122
 _jana_atom_site_ADP_E_11123
 _jana_atom_site_ADP_E_11133
 _jana_atom_site_ADP_E_11222
 _jana_atom_site_ADP_E_11223
 _jana_atom_site_ADP_E_11233
 _jana_atom_site_ADP_E_11333
 _jana_atom_site_ADP_E_12222
 _jana_atom_site_ADP_E_12223
 _jana_atom_site_ADP_E_12233
 _jana_atom_site_ADP_E_12333
 _jana_atom_site_ADP_E_13333
 _jana_atom_site_ADP_E_22222
 _jana_atom_site_ADP_E_22223
 _jana_atom_site_ADP_E_22233
 _jana_atom_site_ADP_E_22333
 _jana_atom_site_ADP_E_23333
 _jana_atom_site_ADP_E_33333
 ? ? ? ? ? ? ? ? ? ? ? ? ? ? ? ? ? ? ? ? ? ? ?

loop_
 _jana_atom_site_ADP_F_label
 _jana_atom_site_ADP_F_type_symbol
 _jana_atom_site_ADP_F_111111
 _jana_atom_site_ADP_F_111112
 _jana_atom_site_ADP_F_111113
 _jana_atom_site_ADP_F_111122
 _jana_atom_site_ADP_F_111123
 _jana_atom_site_ADP_F_111133
 _jana_atom_site_ADP_F_111222
 _jana_atom_site_ADP_F_111223
 _jana_atom_site_ADP_F_111233
 _jana_atom_site_ADP_F_111333
 _jana_atom_site_ADP_F_112222
 _jana_atom_site_ADP_F_112223
 _jana_atom_site_ADP_F_112233
 _jana_atom_site_ADP_F_112333
 _jana_atom_site_ADP_F_113333
 _jana_atom_site_ADP_F_122222
 _jana_atom_site_ADP_F_122223
 _jana_atom_site_ADP_F_122233
 _jana_atom_site_ADP_F_122333
 _jana_atom_site_ADP_F_123333
 _jana_atom_site_ADP_F_133333
 _jana_atom_site_ADP_F_222222
 _jana_atom_site_ADP_F_222223
 _jana_atom_site_ADP_F_222233
 _jana_atom_site_ADP_F_222333
 _jana_atom_site_ADP_F_223333
 _jana_atom_site_ADP_F_233333
 _jana_atom_site_ADP_F_333333
 ? ? ? ? ? ? ? ? ? ? ? ? ? ? ? ? ? ? ? ? ? ? ? ? ? ? ? ? ? ?


#=======================================================================

# 10. MOLECULAR GEOMETRY


loop_
 _geom_bond_atom_site_label_1
 _geom_bond_atom_site_label_2
 _geom_bond_site_symmetry_1
 _geom_bond_site_symmetry_2
 _geom_bond_distance
 _geom_bond_publ_flag
  La1 La1 . 2_655 3.6789(7) ?
  La1 S3 . . 2.8238(10) ?
  La1 S3 . 4_565 2.8238(10) ?
  La1 S7 . . 2.8361(8) ?
  La1 S7 . 4_565 2.8361(8) ?
  La2 La2 . 7_565 3.5950(4) ?
  La2 La5 . . 3.9233(7) ?
  La2 S2 . . 2.9937(4) ?
  La2 S4 . . 2.9130(5) ?
  La2 S6 . 8_465 3.0157(9) ?
  La2 S8 . 8_465 3.0224(10) ?
  La2 O1 . . 2.447(3) ?
  La2 O1 . 7_565 2.461(2) ?
  La3 Cu1 . 2_655 3.1575(16) ?
  La3 S2 . . 2.9773(16) ?
  La3 S3 . 6_555 3.0729(9) ?
  La3 S3 . 7_565 3.0729(9) ?
  La3 S9 . . 2.902(10) ?
  La3 S9 . 2_655 2.738(9) ?
  La3 S10 . 1_565 2.918(16) ?
  La3 S10 . 2_665 2.869(16) ?
  La3 S10 . 3_665 2.869(16) ?
  La3 S10 . 4_565 2.918(16) ?
  La3 O1 . . 2.461(2) ?
  La3 O1 . 4_575 2.461(2) ?
  La4 Cu1 . 6_646 3.1909(13) ?
  La4 S5 . 6_646 3.0586(12) ?
  La4 S6 . . 2.9097(9) ?
  La4 S6 . 4_565 2.9097(9) ?
  La5 Cu1 . . 3.1839(8) ?
  La5 S3 . . 2.9741(9) ?
  La5 S5 . . 2.9266(6) ?
  La5 S6 . 8_465 3.0321(11) ?
  La5 S8 . . 3.0029(11) ?
  La5 O1 . . 2.3436(19) ?
  Fe1 S7 . . 2.3848(8) ?
  Fe1 S7 . 7_666 2.3848(8) ?
  Fe2 S3 . . 2.3513(12) ?
  Fe2 S7 . 2_656 2.3809(13) ?
  Cu1 S5 . . 2.338(2) ?
  Cu1 S8 . . 2.3378(11) ?
  Cu1 S8 . 4_575 2.3378(11) ?
  Cu1 S9 . . 2.294(7) ?
  Cu1 S9 . 2_655 1.642(6) ?
  Cu1 S10 . 1_565 2.198(11) ?
  Cu1 S10 . 2_665 1.991(11) ?
  Cu1 S10 . 3_665 1.991(11) ?
  Cu1 S10 . 4_565 2.198(11) ?
  S9 S9 . 2_655 0.707(11) ?
  S9 S10 . 1_565 0.763(7) ?
  S9 S10 . 2_665 0.866(10) ?
  S9 S10 . 3_665 0.866(10) ?
  S9 S10 . 4_565 0.763(7) ?
  S10 S10 . 2_655 0.24(2) ?
  S10 S10 . 3_655 1.471(7) ?
  S10 S10 . 4_555 1.452(7) ?

loop_
 _geom_angle_atom_site_label_1
 _geom_angle_atom_site_label_2
 _geom_angle_atom_site_label_3
 _geom_angle_site_symmetry_1
 _geom_angle_site_symmetry_2
 _geom_angle_site_symmetry_3
 _geom_angle
 _geom_angle_publ_flag
  La1 La1 S3 2_655 . . 112.936(19) ?
  La1 La1 S3 2_655 . 4_565 112.936(19) ?
  La1 La1 S7 2_655 . . 110.48(2) ?
  La1 La1 S7 2_655 . 4_565 110.48(2) ?
  S3 La1 S3 . . 4_565 79.48(3) ?
  S3 La1 S7 . . . 84.25(3) ?
  S3 La1 S7 . . 4_565 136.58(3) ?
  S3 La1 S7 4_565 . . 136.58(3) ?
  S3 La1 S7 4_565 . 4_565 84.25(3) ?
  S7 La1 S7 . . 4_565 80.54(2) ?
  La2 La2 La5 7_565 . . 63.352(7) ?
  La2 La2 S2 7_565 . . 111.32(3) ?
  La2 La2 S4 7_565 . . 112.418(10) ?
  La2 La2 S6 7_565 . 8_465 111.28(2) ?
  La2 La2 S8 7_565 . 8_465 113.83(2) ?
  La2 La2 O1 7_565 . . 43.07(5) ?
  La2 La2 O1 7_565 . 7_565 42.76(7) ?
  La5 La2 S2 . . . 92.72(3) ?
  La5 La2 S4 . . . 167.17(2) ?
  La5 La2 S6 . . 8_465 49.74(2) ?
  La5 La2 S8 . . 8_465 104.978(18) ?
  La5 La2 O1 . . . 34.17(5) ?
  La5 La2 O1 . . 7_565 99.65(6) ?
  S2 La2 S4 . . . 77.35(3) ?
  S2 La2 S6 . . 8_465 87.42(2) ?
  S2 La2 S8 . . 8_465 134.78(4) ?
  S2 La2 O1 . . . 80.31(6) ?
  S2 La2 O1 . . 7_565 134.30(6) ?
  S4 La2 S6 . . 8_465 136.30(2) ?
  S4 La2 S8 . . 8_465 87.84(3) ?
  S4 La2 O1 . . . 134.27(5) ?
  S4 La2 O1 . . 7_565 82.12(6) ?
  S6 La2 S8 8_465 . 8_465 74.36(2) ?
  S6 La2 O1 8_465 . . 81.12(5) ?
  S6 La2 O1 8_465 . 7_565 133.12(5) ?
  S8 La2 O1 8_465 . . 134.46(5) ?
  S8 La2 O1 8_465 . 7_565 83.89(6) ?
  O1 La2 O1 . . 7_565 85.83(8) ?
  Cu1 La3 S2 2_655 . . 175.67(3) ?
  Cu1 La3 S3 2_655 . 6_555 104.35(3) ?
  Cu1 La3 S3 2_655 . 7_565 104.35(3) ?
  Cu1 La3 S9 2_655 . . 31.09(13) ?
  Cu1 La3 S9 2_655 . 2_655 45.11(16) ?
  Cu1 La3 S10 2_655 . 1_565 38.0(2) ?
  Cu1 La3 S10 2_655 . 2_665 42.4(3) ?
  Cu1 La3 S10 2_655 . 3_665 42.4(3) ?
  Cu1 La3 S10 2_655 . 4_565 38.0(2) ?
  Cu1 La3 O1 2_655 . . 100.76(7) ?
  Cu1 La3 O1 2_655 . 4_575 100.76(7) ?
  S2 La3 S3 . . 6_555 72.22(3) ?
  S2 La3 S3 . . 7_565 72.22(3) ?
  S2 La3 S9 . . . 153.24(13) ?
  S2 La3 S9 . . 2_655 139.23(16) ?
  S2 La3 S10 . . 1_565 145.9(2) ?
  S2 La3 S10 . . 2_665 141.6(3) ?
  S2 La3 S10 . . 3_665 141.6(3) ?
  S2 La3 S10 . . 4_565 145.9(2) ?
  S2 La3 O1 . . . 80.44(7) ?
  S2 La3 O1 . . 4_575 80.44(7) ?
  S3 La3 S3 6_555 . 7_565 71.96(2) ?
  S3 La3 S9 6_555 . . 127.59(9) ?
  S3 La3 S9 6_555 . 2_655 136.11(9) ?
  S3 La3 S10 6_555 . 1_565 118.88(14) ?
  S3 La3 S10 6_555 . 2_665 121.07(14) ?
  S3 La3 S10 6_555 . 3_665 144.4(2) ?
  S3 La3 S10 6_555 . 4_565 140.8(2) ?
  S3 La3 O1 6_555 . . 135.52(6) ?
  S3 La3 O1 6_555 . 4_575 66.54(5) ?
  S3 La3 S9 7_565 . . 127.59(9) ?
  S3 La3 S9 7_565 . 2_655 136.11(9) ?
  S3 La3 S10 7_565 . 1_565 140.8(2) ?
  S3 La3 S10 7_565 . 2_665 144.4(2) ?
  S3 La3 S10 7_565 . 3_665 121.07(14) ?
  S3 La3 S10 7_565 . 4_565 118.88(14) ?
  S3 La3 O1 7_565 . . 66.54(5) ?
  S3 La3 O1 7_565 . 4_575 135.52(6) ?
  S9 La3 S9 . . 2_655 14.0(2) ?
  S9 La3 S10 . . 1_565 15.06(15) ?
  S9 La3 S10 . . 2_665 17.2(2) ?
  S9 La3 S10 . . 3_665 17.2(2) ?
  S9 La3 S10 . . 4_565 15.06(15) ?
  S9 La3 O1 . . . 91.33(8) ?
  S9 La3 O1 . . 4_575 91.33(8) ?
  S9 La3 S10 2_655 . 1_565 17.23(17) ?
  S9 La3 S10 2_655 . 2_665 15.41(13) ?
  S9 La3 S10 2_655 . 3_665 15.41(13) ?
  S9 La3 S10 2_655 . 4_565 17.23(17) ?
  S9 La3 O1 2_655 . . 86.80(8) ?
  S9 La3 O1 2_655 . 4_575 86.80(8) ?
  S10 La3 S10 1_565 . 2_665 4.6(3) ?
  S10 La3 S10 1_565 . 3_665 29.43(18) ?
  S10 La3 S10 1_565 . 4_565 28.80(17) ?
  S10 La3 O1 1_565 . . 103.49(13) ?
  S10 La3 O1 1_565 . 4_575 76.28(17) ?
  S10 La3 S10 2_665 . 3_665 29.31(17) ?
  S10 La3 S10 2_665 . 4_565 29.43(18) ?
  S10 La3 O1 2_665 . . 102.21(13) ?
  S10 La3 O1 2_665 . 4_575 74.51(17) ?
  S10 La3 S10 3_665 . 4_565 4.6(3) ?
  S10 La3 O1 3_665 . . 74.51(17) ?
  S10 La3 O1 3_665 . 4_575 102.21(13) ?
  S10 La3 O1 4_565 . . 76.28(17) ?
  S10 La3 O1 4_565 . 4_575 103.49(13) ?
  O1 La3 O1 . . 4_575 142.20(8) ?
  Cu1 La4 S5 6_646 . 6_646 43.87(4) ?
  Cu1 La4 S6 6_646 . . 95.745(18) ?
  Cu1 La4 S6 6_646 . 4_565 95.745(18) ?
  S5 La4 S6 6_646 . . 81.151(18) ?
  S5 La4 S6 6_646 . 4_565 81.151(18) ?
  S6 La4 S6 . . 4_565 140.11(3) ?
  La2 La5 Cu1 . . . 117.12(2) ?
  La2 La5 S3 . . . 51.413(17) ?
  La2 La5 S5 . . . 84.69(3) ?
  La2 La5 S6 . . 8_465 49.372(14) ?
  La2 La5 S8 . . . 161.297(17) ?
  La2 La5 O1 . . . 35.90(7) ?
  Cu1 La5 S3 . . . 161.55(2) ?
  Cu1 La5 S5 . . . 44.74(4) ?
  Cu1 La5 S6 . . 8_465 116.27(3) ?
  Cu1 La5 S8 . . . 44.28(3) ?
  Cu1 La5 O1 . . . 91.98(6) ?
  S3 La5 S5 . . . 134.06(4) ?
  S3 La5 S6 . . 8_465 69.13(3) ?
  S3 La5 S8 . . . 145.30(3) ?
  S3 La5 O1 . . . 70.79(6) ?
  S5 La5 S6 . . 8_465 71.84(4) ?
  S5 La5 S8 . . . 80.41(3) ?
  S5 La5 O1 . . . 81.01(6) ?
  S6 La5 S8 8_465 . . 133.72(2) ?
  S6 La5 O1 8_465 . . 82.39(7) ?
  S8 La5 O1 . . . 129.33(7) ?
  S7 Fe1 S7 . . 7_666 180 ?
  S3 Fe2 S7 . . 2_656 173.96(4) ?
  La3 Cu1 La4 2_655 . 6_656 122.56(4) ?
  La3 Cu1 La5 2_655 . . 117.11(3) ?
  La3 Cu1 La5 2_655 . 4_575 117.11(3) ?
  La3 Cu1 S5 2_655 . . 172.39(5) ?
  La3 Cu1 S8 2_655 . . 74.76(5) ?
  La3 Cu1 S8 2_655 . 4_575 74.76(5) ?
  La3 Cu1 S9 2_655 . . 57.7(2) ?
  La3 Cu1 S9 2_655 . 2_655 65.8(4) ?
  La3 Cu1 S10 2_655 . 1_565 61.8(4) ?
  La3 Cu1 S10 2_655 . 2_665 64.5(5) ?
  La3 Cu1 S10 2_655 . 3_665 64.5(5) ?
  La3 Cu1 S10 2_655 . 4_565 61.8(4) ?
  La4 Cu1 La5 6_656 . . 83.59(3) ?
  La4 Cu1 La5 6_656 . 4_575 83.59(3) ?
  La4 Cu1 S5 6_656 . . 65.05(4) ?
  La4 Cu1 S8 6_656 . . 68.37(3) ?
  La4 Cu1 S8 6_656 . 4_575 68.37(3) ?
  La4 Cu1 S9 6_656 . . 179.7(3) ?
  La4 Cu1 S9 6_656 . 2_655 171.6(4) ?
  La4 Cu1 S10 6_656 . 1_565 160.56(17) ?
  La4 Cu1 S10 6_656 . 2_665 158.1(2) ?
  La4 Cu1 S10 6_656 . 3_665 158.1(2) ?
  La4 Cu1 S10 6_656 . 4_565 160.56(17) ?
  La5 Cu1 La5 . . 4_575 122.30(5) ?
  La5 Cu1 S5 . . . 61.79(2) ?
  La5 Cu1 S8 . . . 63.75(3) ?
  La5 Cu1 S8 . . 4_575 150.91(5) ?
  La5 Cu1 S9 . . . 96.28(12) ?
  La5 Cu1 S9 . . 2_655 92.40(17) ?
  La5 Cu1 S10 . . 1_565 112.1(2) ?
  La5 Cu1 S10 . . 2_665 112.6(3) ?
  La5 Cu1 S10 . . 3_665 75.3(3) ?
  La5 Cu1 S10 . . 4_565 78.3(3) ?
  La5 Cu1 S5 4_575 . . 61.79(2) ?
  La5 Cu1 S8 4_575 . . 150.91(5) ?
  La5 Cu1 S8 4_575 . 4_575 63.75(3) ?
  La5 Cu1 S9 4_575 . . 96.28(12) ?
  La5 Cu1 S9 4_575 . 2_655 92.40(17) ?
  La5 Cu1 S10 4_575 . 1_565 78.3(3) ?
  La5 Cu1 S10 4_575 . 2_665 75.3(3) ?
  La5 Cu1 S10 4_575 . 3_665 112.6(3) ?
  La5 Cu1 S10 4_575 . 4_565 112.1(2) ?
  S5 Cu1 S8 . . . 109.92(5) ?
  S5 Cu1 S8 . . 4_575 109.92(5) ?
  S5 Cu1 S9 . . . 114.7(2) ?
  S5 Cu1 S9 . . 2_655 106.5(4) ?
  S5 Cu1 S10 . . 1_565 111.1(4) ?
  S5 Cu1 S10 . . 2_665 108.5(5) ?
  S5 Cu1 S10 . . 3_665 108.5(5) ?
  S5 Cu1 S10 . . 4_565 111.1(4) ?
  S8 Cu1 S8 . . 4_575 97.42(5) ?
  S8 Cu1 S9 . . . 111.80(15) ?
  S8 Cu1 S9 . . 2_655 116.4(2) ?
  S8 Cu1 S10 . . 1_565 128.2(3) ?
  S8 Cu1 S10 . . 2_665 131.3(4) ?
  S8 Cu1 S10 . . 3_665 96.5(3) ?
  S8 Cu1 S10 . . 4_565 97.0(2) ?
  S8 Cu1 S9 4_575 . . 111.80(15) ?
  S8 Cu1 S9 4_575 . 2_655 116.4(2) ?
  S8 Cu1 S10 4_575 . 1_565 97.0(2) ?
  S8 Cu1 S10 4_575 . 2_665 96.5(3) ?
  S8 Cu1 S10 4_575 . 3_665 131.3(4) ?
  S8 Cu1 S10 4_575 . 4_565 128.2(3) ?
  S9 Cu1 S9 . . 2_655 8.1(4) ?
  S9 Cu1 S10 . . 1_565 19.41(17) ?
  S9 Cu1 S10 . . 2_665 21.9(2) ?
  S9 Cu1 S10 . . 3_665 21.9(2) ?
  S9 Cu1 S10 . . 4_565 19.41(17) ?
  S9 Cu1 S10 2_655 . 1_565 20.1(2) ?
  S9 Cu1 S10 2_655 . 2_665 21.64(18) ?
  S9 Cu1 S10 2_655 . 3_665 21.64(18) ?
  S9 Cu1 S10 2_655 . 4_565 20.1(2) ?
  S10 Cu1 S10 1_565 . 2_665 3.2(5) ?
  S10 Cu1 S10 1_565 . 3_665 40.7(2) ?
  S10 Cu1 S10 1_565 . 4_565 38.6(2) ?
  S10 Cu1 S10 2_665 . 3_665 42.8(2) ?
  S10 Cu1 S10 2_665 . 4_565 40.7(2) ?
  S10 Cu1 S10 3_665 . 4_565 3.2(5) ?
  La2 S2 La2 . . 4_575 168.32(6) ?
  La2 S2 La3 . . . 84.74(3) ?
  La2 S2 La3 4_575 . . 84.74(3) ?
  La1 S3 La3 . . 6_545 94.71(2) ?
  La1 S3 La5 . . . 95.80(3) ?
  La1 S3 Fe2 . . . 110.01(3) ?
  La3 S3 La5 6_545 . . 156.89(3) ?
  La3 S3 Fe2 6_545 . . 100.26(4) ?
  La5 S3 Fe2 . . . 95.38(3) ?
  La2 S4 La2 . . 2_555 165.03(5) ?
  La4 S5 La5 6_656 . . 90.41(3) ?
  La4 S5 La5 6_656 . 4_575 90.41(3) ?
  La4 S5 Cu1 6_656 . . 71.07(4) ?
  La5 S5 La5 . . 4_575 144.68(6) ?
  La5 S5 Cu1 . . . 73.47(3) ?
  La5 S5 Cu1 4_575 . . 73.47(3) ?
  La2 S6 La4 8_565 . . 92.44(2) ?
  La2 S6 La5 8_565 . 8_565 80.89(2) ?
  La4 S6 La5 . . 8_565 110.28(3) ?
  La1 S7 Fe1 . . . 175.06(4) ?
  La1 S7 Fe2 . . 2_656 107.44(4) ?
  Fe1 S7 Fe2 . . 2_656 76.42(3) ?
  La2 S8 La5 8_565 . . 91.27(2) ?
  La2 S8 Cu1 8_565 . . 126.10(4) ?
  La5 S8 Cu1 . . . 71.97(4) ?
  La3 S9 La3 . . 2_655 166.0(3) ?
  La3 S9 Cu1 . . . 88.8(3) ?
  La3 S9 Cu1 . . 2_655 83.1(3) ?
  La3 S9 S9 . . 2_655 69.7(10) ?
  La3 S9 S10 . . 1_565 83.7(14) ?
  La3 S9 S10 . . 2_665 79.2(12) ?
  La3 S9 S10 . . 3_665 79.2(12) ?
  La3 S9 S10 . . 4_565 83.7(14) ?
  La3 S9 Cu1 2_655 . . 77.2(2) ?
  La3 S9 Cu1 2_655 . 2_655 110.9(5) ?
  La3 S9 S9 2_655 . 2_655 96.3(10) ?
  La3 S9 S10 2_655 . 1_565 92.1(13) ?
  La3 S9 S10 2_655 . 2_665 93.3(12) ?
  La3 S9 S10 2_655 . 3_665 93.3(12) ?
  La3 S9 S10 2_655 . 4_565 92.1(13) ?
  Cu1 S9 Cu1 . . 2_655 171.9(6) ?
  Cu1 S9 S9 . . 2_655 19.1(9) ?
  Cu1 S9 S10 . . 1_565 73.1(10) ?
  Cu1 S9 S10 . . 2_665 58.9(8) ?
  Cu1 S9 S10 . . 3_665 58.9(8) ?
  Cu1 S9 S10 . . 4_565 73.1(10) ?
  Cu1 S9 S9 2_655 . 2_655 152.7(13) ?
  Cu1 S9 S10 2_655 . 1_565 105.8(9) ?
  Cu1 S9 S10 2_655 . 2_665 119.1(7) ?
  Cu1 S9 S10 2_655 . 3_665 119.1(7) ?
  Cu1 S9 S10 2_655 . 4_565 105.8(9) ?
  S9 S9 S10 2_655 . 1_565 72.0(12) ?
  S9 S9 S10 2_655 . 2_665 57.0(9) ?
  S9 S9 S10 2_655 . 3_665 57.0(9) ?
  S9 S9 S10 2_655 . 4_565 72.0(12) ?
  S10 S9 S10 1_565 . 2_665 15.1(13) ?
  S10 S9 S10 1_565 . 3_665 129.0(16) ?
  S10 S9 S10 1_565 . 4_565 144.1(18) ?
  S10 S9 S10 2_665 . 3_665 113.9(14) ?
  S10 S9 S10 2_665 . 4_565 129.0(16) ?
  S10 S9 S10 3_665 . 4_565 15.1(13) ?
  La3 S10 La3 1_545 . 2_645 150.57(19) ?
  La3 S10 Cu1 1_545 . 1_545 90.3(5) ?
  La3 S10 Cu1 1_545 . 2_645 77.5(4) ?
  La3 S10 S9 1_545 . 1_545 81.3(14) ?
  La3 S10 S9 1_545 . 2_645 69.5(12) ?
  La3 S10 S10 1_545 . 2_655 76(5) ?
  La3 S10 S10 1_545 . 3_655 73.4(9) ?
  La3 S10 S10 1_545 . 4_555 75.6(9) ?
  La3 S10 Cu1 2_645 . 1_545 75.8(3) ?
  La3 S10 Cu1 2_645 . 2_645 96.1(6) ?
  La3 S10 S9 2_645 . 1_545 72.5(13) ?
  La3 S10 S9 2_645 . 2_645 83.5(11) ?
  La3 S10 S10 2_645 . 2_655 100(5) ?
  La3 S10 S10 2_645 . 3_655 77.1(8) ?
  La3 S10 S10 2_645 . 4_555 75.3(8) ?
  Cu1 S10 Cu1 1_545 . 2_645 139.3(2) ?
  Cu1 S10 S9 1_545 . 1_545 87.5(9) ?
  Cu1 S10 S9 1_545 . 2_645 40.8(6) ?
  Cu1 S10 S10 1_545 . 2_655 28(4) ?
  Cu1 S10 S10 1_545 . 3_655 62.1(6) ?
  Cu1 S10 S10 1_545 . 4_555 70.7(6) ?
  Cu1 S10 S9 2_645 . 1_545 52.5(8) ?
  Cu1 S10 S9 2_645 . 2_645 99.2(7) ?
  Cu1 S10 S10 2_645 . 2_655 149(4) ?
  Cu1 S10 S10 2_645 . 3_655 77.2(6) ?
  Cu1 S10 S10 2_645 . 4_555 68.6(6) ?
  S9 S10 S9 1_545 . 2_645 51.0(8) ?
  S9 S10 S10 1_545 . 2_655 108(2) ?
  S9 S10 S10 1_545 . 3_655 27.2(9) ?
  S9 S10 S10 1_545 . 4_555 18.0(9) ?
  S9 S10 S10 2_645 . 2_655 57.0(17) ?
  S9 S10 S10 2_645 . 3_655 23.8(8) ?
  S9 S10 S10 2_645 . 4_555 33.0(8) ?
  S10 S10 S10 2_655 . 3_655 80.7(17) ?
  S10 S10 S10 2_655 . 4_555 90.0(18) ?
  S10 S10 S10 3_655 . 4_555 9.3(8) ?
  La2 O1 La2 . . 7_565 94.17(8) ?
  La2 O1 La3 . . . 110.14(10) ?
  La2 O1 La5 . . . 109.93(10) ?
  La2 O1 La3 7_565 . . 114.78(9) ?
  La2 O1 La5 7_565 . . 110.89(10) ?
  La3 O1 La5 . . . 114.98(9) ?

loop_
 _geom_torsion_atom_site_label_1
 _geom_torsion_atom_site_label_2
 _geom_torsion_atom_site_label_3
 _geom_torsion_atom_site_label_4
 _geom_torsion_site_symmetry_1
 _geom_torsion_site_symmetry_2
 _geom_torsion_site_symmetry_3
 _geom_torsion_site_symmetry_4
 _geom_torsion
 _geom_torsion_publ_flag
 ? ? ? ? ? ? ? ? ? ?

loop_
 _geom_hbond_atom_site_label_D
 _geom_hbond_atom_site_label_H
 _geom_hbond_atom_site_label_A
 _geom_hbond_site_symmetry_D
 _geom_hbond_site_symmetry_H
 _geom_hbond_site_symmetry_A
 _geom_hbond_distance_DH
 _geom_hbond_distance_HA
 _geom_hbond_distance_DA
 _geom_hbond_angle_DHA
 _geom_hbond_publ_flag
 ? ? ? ? ? ? ? ? ? ? ?


#=======================================================================

# 11. STRUCTURE-FACTOR LIST

loop_
 _refln_index_h
 _refln_index_k
 _refln_index_l
 _refln_F_squared_calc
 _refln_F_squared_meas
 _refln_F_squared_sigma
 _refln_observed_status
   2   0   0   12696.   11696.     131. o
   4   0   0  176082.  174094.    1495. o
   6   0   0  950618.  872495.    7231. o
   8   0   0   68265.   67616.     775. o
  10   0   0  327376.  332016.    3307. o
  12   0   0    1847.    2775.     224. o
  14   0   0   94496.   99266.    1336. o
  16   0   0  153293.  159203.    3158. o
  18   0   0     891.    1383.     523. <
  20   0   0    4506.    5727.     766. o
  22   0   0    6528.    6296.    1924. o
   1   1   0      59.     271.      19. o
   3   1   0   42711.   42010.     271. o
   5   1   0   53398.   54257.     383. o
   7   1   0   63190.   66084.     448. o
   9   1   0  142552.  139323.    1000. o
  11   1   0   81161.   82395.     691. o
  13   1   0   42659.   43878.     523. o
  15   1   0   48974.   47344.     635. o
  17   1   0    8852.   10136.     467. o
  19   1   0   37810.   35144.     915. o
  21   1   0    3967.    3326.     607. o
   0   2   0   15001.   13032.     121. o
   2   2   0    9470.   10892.      84. o
   4   2   0   72514.   73118.     448. o
   6   2   0   64291.   63132.     439. o
   8   2   0  133848.  134858.    1056. o
  10   2   0    1597.    1784.     121. o
  12   2   0   73684.   74202.     766. o
  14   2   0   78482.   78359.     813. o
  16   2   0   40593.   40824.     757. o
  18   2   0     145.    -159.     392. <
  20   2   0    4933.    4064.     514. o
   1   3   0   10772.   10182.      75. o
   3   3   0  865845.  751528.    5568. o
   5   3   0    4509.    4802.      75. o
   7   3   0  234416.  247427.    1523. o
   9   3   0   78717.   79060.     682. o
  11   3   0   57228.   57359.     626. o
  13   3   0   78486.   78247.     831. o
  15   3   0      36.      93.     215. <
  17   3   0   42180.   44374.     813. o
  19   3   0   12130.   12350.     617. o
  21   3   0    3185.    1747.     990. <
   0   4   0  504893.  479953.    3559. o
   2   4   0    1468.    1289.      37. o
   4   4   0  607394.  569924.    3083. o
   6   4   0   73743.   74940.     561. o
   8   4   0   58633.   60133.     532. o
  10   4   0  236576.  237384.    2008. o
  12   4   0   52781.   53855.     626. o
  14   4   0     314.     374.     177. <
  16   4   0   21302.   21421.     635. o
  18   4   0   10503.   12163.     514. o
  20   4   0   10216.   10734.     617. o
   1   5   0  205237.  207631.    1102. o
   3   5   0   12578.   12284.     112. o
   5   5   0   23877.   25186.     224. o
   7   5   0  228593.  216907.    1495. o
   9   5   0   49116.   48288.     504. o
  11   5   0    4000.    3924.     177. o
  13   5   0    5096.    5175.     234. o
  15   5   0    6494.    6250.     364. o
  17   5   0   26989.   27269.     635. o
  19   5   0  136108.  133765.    1878. o
  21   5   0     416.    -299.    1859. <
   0   6   0  618266.  593493.    4036. o
   2   6   0   59403.   59928.     364. o
   4   6   0   14983.   13975.     149. o
   6   6   0  384768.  373438.    2606. o
   8   6   0    3773.    4465.     149. o
  10   6   0   95360.   96753.     794. o
  12   6   0   52512.   53547.     607. o
  14   6   0     189.     663.     196. o
  16   6   0   64258.   64057.     972. o
  18   6   0    4916.    5035.     430. o
  20   6   0     878.    2812.     542. o
   1   7   0   78493.   78378.     448. o
   3   7   0  488564.  478374.    2438. o
   5   7   0   85332.   84039.     645. o
   7   7   0  681683.  666256.    4792. o
   9   7   0  115933.  116025.     972. o
  11   7   0    3940.    3961.     177. o
  13   7   0  113707.  116726.    1168. o
  15   7   0   24721.   24289.     561. o
  17   7   0   29133.   28427.     738. o
  19   7   0     154.     318.     458. <
   0   8   0  277787.  281916.    2074. o
   2   8   0  105954.  105273.     663. o
   4   8   0   69218.   69867.     523. o
   6   8   0   38671.   38142.     430. o
   8   8   0   33815.   34387.     402. o
  10   8   0   10666.   10930.     299. o
  12   8   0    8869.    9454.     318. o
  14   8   0   28994.   29165.     701. o
  16   8   0   61049.   60012.     972. o
  18   8   0   17141.   17805.     710. o
  20   8   0     216.   -1672.    1616. <
   1   9   0    4332.    4251.     103. o
   3   9   0     111.     159.      75. <
   5   9   0     441.     532.      84. o
   7   9   0    2578.    3279.     159. o
   9   9   0  146077.  145713.    1205. o
  11   9   0   61567.   62412.     785. o
  13   9   0   22181.   22495.     570. o
  15   9   0   55905.   55967.     944. o
  17   9   0   27808.   26260.     775. o
  19   9   0   69144.   66514.    1383. o
   0  10   0  878400.  837790.    6595. o
   2  10   0   24754.   24606.     271. o
   4  10   0  143971.  141005.    1046. o
   6  10   0  323927.  320816.    2410. o
   8  10   0     845.     944.     159. o
  10  10   0  301515.  301319.    2756. o
  12  10   0    4578.    4493.     308. o
  14  10   0   28645.   29399.     682. o
  16  10   0   40785.   41132.     878. o
  18  10   0    7930.    8249.     617. o
   1  11   0   45952.   45037.     420. o
   3  11   0  227458.  225922.    1607. o
   5  11   0    8799.    7726.     215. o
   7  11   0    7891.    8753.     280. o
   9  11   0    6913.    6586.     308. o
  11  11   0   13995.   14844.     486. o
  13  11   0   30520.   31865.     701. o
  15  11   0    2527.    2775.     383. o
  17  11   0   13585.   14368.     645. o
  19  11   0   20153.   18702.    1672. o
   0  12   0   16233.   15582.     336. o
   2  12   0    1492.    1625.     131. o
   4  12   0    7265.    7427.     234. o
   6  12   0    2325.    2756.     168. o
   8  12   0   43958.   43720.     645. o
  10  12   0    2467.    2896.     280. o
  12  12   0  138130.  136586.    1616. o
  14  12   0   96946.   96379.    1308. o
  16  12   0   25688.   24550.     813. o
  18  12   0    2858.    2877.    1270. <
   1  13   0   15655.   15582.     299. o
   3  13   0  182360.  180203.    1401. o
   5  13   0   20601.   20720.     383. o
   7  13   0   38540.   39469.     570. o
   9  13   0  106978.  105338.    1280. o
  11  13   0    7511.    8286.     439. o
  13  13   0   28351.   29660.     813. o
  15  13   0   15542.   16722.     701. o
  17  13   0    2243.    2597.     775. o
   0  14   0  383254.  387086.    3933. o
   2  14   0   15287.   15545.     336. o
   4  14   0   30390.   29072.     467. o
   6  14   0  109478.  109813.    1130. o
   8  14   0   38091.   35620.     775. o
  10  14   0  121885.  119080.    1635. o
  12  14   0    3564.    3942.     392. o
  14  14   0   18727.   17721.     701. o
  16  14   0    6585.    6119.     654. o
   1  15   0   12444.   11808.     346. o
   3  15   0     109.     149.     206. <
   5  15   0   21125.   21084.     476. o
   7  15   0     280.     392.     262. <
   9  15   0   17296.   18347.     682. o
  11  15   0   47840.   49231.     934. o
  13  15   0   14096.   16283.     654. o
  15  15   0   11972.   12434.     757. o
   0  16   0  253734.  244185.    3036. o
   2  16   0   19597.   18786.     542. o
   4  16   0     289.     775.     290. <
   6  16   0  123287.  120574.    1345. o
   8  16   0   21303.   21346.     701. o
  10  16   0    1205.    1597.     383. o
  12  16   0   55654.   53594.    1046. o
  14  16   0    7198.    8352.     691. o
   1  17   0   11243.   13854.     589. o
   3  17   0  152413.  154046.    1625. o
   5  17   0   13562.   12724.     504. o
   7  17   0  147828.  148282.    1747. o
   9  17   0   41409.   41870.     897. o
  11  17   0       7.     635.     495. <
  13  17   0   43570.   42141.    1644. o
   0  18   0   38464.   36424.    1205. o
   2  18   0   23834.   24718.     775. o
   4  18   0    1791.    1513.     411. o
   6  18   0   18799.   18114.     701. o
   8  18   0   78210.   77387.    1317. o
  10  18   0   26025.   25055.     962. o
  12  18   0     219.     803.     887. <
   1  19   0    2097.    1700.     448. o
   3  19   0    8317.    9501.     626. o
   5  19   0   13983.   13658.     794. o
   7  19   0   18880.   18740.     981. o
   9  19   0   44262.   42533.    1252. o
  11  19   0     575.    1738.    1102. <
   0  20   0  101143.   93128.    2625. o
   2  20   0   12068.   12079.     803. o
   4  20   0   58514.   55397.    1635. o
   6  20   0   42005.   41151.    1401. o
   8  20   0     414.   -2121.    1644. <
   1  21   0    9680.    7604.     813. o
   3  21   0   61820.   62440.    1980. o
   5  21   0   17785.   15573.    2111. o
   0  22   0   15350.    9809.    2093. o
   2  22   0     138.    1084.    1896. <
 -22   0   1   38247.   35676.    2952. o
 -20   0   1   12203.   14648.     944. o
 -18   0   1   57733.   55322.    1700. o
 -16   0   1   14976.   13349.     523. o
 -14   0   1     954.     944.     215. o
 -12   0   1   53444.   54491.     719. o
 -10   0   1   31049.   33332.     542. o
  -8   0   1  609533.  582161.    5642. o
  -6   0   1  181903.  187938.    1635. o
  -4   0   1    2382.    3092.      84. o
  -2   0   1    2094.    1467.      37. o
   0   0   1   12587.   14358.     196. o
   2   0   1    2212.    2961.      65. o
   4   0   1  682521.  615773.    4568. o
   6   0   1   13572.   15629.     215. o
   8   0   1   32060.   33780.     476. o
  10   0   1  433502.  433935.    4288. o
  12   0   1    5333.    4942.     262. o
  14   0   1  239237.  241756.    3204. o
  16   0   1      32.     -37.     411. <
  18   0   1  102492.  106123.    2167. o
  20   0   1   52642.   47793.    1672. o
 -21   1   1     103.    -159.     504. <
 -19   1   1   12004.   11406.     542. o
 -17   1   1    2033.    2317.     252. o
 -15   1   1     515.     448.     187. <
 -13   1   1   15062.   13723.     271. o
 -11   1   1   48616.   49390.     486. o
  -9   1   1    3853.    4120.     131. o
  -7   1   1   12208.   12219.     149. o
  -5   1   1   70968.   69382.     486. o
  -3   1   1       6.      93.      19. o
  -1   1   1    3150.    2494.      28. o
   1   1   1     308.     430.      19. o
   3   1   1   20726.   23532.     243. o
   5   1   1    6631.    7408.     103. o
   7   1   1   13585.   13536.     177. o
   9   1   1    1173.    1270.     103. o
  11   1   1     871.    1158.     131. o
  13   1   1     217.     374.     159. <
  15   1   1   12821.   13349.     495. o
  17   1   1    4136.    3924.     411. o
  19   1   1    1175.     729.     458. <
  21   1   1    8888.   10425.    1392. o
 -22   2   1   58590.   55023.    3419. o
 -20   2   1    4510.    5119.     495. o
 -18   2   1   28905.   28530.     691. o
 -16   2   1   90408.   90484.    1046. o
 -14   2   1    4753.    5063.     215. o
 -12   2   1   62121.   63122.     635. o
 -10   2   1    1731.    1822.     103. o
  -8   2   1  189310.  187125.    1140. o
  -6   2   1   42746.   45205.     327. o
  -4   2   1   82732.   88542.     570. o
  -2   2   1   11695.   14013.      93. o
   0   2   1     698.     850.      28. o
   2   2   1   17510.   17441.     149. o
   4   2   1   81069.   83030.     542. o
   6   2   1    2464.    2345.      75. o
   8   2   1    1775.    1373.     103. o
  10   2   1    7426.    6745.     215. o
  12   2   1      61.      75.     140. <
  14   2   1   60443.   58209.     766. o
  16   2   1   19534.   20262.     598. o
  18   2   1  116063.  111560.    1588. o
  20   2   1     102.      -9.     551. <
 -21   3   1   39827.   40132.    1037. o
 -19   3   1   32435.   33518.     803. o
 -17   3   1     286.     467.     280. <
 -15   3   1  179886.  185350.    1682. o
 -13   3   1   10413.   11070.     290. o
 -11   3   1   46411.   46120.     486. o
  -9   3   1   45961.   45438.     420. o
  -7   3   1   54121.   55341.     430. o
  -5   3   1  141445.  143434.     794. o
  -3   3   1    1523.    1130.      37. o
  -1   3   1    2754.    3980.      47. o
   1   3   1   13937.   14639.     112. o
   3   3   1     705.    1074.      47. o
   5   3   1    6889.    7305.     112. o
   7   3   1  103179.  104114.     803. o
   9   3   1   13236.   13901.     234. o
  11   3   1   57140.   56994.     645. o
  13   3   1   11296.   11276.     336. o
  15   3   1   15197.   13807.     514. o
  17   3   1   42741.   40908.     850. o
  19   3   1    7867.    6894.     561. o
 -20   4   1    8981.    9538.     542. o
 -18   4   1   33061.   33724.     673. o
 -16   4   1   24892.   25858.     589. o
 -14   4   1    5040.    5297.     252. o
 -12   4   1  141705.  142285.    1289. o
 -10   4   1   97429.  100219.     878. o
  -8   4   1   67696.   70727.     607. o
  -6   4   1   16682.   17273.     149. o
  -4   4   1   17877.   15629.     121. o
  -2   4   1    2933.    3503.      56. o
   0   4   1  112782.  111541.     579. o
   2   4   1   27604.   29240.     196. o
   4   4   1    3752.    3690.      84. o
   6   4   1   20806.   18889.     224. o
   8   4   1   27235.   27717.     318. o
  10   4   1   41503.   41459.     476. o
  12   4   1    3684.    4045.     215. o
  14   4   1  108287.  109000.    1299. o
  16   4   1     289.     598.     299. <
  18   4   1    4684.    3298.     448. o
  20   4   1    4213.    4026.     561. o
 -21   5   1    2323.    2616.     542. o
 -19   5   1   59060.   57480.     990. o
 -17   5   1   21065.   21038.     551. o
 -15   5   1  102373.  101760.    1056. o
 -13   5   1    5677.    5895.     224. o
 -11   5   1  100884.  104301.     887. o
  -9   5   1  100663.  101685.     841. o
  -7   5   1  116087.  113998.     766. o
  -5   5   1   40230.   41365.     280. o
  -3   5   1   72235.   75603.     439. o
  -1   5   1  539405.  496068.    2382. o
   1   5   1   22882.   23009.     168. o
   3   5   1   14712.   13088.     131. o
   5   5   1   18612.   19861.     196. o
   7   5   1   37106.   36966.     364. o
   9   5   1   12583.   13041.     252. o
  11   5   1  195814.  194804.    1625. o
  13   5   1     567.     729.     206. o
  15   5   1    5028.    4802.     355. o
  17   5   1   23166.   24261.     719. o
  19   5   1     165.     495.     467. <
 -20   6   1    2039.    1560.     467. o
 -18   6   1    6161.    7632.     439. o
 -16   6   1    9009.    9772.     402. o
 -14   6   1    4243.    4727.     224. o
 -12   6   1     288.     271.     131. <
 -10   6   1    2146.    2373.     121. o
  -8   6   1    1476.    1831.     112. o
  -6   6   1    2461.    2625.      84. o
  -4   6   1   38830.   41356.     290. o
  -2   6   1    2789.    2859.      65. o
   0   6   1   29292.   29884.     196. o
   2   6   1     939.    1037.      47. o
   4   6   1   25971.   25447.     224. o
   6   6   1    7210.    6539.     159. o
   8   6   1   25486.   27530.     308. o
  10   6   1   35636.   36246.     458. o
  12   6   1   30651.   30436.     523. o
  14   6   1    9459.   10566.     504. o
  16   6   1   26945.   29539.     617. o
  18   6   1     238.     346.     420. <
  20   6   1   32239.   29576.    3531. o
 -21   7   1   13620.   14816.    1934. o
 -19   7   1   23667.   22906.     785. o
 -17   7   1     352.     374.     327. <
 -15   7   1  173712.  162650.    2111. o
 -13   7   1   31125.   30576.     486. o
 -11   7   1   14821.   14144.     271. o
  -9   7   1   28748.   28334.     383. o
  -7   7   1    8697.    9211.     159. o
  -5   7   1   31667.   31697.     290. o
  -3   7   1  107540.  106552.     617. o
  -1   7   1  150044.  157390.     859. o
   1   7   1   45742.   47223.     299. o
   3   7   1   53778.   56247.     402. o
   5   7   1     499.     813.      84. o
   7   7   1   74428.   74716.     635. o
   9   7   1   34436.   35546.     374. o
  11   7   1  177332.  175065.    1373. o
  13   7   1    1448.    1439.     243. o
  15   7   1    1590.    2382.     308. o
  17   7   1   88441.   86841.    1261. o
  19   7   1    3082.    1420.     561. <
 -20   8   1    8763.    8856.     607. o
 -18   8   1   28082.   28558.     794. o
 -16   8   1   25042.   24961.     673. o
 -14   8   1   17078.   16386.     458. o
 -12   8   1   16226.   16115.     364. o
 -10   8   1   14393.   13490.     327. o
  -8   8   1     471.     617.      93. o
  -6   8   1    8574.    8398.     168. o
  -4   8   1    6720.    7473.     140. o
  -2   8   1   22272.   23084.     206. o
   0   8   1   37380.   38722.     271. o
   2   8   1    7793.    7875.     131. o
   4   8   1    4192.    4652.     140. o
   6   8   1   10843.   11378.     243. o
   8   8   1   25379.   25223.     364. o
  10   8   1   13360.   13284.     290. o
  12   8   1   39584.   41001.     635. o
  14   8   1    8669.    9837.     458. o
  16   8   1    1021.    1411.     364. o
  18   8   1   38286.   37386.     962. o
 -19   9   1   18076.   18702.     729. o
 -17   9   1    4786.    5502.     420. o
 -15   9   1    9094.    8510.     430. o
 -13   9   1       6.     196.     224. <
 -11   9   1   58685.   59068.     701. o
  -9   9   1     153.     262.     131. <
  -7   9   1      74.     224.      93. <
  -5   9   1  132665.  133681.     915. o
  -3   9   1   50084.   51669.     402. o
  -1   9   1   35573.   36648.     280. o
   1   9   1    1944.    1980.      75. o
   3   9   1    6687.    7118.     159. o
   5   9   1   21475.   22234.     327. o
   7   9   1   37972.   38899.     467. o
   9   9   1    9628.   10108.     299. o
  11   9   1   15292.   15479.     467. o
  13   9   1    5711.    6315.     448. o
  15   9   1   13427.   12854.     542. o
  17   9   1     214.     673.     476. <
  19   9   1   14463.   11883.    1990. o
 -20  10   1    8500.    7436.    1383. o
 -18  10   1   79590.   81190.    1270. o
 -16  10   1      92.    -140.     336. <
 -14  10   1    6779.    7436.     392. o
 -12  10   1   42201.   41851.     701. o
 -10  10   1    1180.    1327.     187. o
  -8  10   1  108515.  110653.     906. o
  -6  10   1    1512.    1607.     112. o
  -4  10   1    6340.    6969.     168. o
  -2  10   1   16944.   16768.     215. o
   0  10   1   41958.   42103.     346. o
   2  10   1   19725.   20122.     262. o
   4  10   1  187855.  186499.    1345. o
   6  10   1    5591.    5857.     206. o
   8  10   1   53676.   55107.     626. o
  10  10   1   98450.  100265.    1205. o
  12  10   1   14912.   15442.     561. o
  14  10   1   90136.   90055.    1233. o
  16  10   1    8413.    8856.     514. o
  18  10   1   22274.   24083.     962. o
 -19  11   1     906.    1112.    1205. <
 -17  11   1   41331.   42122.     934. o
 -15  11   1    5410.    5540.     402. o
 -13  11   1   52053.   51557.     859. o
 -11  11   1     866.    1037.     234. o
  -9  11   1   15734.   16189.     430. o
  -7  11   1  119301.  120098.     944. o
  -5  11   1   23687.   24513.     318. o
  -3  11   1   22638.   22411.     280. o
  -1  11   1   16808.   16946.     215. o
   1  11   1    8840.    8641.     206. o
   3  11   1     164.     131.     112. <
   5  11   1      18.     252.     121. <
   7  11   1   26677.   26232.     420. o
   9  11   1   16582.   16292.     467. o
  11  11   1      66.     411.     280. <
  13  11   1    3298.    4166.     364. o
  15  11   1     772.     196.     392. <
  17  11   1    2516.    1439.     523. <
 -18  12   1   25342.   23158.     887. o
 -16  12   1   45285.   44177.     925. o
 -14  12   1    9264.    9108.     439. o
 -12  12   1    4420.    5129.     392. o
 -10  12   1    5272.    5988.     318. o
  -8  12   1   61101.   61618.     729. o
  -6  12   1    3122.    3942.     177. o
  -4  12   1    4275.    4652.     177. o
  -2  12   1   20544.   20795.     299. o
   0  12   1      21.     327.     103. o
   2  12   1   37131.   38432.     458. o
   4  12   1  146651.  148843.    1233. o
   6  12   1   75354.   74585.     822. o
   8  12   1    3668.    2690.     262. o
  10  12   1    3958.    4372.     355. o
  12  12   1      31.    -121.     308. <
  14  12   1   10086.   11145.     542. o
  16  12   1    6206.    6521.     561. o
 -17  13   1    7445.    6782.     617. o
 -15  13   1   30852.   30744.     822. o
 -13  13   1     466.     355.     318. <
 -11  13   1    4079.    3830.     355. o
  -9  13   1   11621.   11163.     430. o
  -7  13   1    4282.    3998.     224. o
  -5  13   1    6061.    5895.     224. o
  -3  13   1    3243.    3027.     177. o
  -1  13   1   12158.   11808.     262. o
   1  13   1     923.     691.     149. o
   3  13   1    6400.    7511.     271. o
   5  13   1   19697.   19534.     383. o
   7  13   1    2968.    2709.     271. o
   9  13   1    6518.    7324.     374. o
  11  13   1    6112.    6072.     402. o
  13  13   1   17778.   18216.     682. o
  15  13   1    7606.    8211.     561. o
  17  13   1   14360.   10808.    2027. o
 -16  14   1   15944.   15582.     719. o
 -14  14   1      31.     -47.     392. <
 -12  14   1   31695.   33518.     757. o
 -10  14   1   31785.   31416.     719. o
  -8  14   1   48761.   48951.     729. o
  -6  14   1    4975.    5073.     262. o
  -4  14   1      16.     252.     168. <
  -2  14   1    6707.    7688.     280. o
   0  14   1   47863.   46036.     579. o
   2  14   1   67690.   65645.     719. o
   4  14   1   78846.   79826.     887. o
   6  14   1   23671.   23952.     570. o
   8  14   1   18227.   19356.     570. o
  10  14   1   19013.   17525.     645. o
  12  14   1    6108.    6782.     448. o
  14  14   1   40569.   41085.     990. o
  16  14   1    1552.    2074.    1233. <
 -15  15   1   10188.   11406.     663. o
 -13  15   1   10583.   10864.     579. o
 -11  15   1   43855.   44495.     859. o
  -9  15   1   12044.   11630.     532. o
  -7  15   1   15396.   15264.     486. o
  -5  15   1   28880.   31192.     542. o
  -3  15   1    1681.    1812.     224. o
  -1  15   1   16550.   17030.     402. o
   1  15   1     442.     121.     196. <
   3  15   1     536.     626.     224. <
   5  15   1     125.     467.     318. <
   7  15   1    4794.    5091.     364. o
   9  15   1    3190.    2803.     392. o
  11  15   1   16316.   18506.     719. o
  13  15   1    2461.    3335.     495. o
  15  15   1   15409.   18272.    1289. o
 -14  16   1      17.    -626.     523. <
 -12  16   1    8169.    9043.     570. o
 -10  16   1   10703.   12864.     561. o
  -8  16   1      95.    -149.     290. <
  -6  16   1     426.     476.     280. <
  -4  16   1   12322.   12303.     430. o
  -2  16   1    9787.    9071.     392. o
   0  16   1   23860.   25830.     663. o
   2  16   1   63944.   61357.     794. o
   4  16   1     767.     962.     280. o
   6  16   1   12281.   12051.     523. o
   8  16   1      85.     215.     364. <
  10  16   1   55989.   54080.    1018. o
  12  16   1   12478.   13387.     635. o
  14  16   1     123.     131.     934. <
 -13  17   1   13378.   14134.     738. o
 -11  17   1    2957.    2924.     504. o
  -9  17   1    5930.    6016.     495. o
  -7  17   1    6650.    7847.     430. o
  -5  17   1    3748.    3475.     336. o
  -3  17   1   18658.   19534.     542. o
  -1  17   1   18004.   16834.     589. o
   1  17   1   14206.   15507.     589. o
   3  17   1   10110.   11210.     439. o
   5  17   1     492.     766.     327. <
   7  17   1   21224.   20851.     757. o
   9  17   1    6105.    5624.     486. o
  11  17   1   46771.   48138.    1084. o
  13  17   1    1051.    3214.     934. o
 -12  18   1      16.    -570.     617. <
 -10  18   1   26479.   25540.     934. o
  -8  18   1      75.    -318.     439. <
  -6  18   1    7377.    6978.     458. o
  -4  18   1    2054.    2121.     514. o
  -2  18   1     505.    1607.     374. o
   0  18   1   25099.   24120.     766. o
   2  18   1   17217.   17862.     710. o
   4  18   1    4418.    3139.     448. o
   6  18   1    7588.    7333.     523. o
   8  18   1    2220.    1915.     476. o
  10  18   1      17.      75.     551. <
  12  18   1   11147.    9865.    1074. o
 -11  19   1    8038.    8146.     981. o
  -9  19   1      35.     645.     561. <
  -7  19   1    2234.    2999.     654. o
  -5  19   1   10646.   12434.     682. o
  -3  19   1   23601.   22972.     934. o
  -1  19   1   45730.   49745.    1168. o
   1  19   1   10000.    9762.     673. o
   3  19   1     222.     747.     486. <
   5  19   1   10560.    9715.     654. o
   7  19   1   15336.   15423.     869. o
   9  19   1   10968.   12387.    1009. o
  11  19   1   17267.   13835.    2130. o
 -10  20   1     754.    1168.    1588. <
  -8  20   1   10689.   10276.     906. o
  -6  20   1     524.    1532.     673. <
  -4  20   1      65.     168.     579. <
  -2  20   1      62.    -757.     542. <
   0  20   1     667.    1261.     589. <
   2  20   1    2144.    3307.     710. o
   4  20   1     870.     990.     738. <
   6  20   1   13854.   11425.    1018. o
  -5  21   1   17678.   12116.    1999. o
  -3  21   1   17566.   16572.    1158. o
  -1  21   1      43.     346.     710. <
   1  21   1    6548.    8800.     869. o
   3  21   1     949.    1803.     990. <
  -2  22   1    1665.    1775.    1327. <
   0  22   1     864.    3587.    1336. <
 -22   0   2   11076.   12275.     981. o
 -20   0   2    6986.    7670.     710. o
 -18   0   2   27575.   29810.     869. o
 -16   0   2   33729.   35630.     831. o
 -14   0   2  273094.  267838.    3428. o
 -12   0   2     200.     290.     177. <
 -10   0   2    4381.    4727.     224. o
  -8   0   2  405018.  403042.    3419. o
  -6   0   2   46536.   52342.     551. o
  -4   0   2  647890.  572007.    4727. o
  -2   0   2  123616.  118837.    1084. o
   0   0   2    3026.    3924.      65. o
   2   0   2 1144530.  934179.   21785. o
   4   0   2     421.     476.      56. o
   6   0   2  258744.  255339.    2363. o
   8   0   2    2024.    1831.     131. o
  10   0   2   67114.   64524.    1046. o
  12   0   2   29762.   28455.     691. o
  14   0   2   12131.   10939.     691. o
  16   0   2    1725.    1112.     495. <
  18   0   2    1229.    1130.     663. <
  20   0   2   20400.   15573.    2102. o
 -23   1   2   12245.   12397.    2037. o
 -21   1   2    1004.     841.     448. <
 -19   1   2     373.     476.     327. <
 -17   1   2   24363.   24765.     542. o
 -15   1   2     144.     224.     177. <
 -13   1   2     117.     392.     140. <
 -11   1   2    9111.    9304.     224. o
  -9   1   2    3344.    3045.     103. o
  -7   1   2    4967.    5670.      93. o
  -5   1   2   34550.   38114.     299. o
  -3   1   2   69654.   69325.     392. o
  -1   1   2    2150.    1952.      37. o
   1   1   2     675.     430.      28. o
   3   1   2  201888.  206089.    1177. o
   5   1   2   59910.   60796.     504. o
   7   1   2    4656.    4419.     131. o
   9   1   2   22286.   19861.     271. o
  11   1   2   45428.   43579.     523. o
  13   1   2   20541.   19431.     542. o
  15   1   2    3937.    4662.     383. o
  17   1   2    1948.    1710.     402. o
  19   1   2    2441.    2363.     542. o
 -22   2   2   15476.   16656.     785. o
 -20   2   2   63865.   61011.    1102. o
 -18   2   2   34064.   35788.     663. o
 -16   2   2   12788.   12499.     374. o
 -14   2   2     267.     803.     187. o
 -12   2   2   30417.   30977.     411. o
 -10   2   2     157.     336.      84. o
  -8   2   2   13144.   14639.     168. o
  -6   2   2  129498.  137352.     803. o
  -4   2   2   47974.   50847.     336. o
  -2   2   2      68.     121.      19. o
   0   2   2  116374.  112092.     626. o
   2   2   2     325.     112.      37. <
   4   2   2     461.     523.      47. o
   6   2   2  290824.  286942.    2121. o
   8   2   2  184988.  184659.    1429. o
  10   2   2  228934.  230331.    1784. o
  12   2   2     871.     925.     177. o
  14   2   2   23612.   21776.     551. o
  16   2   2   48091.   47652.     944. o
  18   2   2   33252.   31566.     925. o
  20   2   2    6784.    8296.    1336. o
 -21   3   2   35096.   35546.     869. o
 -19   3   2     610.     813.     308. <
 -17   3   2   34234.   34583.     635. o
 -15   3   2   33126.   34135.     523. o
 -13   3   2    1511.    1691.     149. o
 -11   3   2  422224.  425472.    2980. o
  -9   3   2    7145.    7034.     140. o
  -7   3   2  286334.  288157.    1644. o
  -5   3   2  649458.  611289.    3204. o
  -3   3   2    8160.    7866.      84. o
  -1   3   2  720283.  630608.    3811. o
   1   3   2   17456.   15386.     140. o
   3   3   2   92076.   95604.     607. o
   5   3   2  329900.  329569.    2065. o
   7   3   2     294.     327.      75. o
   9   3   2  119309.  123489.    1140. o
  11   3   2  104600.  105198.     981. o
  13   3   2     873.     869.     234. o
  15   3   2    3248.    3279.     336. o
  17   3   2   56788.   53584.    1065. o
  19   3   2     687.    1878.     598. o
 -22   4   2     729.     523.     719. <
 -20   4   2    3893.    3746.     411. o
 -18   4   2   27182.   27035.     570. o
 -16   4   2   49808.   49362.     710. o
 -14   4   2  151012.  152906.    1252. o
 -12   4   2   10442.    9893.     224. o
 -10   4   2   11996.   12200.     196. o
  -8   4   2  146960.  147535.     934. o
  -6   4   2  173199.  176167.     972. o
  -4   4   2  309264.  309138.    1691. o
  -2   4   2   40127.   38068.     262. o
   0   4   2   47050.   46896.     290. o
   2   4   2  775317.  740608.    4353. o
   4   4   2   53018.   55883.     383. o
   6   4   2   49063.   49829.     476. o
   8   4   2   53207.   52202.     514. o
  10   4   2      10.      28.     131. <
  12   4   2    3757.    3989.     243. o
  14   4   2   21666.   19926.     682. o
  16   4   2     289.     532.     336. <
  18   4   2    6068.    6661.     542. o
 -21   5   2    7029.    7614.     551. o
 -19   5   2      36.      65.     318. <
 -17   5   2   45113.   44093.     710. o
 -15   5   2   79851.   79508.     869. o
 -13   5   2     232.     598.     140. o
 -11   5   2    8430.    8352.     187. o
  -9   5   2   12978.   12892.     177. o
  -7   5   2   43015.   43308.     318. o
  -5   5   2   19278.   17422.     149. o
  -3   5   2  164438.  166321.     887. o
  -1   5   2   77945.   83936.     476. o
   1   5   2     883.    1252.      47. o
   3   5   2  861226.  802964.    4456. o
   5   5   2   24883.   24307.     271. o
   7   5   2   38435.   37825.     402. o
   9   5   2  136384.  133840.    1102. o
  11   5   2   50917.   50679.     626. o
  13   5   2  201006.  195393.    2065. o
  15   5   2   26916.   28128.     691. o
  17   5   2     172.     617.     420. <
  19   5   2   25741.   25774.    1046. o
 -22   6   2    4410.    3662.    1700. <
 -20   6   2   24381.   24597.     738. o
 -18   6   2    4927.    5175.     402. o
 -16   6   2    1001.    1242.     224. o
 -14   6   2   46846.   45541.     551. o
 -12   6   2    1394.    1439.     131. o
 -10   6   2    4054.    4064.     121. o
  -8   6   2  107940.  105450.     785. o
  -6   6   2   63378.   66644.     458. o
  -4   6   2  114387.  115549.     682. o
  -2   6   2   52265.   52417.     318. o
   0   6   2     910.     953.      47. o
   2   6   2  178165.  185350.    1084. o
   4   6   2   35172.   35471.     336. o
   6   6   2    9574.    9846.     187. o
   8   6   2  141896.  140304.    1214. o
  10   6   2   23696.   23924.     411. o
  12   6   2   20614.   20412.     514. o
  14   6   2   14440.   14891.     532. o
  16   6   2    6929.    7221.     448. o
  18   6   2    7123.    6511.     561. o
 -21   7   2   31725.   32519.    1102. o
 -19   7   2    2489.    2877.     402. o
 -17   7   2   14986.   16292.     617. o
 -15   7   2   74900.   76846.     869. o
 -13   7   2   10846.   11126.     299. o
 -11   7   2  283994.  283579.    2139. o
  -9   7   2    6806.    6539.     168. o
  -7   7   2  186417.  186285.    1252. o
  -5   7   2  335586.  335753.    2354. o
  -3   7   2   23270.   23887.     206. o
  -1   7   2  514366.  496124.    2634. o
   1   7   2     130.     308.      56. o
   3   7   2   66559.   67840.     504. o
   5   7   2  147344.  148049.    1177. o
   7   7   2    6064.    6175.     177. o
   9   7   2   61804.   62665.     598. o
  11   7   2   17170.   15862.     420. o
  13   7   2   46739.   45896.     747. o
  15   7   2    1867.    1812.     383. o
  17   7   2   21119.   20440.     757. o
 -20   8   2    4182.    5035.     504. o
 -18   8   2     506.     831.     355. <
 -16   8   2     413.     682.     290. <
 -14   8   2   11255.   10631.     383. o
 -12   8   2   54119.   52015.     626. o
 -10   8   2    2205.    2700.     149. o
  -8   8   2    1962.    1971.     112. o
  -6   8   2   60963.   61572.     504. o
  -4   8   2   36486.   36975.     355. o
  -2   8   2    7941.    8053.     121. o
   0   8   2   86568.   86738.     542. o
   2   8   2   14208.   15274.     177. o
   4   8   2   28070.   28268.     318. o
   6   8   2   13183.   13901.     252. o
   8   8   2   13160.   12770.     262. o
  10   8   2   59358.   58947.     822. o
  12   8   2      94.     177.     234. <
  14   8   2   32188.   31202.     719. o
  16   8   2   26622.   26624.     785. o
  18   8   2   11690.    8893.     663. o
 -21   9   2      13.    1551.    1299. <
 -19   9   2     790.     234.     430. <
 -17   9   2   21096.   20206.     663. o
 -15   9   2    3893.    3858.     327. o
 -13   9   2   27260.   27577.     514. o
 -11   9   2    2331.    2373.     196. o
  -9   9   2    6763.    6595.     206. o
  -7   9   2    2091.    2102.     121. o
  -5   9   2   17405.   18048.     243. o
  -3   9   2     187.     243.      75. o
  -1   9   2   16540.   17133.     187. o
   1   9   2   36728.   36237.     318. o
   3   9   2  126387.  127347.     990. o
   5   9   2   66557.   67111.     645. o
   7   9   2    4148.    4120.     196. o
   9   9   2   28578.   27913.     504. o
  11   9   2  112544.  114297.    1364. o
  13   9   2   65888.   65420.     990. o
  15   9   2   16742.   17385.     701. o
  17   9   2    1418.    2569.     504. o
 -20  10   2    5184.    6119.    1018. o
 -18  10   2    7963.    8090.     476. o
 -16  10   2   11234.   11378.     514. o
 -14  10   2  120963.  116231.    1560. o
 -12  10   2   13781.   13760.     439. o
 -10  10   2     354.     570.     149. o
  -8  10   2  225578.  227136.    1682. o
  -6  10   2   30032.   31856.     346. o
  -4  10   2  482386.  470527.    3148. o
  -2  10   2   10471.   10267.     168. o
   0  10   2   14172.   14106.     196. o
   2  10   2  509124.  498207.    3214. o
   4  10   2   14276.   13256.     271. o
   6  10   2   35253.   34920.     439. o
   8  10   2   70668.   69428.     850. o
  10  10   2   10393.   10846.     448. o
  12  10   2   41310.   37694.    1000. o
  14  10   2    3462.    3765.     392. o
  16  10   2    3402.    4194.     486. o
 -19  11   2     820.    1196.     542. <
 -17  11   2   11955.   11799.     551. o
 -15  11   2     963.     673.     318. <
 -13  11   2   26154.   25307.    1000. o
 -11  11   2   88718.   91241.    1112. o
  -9  11   2   79987.   79657.     757. o
  -7  11   2    3205.    3522.     159. o
  -5  11   2   35990.   37844.     392. o
  -3  11   2  159936.  156045.    1149. o
  -1  11   2   51193.   51632.     439. o
   1  11   2   38270.   37292.     364. o
   3  11   2   42539.   42748.     486. o
   5  11   2   15023.   15106.     318. o
   7  11   2   26977.   25811.     486. o
   9  11   2     259.     663.     252. <
  11  11   2    3245.    3279.     346. o
  13  11   2   11487.   12425.     532. o
  15  11   2      21.    -112.     476. <
  17  11   2   14404.   13013.    1074. o
 -18  12   2   11998.   12462.     663. o
 -16  12   2      43.     215.     411. <
 -14  12   2    6710.    6268.     392. o
 -12  12   2   42239.   42496.     944. o
 -10  12   2   12072.   12574.     411. o
  -8  12   2   16938.   17376.     383. o
  -6  12   2   28500.   28754.     383. o
  -4  12   2   29138.   29492.     364. o
  -2  12   2   23679.   24046.     336. o
   0  12   2  135627.  135858.    1028. o
   2  12   2   23011.   23233.     383. o
   4  12   2    2187.    2700.     177. o
   6  12   2  119982.  122546.    1289. o
   8  12   2   88971.   88812.    1130. o
  10  12   2   77108.   77182.    1102. o
  12  12   2    3360.    4288.     402. o
  14  12   2   25142.   24522.     822. o
  16  12   2   47494.   48185.    1317. o
 -17  13   2   33896.   34415.    1000. o
 -15  13   2    2105.    1504.     420. o
 -13  13   2   14068.   13648.     570. o
 -11  13   2  103060.  102816.    1308. o
  -9  13   2     961.    1158.     215. o
  -7  13   2   73555.   70960.     803. o
  -5  13   2  177940.  177232.    1513. o
  -3  13   2     186.     299.     149. <
  -1  13   2  110758.  105992.     878. o
   1  13   2   55760.   57097.     645. o
   3  13   2       7.     430.     177. <
   5  13   2  158971.  156606.    1579. o
   7  13   2    2906.    3550.     299. o
   9  13   2   10929.   11733.     486. o
  11  13   2   96807.   94352.    1289. o
  13  13   2    3778.    3083.     448. o
  15  13   2   10891.   11444.     663. o
 -16  14   2    7804.    7156.     579. o
 -14  14   2   52463.   49894.    1018. o
 -12  14   2    1920.    1784.     327. o
 -10  14   2     340.     112.     271. <
  -8  14   2  179353.  176896.    1654. o
  -6  14   2  156185.  152869.    1448. o
  -4  14   2  159370.  159903.    1411. o
  -2  14   2    2095.    2251.     196. o
   0  14   2    1249.    1364.     177. o
   2  14   2  129848.  131336.    1214. o
   4  14   2   11763.   12014.     383. o
   6  14   2   55076.   53911.     962. o
   8  14   2   14774.   16115.     579. o
  10  14   2    1239.    1065.     355. <
  12  14   2   15402.   16255.     673. o
  14  14   2    6340.    6745.     579. o
 -15  15   2    1125.    1270.     504. <
 -13  15   2    5270.    5194.     467. o
 -11  15   2    1501.    1383.     364. o
  -9  15   2     192.     673.     290. <
  -7  15   2    2921.    2887.     327. o
  -5  15   2    9312.    9005.     346. o
  -3  15   2   33636.   32612.     542. o
  -1  15   2     328.     878.     206. o
   1  15   2    9784.    9986.     336. o
   3  15   2  152851.  151486.    1467. o
   5  15   2    8250.    7754.     392. o
   7  15   2    6167.    6726.     411. o
   9  15   2   36961.   38647.     906. o
  11  15   2    6378.    7586.     504. o
  13  15   2   22676.   22168.     850. o
  15  15   2    4524.    5073.    2298. <
 -14  16   2   16477.   18702.     841. o
 -12  16   2    2574.    2653.     458. o
 -10  16   2   16357.   16974.     691. o
  -8  16   2      11.     280.     318. <
  -6  16   2   12789.   13919.     458. o
  -4  16   2      50.    -149.     234. <
  -2  16   2   46826.   45588.     747. o
   0  16   2    3010.    2849.     318. o
   2  16   2   49859.   49726.     738. o
   4  16   2   19595.   20356.     561. o
   6  16   2    8231.    8258.     439. o
   8  16   2   55301.   55752.    1000. o
  10  16   2    9727.    9127.     532. o
  12  16   2    4866.    6455.     589. o
  14  16   2   22465.   23738.    1990. o
 -15  17   2   14981.   15068.    2915. o
 -13  17   2    1079.    1084.     532. <
 -11  17   2   83794.   81703.    1345. o
  -9  17   2    6044.    6455.     486. o
  -7  17   2   42706.   41506.     766. o
  -5  17   2   92794.   89233.    1168. o
  -3  17   2    9265.    9603.     458. o
  -1  17   2   92466.   86328.    1205. o
   1  17   2     200.     -37.     327. <
   3  17   2   11618.   11500.     486. o
   5  17   2   39976.   38600.     869. o
   7  17   2      22.     953.     411. <
   9  17   2   18129.   18553.     757. o
  11  17   2   11979.   12060.     682. o
  13  17   2    6129.    3970.    1383. <
 -14  18   2   10483.   10939.    2989. o
 -12  18   2    8289.    7987.     645. o
 -10  18   2    6747.    7100.     561. o
  -8  18   2   15011.   17133.     729. o
  -6  18   2  117411.  113764.    1373. o
  -4  18   2   16736.   18543.     785. o
  -2  18   2    7918.    8267.     504. o
   0  18   2   26676.   25615.     878. o
   2  18   2   20390.   21589.     850. o
   4  18   2   18028.   18067.     822. o
   6  18   2    5286.    4989.     514. o
   8  18   2    4122.    5259.     579. o
  10  18   2   10989.    9501.    1270. o
 -13  19   2   24652.   26157.    2354. o
 -11  19   2    3303.    4101.     897. o
  -9  19   2      20.     691.     607. <
  -7  19   2    1690.    1943.     598. o
  -5  19   2   29549.   27708.    1000. o
  -3  19   2     628.     159.     448. <
  -1  19   2    3365.    4316.     514. o
   1  19   2   32717.   30744.    1018. o
   3  19   2   35842.   40712.    1261. o
   5  19   2   33327.   28997.    1233. o
   7  19   2    2236.    2690.     747. o
   9  19   2    5385.    6446.    1971. o
 -10  20   2   11357.    8884.    1766. o
  -8  20   2   22534.   20683.    1102. o
  -6  20   2      55.    -579.     635. <
  -4  20   2   57447.   55761.    1336. o
  -2  20   2   25688.   26288.    1074. o
   0  20   2    1125.     262.     579. <
   2  20   2  151292.  145592.    2494. o
   4  20   2    3886.    4026.     766. o
   6  20   2    2091.    4596.    2373. <
  -9  21   2   18350.   23401.    3260. o
  -7  21   2    4062.    2083.    1672. <
  -5  21   2    5355.    5315.    1018. o
  -3  21   2   49013.   45261.    1383. o
  -1  21   2   59014.   55836.    1476. o
   1  21   2   29337.   26988.    1476. o
   3  21   2    6109.    9388.    1906. o
  -2  22   2     972.    3092.    1327. <
 -22   0   3   78479.   72772.    1831. o
 -20   0   3   14708.   15993.     757. o
 -18   0   3   30033.   29380.    1177. o
 -16   0   3  145332.  146162.    2074. o
 -14   0   3   13572.   14097.     467. o
 -12   0   3   36525.   39208.     710. o
 -10   0   3   20862.   22402.     383. o
  -8   0   3   61445.   61889.     579. o
  -6   0   3  353242.  346375.    2746. o
  -4   0   3  100358.  101003.     878. o
  -2   0   3     812.    1317.      56. o
   0   0   3  167605.  167825.    1289. o
   2   0   3   50313.   54192.     476. o
   4   0   3   68142.   67429.     598. o
   6   0   3  173781.  170011.    1952. o
   8   0   3    3093.    2634.     234. o
  10   0   3  164890.  163238.    2214. o
  12   0   3   25811.   26092.     850. o
  14   0   3  103582.  100125.    1962. o
  16   0   3   98379.   94446.    2008. o
  18   0   3    2037.    2821.     757. o
 -23   1   3    6739.    7884.     710. o
 -21   1   3   44654.   45719.    1009. o
 -19   1   3    2460.    1971.     299. o
 -17   1   3   11201.   12079.     411. o
 -15   1   3   62505.   66401.     785. o
 -13   1   3     429.     561.     131. o
 -11   1   3   92496.   90653.     906. o
  -9   1   3  147614.  149786.     962. o
  -7   1   3     251.     252.      47. o
  -5   1   3  295842.  287008.    1710. o
  -3   1   3   18816.   16834.     177. o
  -1   1   3   10934.    9519.      84. o
   1   1   3  198082.  196430.    1065. o
   3   1   3     476.     336.      47. o
   5   1   3   73777.   74949.     551. o
   7   1   3   16953.   17011.     243. o
   9   1   3     437.     504.     140. o
  11   1   3    3636.    3774.     187. o
  13   1   3    2023.    1607.     290. o
  15   1   3    6872.    7417.     467. o
  17   1   3     339.    1299.     439. <
  19   1   3    1769.    1345.    1186. <
 -22   2   3   43637.   45046.    1084. o
 -20   2   3   47819.   48792.     897. o
 -18   2   3   56817.   55612.     822. o
 -16   2   3  119539.  118127.    1233. o
 -14   2   3   57882.   58321.     701. o
 -12   2   3  228316.  227286.    2046. o
 -10   2   3   15565.   14115.     224. o
  -8   2   3   40317.   40011.     346. o
  -6   2   3  367133.  355165.    2055. o
  -4   2   3   24343.   23093.     159. o
  -2   2   3  403627.  378725.    2242. o
   0   2   3   16964.   15171.     121. o
   2   2   3  116892.  121126.     710. o
   4   2   3     852.     990.      65. o
   6   2   3    8758.    8707.     177. o
   8   2   3   29575.   28904.     364. o
  10   2   3   10340.    9753.     280. o
  12   2   3   31164.   30090.     589. o
  14   2   3    8183.    8277.     420. o
  16   2   3    3638.    4232.     439. o
  18   2   3   14010.   13321.     701. o
 -23   3   3   24248.   24597.    2027. o
 -21   3   3   22226.   22467.     775. o
 -19   3   3   39328.   38105.     757. o
 -17   3   3      90.     458.     224. <
 -15   3   3    1043.     972.     177. o
 -13   3   3   53350.   54248.     561. o
 -11   3   3   54916.   55967.     523. o
  -9   3   3     287.     308.      65. o
  -7   3   3   52619.   54014.     392. o
  -5   3   3    9741.    7903.      93. o
  -3   3   3   55311.   58050.     355. o
  -1   3   3  137091.  139790.     794. o
   1   3   3    9762.    7492.     103. o
   3   3   3  275331.  275424.    1579. o
   5   3   3   45463.   48213.     420. o
   7   3   3  153163.  155812.    1186. o
   9   3   3   77666.   78695.     766. o
  11   3   3   22801.   23205.     467. o
  13   3   3  108059.  107440.    1224. o
  15   3   3   26792.   27904.     766. o
  17   3   3   59715.   60488.    1242. o
  19   3   3   23522.   16376.    2335. o
 -22   4   3    2916.    3288.     598. o
 -20   4   3     540.    1121.     336. o
 -18   4   3   22664.   23504.     495. o
 -16   4   3    2392.    2989.     206. o
 -14   4   3   47546.   47634.     542. o
 -12   4   3    3040.    3120.     140. o
 -10   4   3     781.    1065.      93. o
  -8   4   3   25316.   25895.     243. o
  -6   4   3    1781.    2233.      56. o
  -4   4   3  169223.  171581.     944. o
  -2   4   3   50159.   48867.     336. o
   0   4   3  206336.  210825.    1149. o
   2   4   3    3920.    3344.      84. o
   4   4   3   10212.   10192.     149. o
   6   4   3   60571.   59816.     542. o
   8   4   3     346.     299.     121. <
  10   4   3   75122.   75995.     822. o
  12   4   3   47211.   45691.     747. o
  14   4   3    6481.    5876.     383. o
  16   4   3   36161.   36321.     915. o
  18   4   3    5038.    5633.     663. o
 -23   5   3   73695.   66887.    3737. o
 -21   5   3   31790.   34733.     878. o
 -19   5   3   62540.   64729.     934. o
 -17   5   3    6459.    6502.     318. o
 -15   5   3  123058.  125030.    1130. o
 -13   5   3   91642.   90326.     841. o
 -11   5   3   12354.   12032.     215. o
  -9   5   3  273810.  276676.    1747. o
  -7   5   3    1058.    1252.      65. o
  -5   5   3  431586.  412104.    2139. o
  -3   5   3    6210.    6053.      84. o
  -1   5   3   19194.   20328.     168. o
   1   5   3  281245.  280982.    1607. o
   3   5   3   10730.   10276.     149. o
   5   5   3   42463.   45121.     448. o
   7   5   3   40751.   40599.     430. o
   9   5   3     820.    1046.     159. o
  11   5   3     187.     149.     206. <
  13   5   3   87476.   84422.    1186. o
  15   5   3    3567.    3634.     392. o
  17   5   3   53260.   49792.    1224. o
 -22   6   3    1367.    1822.     729. <
 -20   6   3       9.     196.     392. <
 -18   6   3   17351.   16834.     542. o
 -16   6   3    1953.    2037.     243. o
 -14   6   3   15112.   15470.     327. o
 -12   6   3    5387.    5530.     187. o
 -10   6   3     161.     430.      84. o
  -8   6   3    5597.    5708.     121. o
  -6   6   3   14541.   14461.     149. o
  -4   6   3    4241.    4157.      93. o
  -2   6   3  136446.  145694.     850. o
   0   6   3     321.     523.      47. o
   2   6   3   29113.   28819.     262. o
   4   6   3   11248.   11995.     196. o
   6   6   3   35670.   36050.     402. o
   8   6   3   12758.   12378.     271. o
  10   6   3   35781.   37395.     635. o
  12   6   3   41140.   40525.     729. o
  14   6   3   16617.   16993.     617. o
  16   6   3   16686.   17703.     813. o
  18   6   3   22895.   22112.     981. o
 -21   7   3   44352.   43514.     953. o
 -19   7   3   72426.   74305.    1112. o
 -17   7   3    3664.    3821.     318. o
 -15   7   3     255.     663.     206. o
 -13   7   3  125201.  126217.    1018. o
 -11   7   3  137319.  137390.    1065. o
  -9   7   3   16005.   16273.     224. o
  -7   7   3   15656.   16124.     196. o
  -5   7   3    9808.    8865.     149. o
  -3   7   3   10848.   10285.     140. o
  -1   7   3   77720.   76986.     486. o
   1   7   3    2756.    2513.      84. o
   3   7   3  137606.  141052.     990. o
   5   7   3    6964.    7006.     177. o
   7   7   3  193922.  189237.    1579. o
   9   7   3   19676.   18964.     374. o
  11   7   3    6945.    7436.     355. o
  13   7   3  108074.  107440.    1355. o
  15   7   3    3365.    2877.     420. o
  17   7   3   80415.   79274.    1401. o
 -22   8   3   13488.   15890.    1644. o
 -20   8   3   55771.   55294.    1046. o
 -18   8   3   73358.   71857.    1158. o
 -16   8   3   55377.   55341.     972. o
 -14   8   3   75320.   75659.     850. o
 -12   8   3  186058.  185182.    1476. o
 -10   8   3    1558.    1551.     131. o
  -8   8   3  143262.  143051.    1084. o
  -6   8   3   47423.   46466.     448. o
  -4   8   3   17173.   17488.     243. o
  -2   8   3  106616.  109093.     682. o
   0   8   3   11768.   12023.     159. o
   2   8   3    7248.    6978.     140. o
   4   8   3   23503.   23457.     290. o
   6   8   3   10060.   10650.     234. o
   8   8   3   25269.   24382.     374. o
  10   8   3    1618.    1896.     224. o
  12   8   3   11130.   10313.     448. o
  14   8   3    3623.    4708.     420. o
  16   8   3     454.     729.     439. <
 -21   9   3    9086.    4082.    1186. o
 -19   9   3   17583.   17880.     663. o
 -17   9   3     946.    1654.     336. o
 -15   9   3   51499.   52351.     897. o
 -13   9   3    1824.    2093.     206. o
 -11   9   3   12005.   12509.     299. o
  -9   9   3  243926.  244998.    1794. o
  -7   9   3   16924.   16890.     243. o
  -5   9   3  183569.  186995.    1327. o
  -3   9   3   20932.   21140.     234. o
  -1   9   3    5233.    4970.     131. o
   1   9   3  179291.  180465.    1121. o
   3   9   3   22150.   21514.     271. o
   5   9   3  162941.  167115.    1280. o
   7   9   3    2248.    2485.     159. o
   9   9   3    2277.    2102.     243. o
  11   9   3   17610.   18385.     514. o
  13   9   3   11325.   11425.     504. o
  15   9   3   41622.   41029.     934. o
  17   9   3    6222.    7203.    1065. o
 -20  10   3   18170.   15704.     747. o
 -18  10   3   26604.   25232.     747. o
 -16  10   3   59666.   57872.     925. o
 -14  10   3   12968.   12705.     589. o
 -12  10   3   23637.   23681.     411. o
 -10  10   3     633.     682.     140. o
  -8  10   3     813.     813.     112. o
  -6  10   3   22218.   22355.     290. o
  -4  10   3   16128.   15750.     252. o
  -2  10   3    7412.    7184.     159. o
   0  10   3   46824.   47269.     411. o
   2  10   3    2711.    2859.     121. o
   4  10   3    3339.    3400.     168. o
   6  10   3  176505.  177027.    1467. o
   8  10   3     462.     794.     224. o
  10  10   3  110092.  106067.    1513. o
  12  10   3   26279.   26166.     691. o
  14  10   3   82708.   83404.    1261. o
  16  10   3   39316.   38852.    1065. o
 -19  11   3    2969.    2513.     532. o
 -17  11   3   12038.   13022.     542. o
 -15  11   3   29559.   30492.     691. o
 -13  11   3     714.    1028.     271. o
 -11  11   3   63263.   61880.     729. o
  -9  11   3    1529.    1467.     149. o
  -7  11   3   40780.   41776.     430. o
  -5  11   3   29683.   28969.     336. o
  -3  11   3    4543.    4531.     159. o
  -1  11   3    7410.    7137.     187. o
   1  11   3    3052.    2989.     149. o
   3  11   3   50044.   51072.     551. o
   5  11   3    1766.    1429.     187. o
   7  11   3    6182.    6035.     299. o
   9  11   3    1788.    1747.     299. o
  11  11   3    2505.    2532.     346. o
  13  11   3    2016.    1980.     411. o
  15  11   3    4543.    4998.     551. o
 -18  12   3    5940.    5558.     654. o
 -16  12   3  108504.  108327.    1532. o
 -14  12   3    8700.    9146.     420. o
 -12  12   3  145375.  143723.    1541. o
 -10  12   3      94.      93.     177. <
  -8  12   3   33964.   35022.     551. o
  -6  12   3   99327.   99574.     822. o
  -4  12   3     205.     504.     121. o
  -2  12   3   72027.   74080.     607. o
   0  12   3     261.     243.     121. <
   2  12   3   17470.   16684.     318. o
   4  12   3   14871.   14723.     374. o
   6  12   3   14676.   15769.     448. o
   8  12   3   27726.   25531.     673. o
  10  12   3   13740.   14003.     551. o
  12  12   3   56523.   55416.    1009. o
  14  12   3   24180.   24550.     878. o
  16  12   3      88.   -1495.    1952. <
 -17  13   3    1095.     925.     514. <
 -15  13   3     207.     308.     374. <
 -13  13   3   11896.   12322.     514. o
 -11  13   3    6556.    5904.     318. o
  -9  13   3   12822.   13910.     392. o
  -7  13   3     362.     420.     196. <
  -5  13   3   34996.   33920.     467. o
  -3  13   3   11868.   12387.     290. o
  -1  13   3   12110.   12070.     308. o
   1  13   3   46015.   45793.     561. o
   3  13   3   28235.   28483.     467. o
   5  13   3   55962.   57704.     794. o
   7  13   3   41951.   39871.     831. o
   9  13   3   35349.   35863.     775. o
  11  13   3   22043.   24102.     757. o
  13  13   3   23727.   24092.     869. o
  15  13   3   42199.   39208.    1597. o
 -16  14   3   27003.   27913.     906. o
 -14  14   3   96040.   96884.    1429. o
 -12  14   3     936.     775.     318. <
 -10  14   3    3517.    3400.     290. o
  -8  14   3   11148.   11901.     374. o
  -6  14   3      59.     467.     196. <
  -4  14   3   52428.   51109.     710. o
  -2  14   3    3691.    3372.     215. o
   0  14   3   43123.   43215.     561. o
   2  14   3    8839.    8800.     318. o
   4  14   3     232.     626.     252. <
   6  14   3   57475.   58274.     915. o
   8  14   3    7918.    7772.     439. o
  10  14   3  105903.  107580.    1439. o
  12  14   3     404.     589.     458. <
  14  14   3   17354.   14984.     981. o
 -17  15   3    8583.   11995.    2522. o
 -15  15   3   65854.   67037.    1252. o
 -13  15   3   11895.   12481.     570. o
 -11  15   3   33304.   33126.     738. o
  -9  15   3   69509.   69297.     869. o
  -7  15   3    3173.    3064.     262. o
  -5  15   3  120126.  120901.    1224. o
  -3  15   3    4584.    4652.     271. o
  -1  15   3     156.     439.     196. <
   1  15   3   68313.   67429.     785. o
   3  15   3     305.     757.     299. <
   5  15   3   12564.   12733.     514. o
   7  15   3     970.    1541.     374. o
   9  15   3      20.     859.     402. <
  11  15   3     454.     420.     476. <
  13  15   3   18163.   16236.     906. o
 -16  16   3    6603.    5624.    1233. o
 -14  16   3    6609.    7922.     654. o
 -12  16   3   35635.   37078.     925. o
 -10  16   3    8338.    7614.     402. o
  -8  16   3   11304.   11948.     476. o
  -6  16   3    3598.    3849.     318. o
  -4  16   3   10131.   10108.     411. o
  -2  16   3   89095.   91194.    1093. o
   0  16   3     251.     430.     280. <
   2  16   3    3051.    3391.     299. o
   4  16   3   21206.   22121.     719. o
   6  16   3       7.     -19.     364. <
   8  16   3   70745.   72399.    1177. o
  10  16   3    2876.    3746.     532. o
  12  16   3   49216.   46662.    1597. o
 -15  17   3    1116.     710.    1056. <
 -13  17   3   41371.   42757.     990. o
 -11  17   3   36086.   35508.     925. o
  -9  17   3    1067.    1906.     364. o
  -7  17   3    1979.    1280.     336. o
  -5  17   3    4139.    4297.     355. o
  -3  17   3    1952.    2298.     392. o
  -1  17   3   19711.   19889.     738. o
   1  17   3    1806.    2102.     430. o
   3  17   3   24638.   23205.     766. o
   5  17   3    2770.    4138.     458. o
   7  17   3   54502.   53304.    1112. o
   9  17   3    4107.    3653.     561. o
  11  17   3    1772.    1355.    1009. <
 -14  18   3   81200.   77910.    2588. o
 -12  18   3    8288.    9370.     654. o
 -10  18   3    9346.   10958.     617. o
  -8  18   3   25480.   27418.     747. o
  -6  18   3    7562.    8893.     504. o
  -4  18   3   12241.   12051.     654. o
  -2  18   3    4333.    4521.     467. o
   0  18   3    8742.    9024.     542. o
   2  18   3    2068.    3092.     532. o
   4  18   3      10.    1280.     579. <
   6  18   3    7062.    7445.     645. o
   8  18   3    8383.    6735.     729. o
  10  18   3   12931.   13041.    1523. o
 -13  19   3    4321.    3550.    1252. <
 -11  19   3    1540.    1943.     635. o
  -9  19   3   89049.   83450.    1607. o
  -7  19   3    3140.    4671.     551. o
  -5  19   3   58461.   55593.    1158. o
  -3  19   3   13798.   13088.     645. o
  -1  19   3    1495.    2027.     532. o
   1  19   3   65202.   60479.    1383. o
   3  19   3    1945.    1962.     645. o
   5  19   3   63802.   55014.    1551. o
   7  19   3     463.     486.     962. <
   9  19   3    5706.    1205.    2149. <
 -10  20   3     912.    -831.    1588. <
  -8  20   3     956.    1336.     747. <
  -6  20   3     455.     990.     635. <
  -4  20   3    3400.    4307.     589. o
  -2  20   3    2631.    2961.     617. o
   0  20   3   10814.   10080.     785. o
   2  20   3     998.     542.     701. <
   4  20   3    8776.    7333.     897. o
   6  20   3   17670.   20972.    2392. o
  -7  21   3   29199.   28222.    2952. o
  -5  21   3    6176.    4951.     944. o
  -3  21   3    1912.     850.     710. <
  -1  21   3    5435.    4960.     859. o
   1  21   3     304.     925.    1280. <
   3  21   3   44975.   46756.    4615. o
  -4  22   3     160.    -962.    1214. <
 -24   0   4    3067.    2756.    1710. <
 -22   0   4   13404.   13985.     897. o
 -20   0   4   39051.   35732.     981. o
 -18   0   4   63842.   67130.    1224. o
 -16   0   4   78549.   82815.    1317. o
 -14   0   4  209242.  202829.    2644. o
 -12   0   4  537330.  527232.    6343. o
 -10   0   4    4918.    4792.     206. o
  -8   0   4  104584.  106235.    1046. o
  -6   0   4   18255.   17563.     206. o
  -4   0   4     403.     308.      47. o
  -2   0   4  993322.  871523.    8324. o
   0   0   4   13801.   13275.     177. o
   2   0   4     200.     523.      65. o
   4   0   4  404779.  402762.    3662. o
   6   0   4  149290.  145134.    1728. o
   8   0   4     419.     542.     187. <
  10   0   4    1039.    1569.     336. o
  12   0   4  133721.  131308.    2326. o
  14   0   4    6051.    4830.     738. o
  16   0   4   36878.   35639.    1355. o
  18   0   4   17730.   19571.    1822. o
 -23   1   4    5264.    5969.     589. o
 -21   1   4     741.    1355.     411. o
 -19   1   4     227.    -103.     262. <
 -17   1   4    2777.    3008.     252. o
 -15   1   4     462.     430.     159. <
 -13   1   4   20855.   22093.     374. o
 -11   1   4   42486.   45280.     495. o
  -9   1   4   69824.   69456.     551. o
  -7   1   4   91108.   90176.     626. o
  -5   1   4   94794.   92203.     551. o
  -3   1   4  248073.  253153.    1523. o
  -1   1   4  231102.  232190.    1252. o
   1   1   4   40388.   42318.     299. o
   3   1   4      55.     140.      56. <
   5   1   4  144318.  147423.    1112. o
   7   1   4   32009.   30426.     374. o
   9   1   4   67060.   68877.     673. o
  11   1   4   17721.   17768.     532. o
  13   1   4   32712.   31239.     822. o
  15   1   4   60178.   61301.    1130. o
  17   1   4     484.     -75.     523. <
 -22   2   4    1038.    1784.     486. o
 -20   2   4    3468.    3839.     364. o
 -18   2   4      80.     589.     262. <
 -16   2   4   42807.   41309.     598. o
 -14   2   4    1241.    1541.     159. o
 -12   2   4   72562.   72707.     775. o
 -10   2   4    6675.    6427.     177. o
  -8   2   4  274833.  272976.    1663. o
  -6   2   4    1258.     915.      47. o
  -4   2   4  383922.  377670.    1999. o
  -2   2   4  251011.  246016.    1317. o
   0   2   4   14138.   14209.     131. o
   2   2   4  422828.  399726.    2326. o
   4   2   4    2037.    2943.     103. o
   6   2   4   42482.   43084.     430. o
   8   2   4  215474.  213544.    1597. o
  10   2   4   62566.   62973.     859. o
  12   2   4  175727.  170973.    2027. o
  14   2   4     529.     915.     374. <
  16   2   4    1893.    2429.     467. o
  18   2   4    5397.    5614.    1242. o
 -23   3   4    5734.    8239.     794. o
 -21   3   4    5415.    5792.     458. o
 -19   3   4   31892.   31407.     673. o
 -17   3   4   57285.   58498.     775. o
 -15   3   4   40553.   40805.     579. o
 -13   3   4   10078.   10304.     280. o
 -11   3   4   12496.   13237.     224. o
  -9   3   4  131296.  134662.     925. o
  -7   3   4    1820.    1868.      65. o
  -5   3   4  235558.  241607.    1336. o
  -3   3   4   45110.   48110.     318. o
  -1   3   4    4896.    5372.      84. o
   1   3   4  177032.  175728.    1009. o
   3   3   4    8110.    7361.     140. o
   5   3   4    9247.    9192.     196. o
   7   3   4   28167.   26830.     364. o
   9   3   4   49259.   47662.     570. o
  11   3   4   32188.   32874.     635. o
  13   3   4   14078.   12471.     514. o
  15   3   4     230.     439.     402. <
  17   3   4   15066.   14480.     766. o
 -22   4   4   12589.   13798.     607. o
 -20   4   4     374.     374.     355. <
 -18   4   4    6424.    6446.     327. o
 -16   4   4    1427.    2130.     206. o
 -14   4   4    6047.    6025.     215. o
 -12   4   4  138786.  140248.    1130. o
 -10   4   4  175938.  171795.    1261. o
  -8   4   4   17987.   18011.     196. o
  -6   4   4   92862.   87607.     598. o
  -4   4   4   81473.   86085.     523. o
  -2   4   4    2912.    2896.      75. o
   0   4   4   43726.   41739.     280. o
   2   4   4   27338.   26736.     262. o
   4   4   4    2993.    3737.     140. o
   6   4   4    4230.    5175.     177. o
   8   4   4   17271.   16432.     327. o
  10   4   4    2976.    2980.     262. o
  12   4   4     187.    -149.     299. <
  14   4   4   22791.   24111.     757. o
  16   4   4   56156.   53286.    1149. o
 -23   5   4    1383.     280.     822. <
 -21   5   4   20136.   20365.     831. o
 -19   5   4   23224.   24205.     719. o
 -17   5   4    2317.    2513.     262. o
 -15   5   4    8008.    8847.     280. o
 -13   5   4    3773.    3839.     168. o
 -11   5   4  159624.  162612.    1280. o
  -9   5   4   88613.   87411.     635. o
  -7   5   4   22348.   21869.     206. o
  -5   5   4  219669.  215805.    1327. o
  -3   5   4     191.     -19.      47. <
  -1   5   4  481593.  469911.    2438. o
   1   5   4    8047.    8856.     140. o
   3   5   4     325.     243.      84. <
   5   5   4  800450.  768156.    5521. o
   7   5   4   31665.   31370.     420. o
   9   5   4   42371.   41394.     663. o
  11   5   4   35038.   33565.     654. o
  13   5   4     612.     962.     327. <
  15   5   4   56506.   52660.    1074. o
  17   5   4   14900.   15638.     841. o
 -22   6   4    2137.    3344.     514. o
 -20   6   4    7002.    6707.     448. o
 -18   6   4   17571.   17656.     495. o
 -16   6   4      10.     206.     187. <
 -14   6   4    1085.    1037.     149. o
 -12   6   4   23873.   23326.     308. o
 -10   6   4   13218.   13452.     196. o
  -8   6   4   15408.   15507.     187. o
  -6   6   4   72746.   71110.     532. o
  -4   6   4   37889.   39955.     327. o
  -2   6   4   29609.   29968.     252. o
   0   6   4   44073.   44196.     327. o
   2   6   4   11824.   11406.     187. o
   4   6   4   63626.   66458.     626. o
   6   6   4   21346.   20898.     327. o
   8   6   4   26213.   26372.     402. o
  10   6   4   48202.   49194.     775. o
  12   6   4    8628.    8837.     439. o
  14   6   4    3008.    3681.     411. o
  16   6   4    1993.    2410.     561. o
 -23   7   4    5350.     981.    2158. <
 -21   7   4   29269.   29511.     878. o
 -19   7   4   64571.   63664.    1084. o
 -17   7   4   37589.   36284.     691. o
 -15   7   4   62098.   65262.     719. o
 -13   7   4   12347.   12583.     262. o
 -11   7   4     969.    1242.     112. o
  -9   7   4  446700.  439989.    2943. o
  -7   7   4  150927.  151580.    1074. o
  -5   7   4  110199.  114456.     878. o
  -3   7   4  228547.  225315.    1448. o
  -1   7   4     707.     738.      65. o
   1   7   4   16203.   15573.     187. o
   3   7   4    1014.     925.     103. o
   5   7   4   54416.   52846.     542. o
   7   7   4    7565.    7847.     262. o
   9   7   4    5390.    4671.     299. o
  11   7   4    8047.    8221.     495. o
  13   7   4   64423.   62992.    1018. o
  15   7   4    2211.    2149.     476. o
  17   7   4   29996.   25895.    3064. o
 -22   8   4    1259.     831.     878. <
 -20   8   4   22514.   22009.     775. o
 -18   8   4     291.     206.     318. <
 -16   8   4    1934.    1560.     271. o
 -14   8   4   94065.   92951.     906. o
 -12   8   4     926.    1121.     140. o
 -10   8   4   37329.   36097.     411. o
  -8   8   4   85727.   85066.     785. o
  -6   8   4   63370.   63048.     607. o
  -4   8   4  217732.  221036.    1597. o
  -2   8   4   38027.   37797.     364. o
   0   8   4    2426.    2485.      93. o
   2   8   4  512518.  507063.    3270. o
   4   8   4   39966.   40413.     420. o
   6   8   4   37477.   38133.     467. o
   8   8   4  172876.  173047.    1607. o
  10   8   4    2827.    3475.     290. o
  12   8   4   24070.   25017.     635. o
  14   8   4   12251.   13349.     589. o
  16   8   4      24.     673.     551. <
 -21   9   4    1492.    1784.     579. o
 -19   9   4    6104.    6960.     458. o
 -17   9   4    5401.    5250.     374. o
 -15   9   4    5010.    5110.     290. o
 -13   9   4    5314.    5502.     234. o
 -11   9   4   10001.   10323.     280. o
  -9   9   4   11843.   12247.     234. o
  -7   9   4    8482.    8426.     234. o
  -5   9   4  110859.  109953.     841. o
  -3   9   4  222640.  224315.    1635. o
  -1   9   4  183804.  183239.    1261. o
   1   9   4   18016.   18263.     234. o
   3   9   4   10556.   10640.     243. o
   5   9   4  228984.  226856.    1710. o
   7   9   4   90763.   92101.     981. o
   9   9   4  101408.  101583.    1158. o
  11   9   4   13424.   13060.     654. o
  13   9   4   28188.   29856.     794. o
  15   9   4   74014.   69755.    1233. o
 -20  10   4   11135.   11976.     654. o
 -18  10   4   15594.   16712.     663. o
 -16  10   4    3853.    3933.     336. o
 -14  10   4   11313.   11388.     486. o
 -12  10   4  150694.  147348.    1299. o
 -10  10   4     257.     234.     131. <
  -8  10   4   14115.   14386.     280. o
  -6  10   4  102549.  101508.     878. o
  -4  10   4   22320.   22084.     280. o
  -2  10   4  232318.  230518.    1691. o
   0  10   4    9927.    9930.     215. o
   2  10   4   31527.   31799.     374. o
   4  10   4   55142.   56228.     570. o
   6  10   4   63472.   63926.     757. o
   8  10   4     565.     803.     234. o
  10  10   4   17858.   17787.     626. o
  12  10   4    9585.    9865.     495. o
  14  10   4     442.     962.     467. <
 -19  11   4    9873.    8221.     663. o
 -17  11   4   61856.   62543.    1093. o
 -15  11   4   18616.   18637.     542. o
 -13  11   4    1395.    1887.     280. o
 -11  11   4   75417.   74800.     822. o
  -9  11   4    6474.    7595.     262. o
  -7  11   4   10050.    9734.     262. o
  -5  11   4   11352.   10902.     262. o
  -3  11   4    8724.    8697.     234. o
  -1  11   4   66066.   66663.     617. o
   1  11   4   18359.   16899.     271. o
   3  11   4    4687.    5259.     206. o
   5  11   4   77486.   77677.     813. o
   7  11   4      56.     327.     234. <
   9  11   4   13481.   12649.     523. o
  11  11   4   31384.   33163.     794. o
  13  11   4     230.    -262.     439. <
  15  11   4     547.     766.     803. <
 -18  12   4    9342.    8987.     579. o
 -16  12   4   13301.   13452.     607. o
 -14  12   4    6965.    7866.     402. o
 -12  12   4   15706.   15928.     467. o
 -10  12   4   24453.   23579.     439. o
  -8  12   4   70121.   68802.     822. o
  -6  12   4    3921.    3933.     206. o
  -4  12   4   50533.   50072.     579. o
  -2  12   4  306897.  306102.    2214. o
   0  12   4   67438.   67606.     607. o
   2  12   4  122139.  121985.    1065. o
   4  12   4      47.     308.     206. <
   6  12   4   62428.   64654.     934. o
   8  12   4   23790.   23438.     635. o
  10  12   4   19900.   21383.     701. o
  12  12   4  101898.  100275.    1429. o
  14  12   4      16.     766.     570. <
 -19  13   4    3605.    2765.    1149. <
 -17  13   4    3362.    3559.     486. o
 -15  13   4    4060.    4652.     430. o
 -13  13   4   10580.   10182.     420. o
 -11  13   4    1579.    2326.     271. o
  -9  13   4   36980.   36732.     607. o
  -7  13   4    8658.    8903.     346. o
  -5  13   4   10315.    9258.     327. o
  -3  13   4   85455.   86701.     859. o
  -1  13   4    3259.    3522.     196. o
   1  13   4   26928.   25279.     448. o
   3  13   4   25259.   26802.     504. o
   5  13   4   20948.   20879.     570. o
   7  13   4   47659.   46765.     841. o
   9  13   4     768.    1046.     392. <
  11  13   4    4943.    5502.     495. o
  13  13   4   12532.   11546.     673. o
 -18  14   4    2355.    1934.    1074. <
 -16  14   4     855.     673.     448. <
 -14  14   4   45006.   45196.     944. o
 -12  14   4   54717.   53762.     775. o
 -10  14   4   42697.   40272.     729. o
  -8  14   4      30.      65.     224. <
  -6  14   4   11013.   11014.     402. o
  -4  14   4  100735.   98939.    1102. o
  -2  14   4   61419.   63150.     673. o
   0  14   4   18762.   18973.     402. o
   2  14   4    2941.    2840.     252. o
   4  14   4    1201.    1906.     290. o
   6  14   4    4253.    4222.     383. o
   8  14   4    6036.    6427.     439. o
  10  14   4     693.    1401.     430. o
  12  14   4    6025.    5969.     579. o
  14  14   4   16666.   19515.    2999. o
 -17  15   4     908.     691.     729. <
 -15  15   4     187.    -103.     448. <
 -13  15   4   18764.   17329.     719. o
 -11  15   4   34607.   33630.     682. o
  -9  15   4    2585.    2634.     299. o
  -7  15   4   42490.   43103.     710. o
  -5  15   4   64464.   65420.     869. o
  -3  15   4   19247.   21000.     514. o
  -1  15   4  157086.  158082.    1420. o
   1  15   4   21680.   22710.     542. o
   3  15   4    2784.    2849.     327. o
   5  15   4  143649.  144256.    1691. o
   7  15   4    3885.    3625.     430. o
   9  15   4   47638.   48017.    1009. o
  11  15   4   19713.   21766.     869. o
  13  15   4    7693.    6829.    1317. o
 -16  16   4     438.     467.     729. <
 -14  16   4    2419.    2588.     495. o
 -12  16   4    4926.    4596.     420. o
 -10  16   4   26515.   25270.     654. o
  -8  16   4    3254.    3886.     346. o
  -6  16   4    1922.    1569.     299. o
  -4  16   4     202.     103.     290. <
  -2  16   4    5634.    5493.     346. o
   0  16   4   72704.   69466.    1074. o
   2  16   4  132084.  135540.    1588. o
   4  16   4  143375.  140949.    1850. o
   6  16   4    5503.    7473.     542. o
   8  16   4   34270.   34639.    1028. o
  10  16   4   32537.   32547.    1149. o
  12  16   4    6649.   11051.    2111. o
 -15  17   4   21407.   18179.    1084. o
 -13  17   4     977.     495.     504. <
 -11  17   4    2912.    1943.     411. o
  -9  17   4  111596.  110644.    1429. o
  -7  17   4   29880.   29016.     691. o
  -5  17   4   26509.   28324.     719. o
  -3  17   4   50492.   53837.     934. o
  -1  17   4     737.    1289.     383. o
   1  17   4   11311.   12406.     598. o
   3  17   4    1282.    1597.     467. o
   5  17   4    2392.    2205.     523. o
   7  17   4    8620.    9071.     691. o
   9  17   4    2521.    4465.     803. o
 -14  18   4   16469.   14825.    1270. o
 -12  18   4    3381.    2924.     570. o
 -10  18   4   51819.   52473.    1065. o
  -8  18   4   20038.   20860.     701. o
  -6  18   4    1638.    2242.     420. o
  -4  18   4  110830.  109364.    1569. o
  -2  18   4    5885.    6726.     514. o
   0  18   4   13292.   15535.     747. o
   2  18   4    7240.    9501.     729. o
   4  18   4    9195.   10650.     766. o
   6  18   4    8714.    8585.     719. o
   8  18   4   14641.   12247.    1411. o
 -13  19   4    4299.    6296.    1289. o
 -11  19   4   10453.    8417.     691. o
  -9  19   4    4622.    5502.     579. o
  -7  19   4   10615.   12546.     663. o
  -5  19   4   28985.   28362.     962. o
  -3  19   4   20287.   21019.     897. o
  -1  19   4   53524.   49932.    1242. o
   1  19   4      24.    -149.     607. <
   3  19   4    4939.    6091.     785. o
   5  19   4  129718.  125647.    2728. o
   7  19   4   27261.   27745.    2625. o
 -10  20   4    1095.    3139.    1840. <
  -8  20   4    1379.    1056.     673. <
  -6  20   4   21619.   21383.     925. o
  -4  20   4      86.     439.     579. <
  -2  20   4    1368.    1233.     635. <
   0  20   4   34058.   31986.    1355. o
   2  20   4      29.     234.     766. <
   4  20   4   21632.   24578.    2457. o
   6  20   4    2141.     411.    2149. <
  -7  21   4   28377.   23840.    1672. o
  -5  21   4   10374.   11434.    1177. o
  -3  21   4    5575.    4858.     878. o
  -1  21   4   18402.   15470.    1495. o
   1  21   4    3193.    2971.    1896. <
   3  21   4    5096.    4914.    2279. <
  -4  22   4   27753.   26633.    3279. o
 -24   0   5   57856.   55967.    1934. o
 -22   0   5   48038.   48998.    1270. o
 -20   0   5   94301.   92203.    1579. o
 -18   0   5    7293.    7912.     467. o
 -16   0   5       4.     327.     243. <
 -14   0   5    7568.    8370.     383. o
 -12   0   5    2465.    2158.     196. o
 -10   0   5  104926.  108374.    1177. o
  -8   0   5   83834.   83600.     906. o
  -6   0   5    1357.     990.      93. o
  -4   0   5     982.    1149.      84. o
  -2   0   5     705.     626.      75. o
   0   0   5   25236.   26839.     308. o
   2   0   5  516616.  502355.    3998. o
   4   0   5  206933.  207257.    2139. o
   6   0   5  122296.  127002.    1579. o
   8   0   5  104268.  105973.    1411. o
  10   0   5   37299.   37545.    1018. o
  12   0   5   36832.   38049.    1261. o
  14   0   5   26263.   28231.    1186. o
  16   0   5  133110.  128917.    2662. o
 -23   1   5   19047.   17217.     729. o
 -21   1   5    5938.    4755.     383. o
 -19   1   5   34482.   34294.     673. o
 -17   1   5     509.     532.     206. <
 -15   1   5    2632.    2606.     187. o
 -13   1   5  101501.   99602.     944. o
 -11   1   5   25614.   25382.     346. o
  -9   1   5   26240.   26904.     262. o
  -7   1   5  173124.  175429.    1046. o
  -5   1   5    2342.    2448.      75. o
  -3   1   5   13130.   11883.     149. o
  -1   1   5    3029.    2887.      75. o
   1   1   5   39676.   38600.     299. o
   3   1   5    2365.    2121.      93. o
   5   1   5     586.     663.     112. o
   7   1   5   32590.   32360.     392. o
   9   1   5       6.     187.     215. <
  11   1   5      68.       0.     271. <
  13   1   5    4857.    5755.     439. o
  15   1   5      21.      47.     448. <
  17   1   5    2002.    3195.     906. o
 -24   2   5   20791.   17488.    1280. o
 -22   2   5    1950.    2765.     439. o
 -20   2   5  119769.  119323.    1439. o
 -18   2   5      18.      28.     224. <
 -16   2   5  180735.  180651.    1728. o
 -14   2   5   25624.   26260.     402. o
 -12   2   5   26250.   27446.     392. o
 -10   2   5  301006.  299862.    2205. o
  -8   2   5   35164.   36106.     299. o
  -6   2   5   89919.   90765.     514. o
  -4   2   5   46029.   45270.     336. o
  -2   2   5    6469.    5409.      84. o
   0   2   5  121343.  125040.     738. o
   2   2   5  108343.  107505.     701. o
   4   2   5   50632.   50969.     532. o
   6   2   5   50884.   50250.     523. o
   8   2   5     234.      37.     159. <
  10   2   5   12750.   11911.     458. o
  12   2   5    7159.    7473.     439. o
  14   2   5    5196.    3970.     458. o
  16   2   5   41447.   38871.    1112. o
  18   2   5       0.    1504.    2597. <
 -23   3   5    9416.   10229.     701. o
 -21   3   5   47975.   48297.     906. o
 -19   3   5   12874.   12994.     551. o
 -17   3   5   75128.   77910.     915. o
 -15   3   5    6624.    6885.     271. o
 -13   3   5   31118.   31370.     448. o
 -11   3   5   23204.   24186.     318. o
  -9   3   5    3901.    3980.     121. o
  -7   3   5   21101.   19281.     196. o
  -5   3   5     450.     392.      47. o
  -3   3   5   11527.   10014.     121. o
  -1   3   5   12622.   12425.     159. o
   1   3   5   28957.   30258.     252. o
   3   3   5  111721.  108907.     831. o
   5   3   5   40955.   41898.     486. o
   7   3   5     513.     766.     149. o
   9   3   5   88542.   85944.    1074. o
  11   3   5    1724.    1644.     308. o
  13   3   5   42033.   40936.     953. o
  15   3   5    2329.    2578.     476. o
  17   3   5   10402.    9005.    1784. o
 -24   4   5   19480.   18880.    1915. o
 -22   4   5   20228.   19076.     850. o
 -20   4   5   24804.   25494.     645. o
 -18   4   5   18002.   18861.     476. o
 -16   4   5   15203.   15171.     411. o
 -14   4   5   23707.   24158.     364. o
 -12   4   5   24078.   23850.     318. o
 -10   4   5   57843.   55079.     467. o
  -8   4   5   27220.   28287.     262. o
  -6   4   5    9810.   10267.     149. o
  -4   4   5   70707.   68401.     458. o
  -2   4   5   22106.   22841.     196. o
   0   4   5   16341.   15461.     168. o
   2   4   5   32610.   33051.     336. o
   4   4   5    2391.    2868.     140. o
   6   4   5   89950.   91204.     869. o
   8   4   5   38110.   37750.     551. o
  10   4   5   14189.   13630.     486. o
  12   4   5   63300.   65533.     934. o
  14   4   5     287.     271.     411. <
  16   4   5   10136.   11135.     710. o
 -23   5   5   50309.   49334.    1345. o
 -21   5   5    6902.    6530.     504. o
 -19   5   5  153792.  157932.    1644. o
 -17   5   5   93809.   92820.    1028. o
 -15   5   5   17358.   18263.     355. o
 -13   5   5  310539.  313146.    2466. o
 -11   5   5    4555.    4662.     159. o
  -9   5   5  141693.  140230.    1000. o
  -7   5   5   74240.   77088.     617. o
  -5   5   5   38867.   37507.     346. o
  -3   5   5  668593.  623676.    3699. o
  -1   5   5   46616.   47475.     346. o
   1   5   5    2781.    2672.     112. o
   3   5   5   42596.   41926.     430. o
   5   5   5     802.     710.     131. o
   7   5   5   12369.   12686.     308. o
   9   5   5   96145.   96136.    1177. o
  11   5   5   14191.   14190.     645. o
  13   5   5   12179.   12714.     561. o
  15   5   5   23376.   24914.     915. o
 -22   6   5    2328.    2616.     542. o
 -20   6   5     987.    1756.     383. o
 -18   6   5   11662.   11546.     439. o
 -16   6   5   57931.   58106.     710. o
 -14   6   5     184.     383.     149. <
 -12   6   5    3861.    4568.     177. o
 -10   6   5   29021.   28633.     290. o
  -8   6   5    3173.    3316.     121. o
  -6   6   5   10530.   10734.     168. o
  -4   6   5   44382.   43990.     374. o
  -2   6   5    9056.    8445.     149. o
   0   6   5   88862.   89354.     607. o
   2   6   5    6592.    7016.     187. o
   4   6   5    7427.    7287.     224. o
   6   6   5    1012.    1252.     159. o
   8   6   5   35782.   35732.     682. o
  10   6   5    5297.    4867.     392. o
  12   6   5   15726.   16937.     626. o
  14   6   5   18308.   18235.     766. o
  16   6   5    9668.   10267.     934. o
 -23   7   5    5557.    6306.    1924. o
 -21   7   5    5832.    6997.     514. o
 -19   7   5    3676.    4307.     383. o
 -17   7   5  123638.  123966.    1242. o
 -15   7   5   20616.   19954.     392. o
 -13   7   5   18783.   19300.     318. o
 -11   7   5   44040.   43934.     392. o
  -9   7   5    1618.    1747.     121. o
  -7   7   5   15478.   15816.     215. o
  -5   7   5   18674.   18693.     252. o
  -3   7   5  128567.  129169.     953. o
  -1   7   5  111048.  110476.     841. o
   1   7   5    4229.    4185.     149. o
   3   7   5   14966.   15395.     280. o
   5   7   5   17292.   17544.     327. o
   7   7   5    4793.    4820.     252. o
   9   7   5  160489.  161510.    1775. o
  11   7   5    4213.    4802.     374. o
  13   7   5   22223.   23878.     803. o
  15   7   5   15543.   15255.     803. o
 -22   8   5   30908.   32911.    1625. o
 -20   8   5   37305.   37330.     925. o
 -18   8   5    1965.    1710.     308. o
 -16   8   5   54735.   53258.     757. o
 -14   8   5   95044.   94062.     859. o
 -12   8   5    3934.    4026.     149. o
 -10   8   5   62528.   60647.     617. o
  -8   8   5      15.     149.      84. <
  -6   8   5   81347.   80778.     673. o
  -4   8   5    1758.    2055.     112. o
  -2   8   5     664.     850.     112. o
   0   8   5   20531.   20729.     262. o
   2   8   5     123.     439.     131. o
   4   8   5   35527.   36638.     458. o
   6   8   5    8701.    9108.     308. o
   8   8   5       4.     140.     252. <
  10   8   5   11523.   13480.     542. o
  12   8   5   29778.   31575.     813. o
  14   8   5    5249.    4484.     514. o
 -21   9   5    1499.    1775.     532. o
 -19   9   5    6898.    7754.     495. o
 -17   9   5   14061.   14564.     514. o
 -15   9   5    5555.    5287.     262. o
 -13   9   5  115343.  119098.    1093. o
 -11   9   5   36691.   36545.     495. o
  -9   9   5   23918.   24830.     364. o
  -7   9   5  129257.  130878.    1065. o
  -5   9   5   21021.   21094.     290. o
  -3   9   5   77533.   77406.     729. o
  -1   9   5   12776.   12948.     262. o
   1   9   5   76473.   76397.     682. o
   3   9   5    3132.    3456.     187. o
   5   9   5    6492.    6997.     262. o
   7   9   5   73788.   73557.     915. o
   9   9   5    7132.    7417.     411. o
  11   9   5    9842.    9304.     476. o
  13   9   5    9974.    9454.     551. o
  15   9   5     507.     121.     785. <
 -20  10   5   37978.   36807.    1000. o
 -18  10   5    6592.    7856.     486. o
 -16  10   5    6017.    6240.     374. o
 -14  10   5   19069.   18188.     532. o
 -12  10   5    2024.    2560.     187. o
 -10  10   5   20283.   19833.     383. o
  -8  10   5   10828.   10967.     271. o
  -6  10   5   16169.   16395.     271. o
  -4  10   5   17091.   17245.     280. o
  -2  10   5    2660.    2746.     159. o
   0  10   5   15573.   16030.     271. o
   2  10   5   55480.   56041.     598. o
   4  10   5    5915.    6436.     252. o
   6  10   5   41504.   43252.     635. o
   8  10   5   19798.   20374.     579. o
  10  10   5   13979.   14816.     598. o
  12  10   5   72392.   69260.    1149. o
  14  10   5    1982.    1467.     561. <
 -21  11   5      45.    1915.    1625. <
 -19  11   5  106571.  105693.    1756. o
 -17  11   5     346.    1140.     374. o
 -15  11   5    4677.    4708.     318. o
 -13  11   5   11037.   11369.     392. o
 -11  11   5    9316.    9304.     355. o
  -9  11   5   42836.   41057.     561. o
  -7  11   5     287.     486.     149. o
  -5  11   5    3246.    3148.     159. o
  -3  11   5   51738.   50679.     542. o
  -1  11   5   15483.   15423.     327. o
   1  11   5   37642.   38554.     448. o
   3  11   5   46198.   45635.     589. o
   5  11   5   24130.   24186.     495. o
   7  11   5    5119.    5306.     355. o
   9  11   5    3659.    4260.     392. o
  11  11   5     884.     645.     420. <
  13  11   5    6422.    7380.     589. o
 -20  12   5   43406.   40375.    2121. o
 -18  12   5    5892.    6502.     532. o
 -16  12   5   96276.   96006.    1392. o
 -14  12   5    3601.    3737.     308. o
 -12  12   5    7131.    8034.     346. o
 -10  12   5  379261.  375727.    3363. o
  -8  12   5  111607.  110588.    1177. o
  -6  12   5   67324.   67719.     785. o
  -4  12   5   36487.   36554.     486. o
  -2  12   5    3354.    3475.     206. o
   0  12   5   13770.   14695.     346. o
   2  12   5   28666.   28763.     476. o
   4  12   5   44294.   43729.     682. o
   6  12   5    2708.    2504.     327. o
   8  12   5   15896.   17432.     626. o
  10  12   5     316.     589.     402. <
  12  12   5    1434.    1523.     504. o
  14  12   5    9464.    8520.    1177. o
 -19  13   5    3899.    2803.    1093. <
 -17  13   5   15449.   15563.     673. o
 -15  13   5   19915.   19197.     635. o
 -13  13   5    2171.    3727.     318. o
 -11  13   5   38548.   37376.     645. o
  -9  13   5    2308.    2438.     252. o
  -7  13   5    2906.    3214.     252. o
  -5  13   5   15680.   15694.     448. o
  -3  13   5   38408.   37853.     523. o
  -1  13   5      75.     336.     187. <
   1  13   5     276.     561.     196. <
   3  13   5   43595.   43038.     654. o
   5  13   5    9347.    8193.     458. o
   7  13   5   15066.   14872.     589. o
   9  13   5   16378.   15152.     635. o
  11  13   5   17768.   17918.     747. o
  13  13   5    8280.   11079.    1112. o
 -18  14   5    1007.    2410.     719. o
 -16  14   5    6405.    7464.     570. o
 -14  14   5    3682.    4307.     364. o
 -12  14   5   24870.   23971.     598. o
 -10  14   5   13314.   13415.     467. o
  -8  14   5   15524.   15302.     486. o
  -6  14   5   20020.   19431.     486. o
  -4  14   5   20692.   20496.     495. o
  -2  14   5    3211.    3924.     262. o
   0  14   5     408.     589.     234. <
   2  14   5   26210.   25186.     589. o
   4  14   5   33288.   32883.     729. o
   6  14   5   16739.   17665.     654. o
   8  14   5      68.    -747.     439. <
  10  14   5     686.    1140.     504. <
  12  14   5   24452.   24943.    1513. o
 -17  15   5   11771.   10920.     841. o
 -15  15   5    3032.    3354.     486. o
 -13  15   5   81382.   81694.    1102. o
 -11  15   5       9.    -140.     299. <
  -9  15   5   22168.   22775.     579. o
  -7  15   5   53466.   54173.     822. o
  -5  15   5      41.    -448.     262. <
  -3  15   5   26299.   25652.     551. o
  -1  15   5      44.     -84.     252. <
   1  15   5    9287.    9323.     448. o
   3  15   5     754.     831.     383. <
   5  15   5    2522.    3008.     458. o
   7  15   5   10464.   11668.     635. o
   9  15   5    7448.    7062.     617. o
  11  15   5    1181.    5605.    1392. o
 -16  16   5   18936.   18394.     944. o
 -14  16   5   26021.   24672.     887. o
 -12  16   5   11776.   13321.     551. o
 -10  16   5   31687.   32780.     757. o
  -8  16   5    5300.    5484.     383. o
  -6  16   5   73341.   72193.    1056. o
  -4  16   5    2922.    3344.     327. o
  -2  16   5      43.    -196.     327. <
   0  16   5   70720.   70745.    1046. o
   2  16   5    2707.    2821.     458. o
   4  16   5    2977.    3316.     542. o
   6  16   5      40.    -514.     504. <
   8  16   5   40310.   38320.    1233. o
  10  16   5   10815.   10192.    1495. o
 -15  17   5    5050.    5222.     785. o
 -13  17   5    3231.    3167.     476. o
 -11  17   5   10067.   11360.     514. o
  -9  17   5     130.     383.     355. <
  -7  17   5    3696.    4932.     430. o
  -5  17   5    1903.    2205.     364. o
  -3  17   5   12647.   12443.     589. o
  -1  17   5   26149.   25961.     813. o
   1  17   5     554.     448.     514. <
   3  17   5    5762.    7118.     598. o
   5  17   5    9682.   10257.     673. o
   7  17   5    1445.    1990.     654. o
   9  17   5   43379.   38899.    2644. o
 -14  18   5     272.    -617.    1037. <
 -12  18   5   35357.   33920.     972. o
 -10  18   5   16329.   16460.     626. o
  -8  18   5    4533.    4774.     448. o
  -6  18   5     945.    1336.     439. o
  -4  18   5   32694.   33771.     934. o
  -2  18   5      24.     420.     617. <
   0  18   5      43.     234.     589. <
   2  18   5    1040.     626.     589. <
   4  18   5    4988.    5764.     738. o
   6  18   5     823.    1616.     729. <
   8  18   5    4378.    4970.    1924. <
 -13  19   5   47265.   47260.    2485. o
 -11  19   5   10260.    9267.     738. o
  -9  19   5   15611.   16180.     701. o
  -7  19   5   16130.   16965.     766. o
  -5  19   5   22375.   23971.     962. o
  -3  19   5  100247.  101209.    1588. o
  -1  19   5   10472.    9968.     785. o
   1  19   5    1772.     570.     673. <
   3  19   5   15547.   13377.     944. o
   5  19   5       5.     168.    1803. <
  -8  20   5   17526.   17880.     841. o
  -6  20   5    1178.    1074.     617. <
  -4  20   5    2462.    2616.     617. o
  -2  20   5      10.     252.     747. <
   0  20   5    2078.    1000.     794. <
   2  20   5    3355.    1196.    1093. <
  -7  21   5     310.    -280.    1392. <
  -5  21   5    6956.    7763.    1205. o
  -3  21   5    1067.    -327.    1756. <
  -1  21   5    9031.    5185.    2111. <
 -24   0   6    2185.    3186.     859. o
 -22   0   6   23064.   22682.    1009. o
 -20   0   6     238.     953.     439. <
 -18   0   6   51365.   51838.    1018. o
 -16   0   6   20406.   18768.     579. o
 -14   0   6    2266.    2102.     234. o
 -12   0   6   24075.   23840.     458. o
 -10   0   6   55682.   57816.     607. o
  -8   0   6    9540.    9940.     252. o
  -6   0   6   84646.   83133.    1009. o
  -4   0   6  120261.  120789.    1289. o
  -2   0   6   36477.   33546.     430. o
   0   0   6     472.     504.      84. o
   2   0   6   29030.   27044.     374. o
   4   0   6     579.     561.     149. o
   6   0   6   13931.   14573.     458. o
   8   0   6   96204.   94399.    1766. o
  10   0   6   34974.   36452.    1121. o
  12   0   6     104.    -318.     504. <
  14   0   6    2310.    2849.     729. o
  16   0   6   37087.   38208.    2345. o
 -23   1   6    7431.    6007.     523. o
 -21   1   6    8261.    8314.     420. o
 -19   1   6   20302.   20673.     598. o
 -17   1   6     678.    1056.     206. o
 -15   1   6   42451.   42393.     570. o
 -13   1   6   44590.   43411.     542. o
 -11   1   6    7371.    7642.     187. o
  -9   1   6  183581.  184659.    1233. o
  -7   1   6     196.     206.      65. o
  -5   1   6   51869.   52548.     495. o
  -3   1   6  119812.  112148.     887. o
  -1   1   6    9206.    9846.     149. o
   1   1   6  205619.  205407.    1327. o
   3   1   6   27996.   27829.     308. o
   5   1   6   10809.   10454.     243. o
   7   1   6  136034.  133924.    1280. o
   9   1   6      16.    -392.     252. <
  11   1   6   18953.   17422.     701. o
  13   1   6   33298.   32780.     915. o
  15   1   6     997.     841.     551. <
 -24   2   6     177.     794.     682. <
 -22   2   6      88.     570.     392. <
 -20   2   6   12094.   13303.     495. o
 -18   2   6     910.    1084.     234. o
 -16   2   6   83953.   85870.     953. o
 -14   2   6    3926.    4026.     196. o
 -12   2   6   68635.   68746.     654. o
 -10   2   6   75408.   74398.     607. o
  -8   2   6    8321.    8137.     131. o
  -6   2   6  744439.  700615.    4989. o
  -4   2   6   18322.   17749.     224. o
  -2   2   6  549717.  527998.    3130. o
   0   2   6  156727.  153448.     953. o
   2   2   6    5246.    5792.     159. o
   4   2   6  288186.  280478.    2130. o
   6   2   6     522.     364.     149. <
   8   2   6   78500.   78322.    1009. o
  10   2   6   71999.   68531.    1074. o
  12   2   6     137.     710.     374. <
  14   2   6   29382.   28969.     953. o
  16   2   6    1930.    2793.    1168. <
 -23   3   6    9235.    8613.     617. o
 -21   3   6   34427.   32883.     747. o
 -19   3   6     608.     542.     271. <
 -17   3   6   14087.   14144.     411. o
 -15   3   6   45770.   44448.     598. o
 -13   3   6   74978.   74706.     803. o
 -11   3   6   16863.   18394.     252. o
  -9   3   6    1062.    1186.      84. o
  -7   3   6  143190.  145125.     944. o
  -5   3   6     250.     476.      84. o
  -3   3   6   14350.   15143.     168. o
  -1   3   6  107383.  110635.     757. o
   1   3   6    1327.    1485.      84. o
   3   3   6    2609.    2746.     149. o
   5   3   6   62996.   62422.     626. o
   7   3   6   21291.   20533.     420. o
   9   3   6   10818.   10827.     420. o
  11   3   6   12758.   12798.     523. o
  13   3   6   60952.   59619.    1149. o
  15   3   6   32551.   29978.    1074. o
 -24   4   6   12874.   11276.    1112. o
 -22   4   6    4098.    4624.     514. o
 -20   4   6    3826.    4419.     355. o
 -18   4   6   72447.   70895.     906. o
 -16   4   6     555.     308.     196. <
 -14   4   6    1362.    1485.     149. o
 -12   4   6   56629.   56041.     570. o
 -10   4   6   47075.   47447.     411. o
  -8   4   6  106834.  105170.     813. o
  -6   4   6    4280.    4157.     121. o
  -4   4   6    3458.    4279.     131. o
  -2   4   6   21277.   22383.     224. o
   0   4   6   57804.   57004.     448. o
   2   4   6   23303.   21682.     308. o
   4   4   6   30718.   30249.     392. o
   6   4   6    1948.    2046.     177. o
   8   4   6   11247.   10117.     420. o
  10   4   6   72252.   70465.    1028. o
  12   4   6    3851.    4054.     439. o
  14   4   6     467.     523.     495. <
 -23   5   6   29592.   29576.    1093. o
 -21   5   6     305.     915.     420. <
 -19   5   6   25230.   25737.     701. o
 -17   5   6   17804.   18824.     467. o
 -15   5   6   82296.   84422.     822. o
 -13   5   6  110647.  111083.     944. o
 -11   5   6     166.     327.     103. o
  -9   5   6  658059.  625190.    4297. o
  -7   5   6   14892.   14153.     206. o
  -5   5   6  123747.  124087.     906. o
  -3   5   6  304615.  295770.    2008. o
  -1   5   6    4053.    4774.     131. o
   1   5   6  877088.  838846.    5745. o
   3   5   6   10359.   10659.     252. o
   5   5   6   46392.   46130.     532. o
   7   5   6  344302.  342376.    3092. o
   9   5   6     718.    1009.     336. o
  11   5   6   99942.   97967.    1317. o
  13   5   6   11393.   11210.     598. o
  15   5   6   17859.   16058.     869. o
 -22   6   6    7676.    8380.     645. o
 -20   6   6     365.     757.     327. <
 -18   6   6   12445.   12182.     430. o
 -16   6   6    3718.    4092.     243. o
 -14   6   6     468.     523.     149. o
 -12   6   6   13799.   13387.     243. o
 -10   6   6    1075.    1065.     121. o
  -8   6   6     781.    1018.     103. o
  -6   6   6  100209.   98304.     775. o
  -4   6   6   11771.   11201.     196. o
  -2   6   6   92563.   92194.     785. o
   0   6   6    5363.    4662.     149. o
   2   6   6    3874.    3924.     168. o
   4   6   6   41102.   39618.     504. o
   6   6   6     172.      93.     177. <
   8   6   6      64.     402.     252. <
  10   6   6   45853.   46214.     934. o
  12   6   6    2165.    2279.     458. o
  14   6   6   12012.   12733.     757. o
 -23   7   6    7437.    7203.    1037. o
 -21   7   6   51650.   49287.    1037. o
 -19   7   6    2831.    2616.     327. o
 -17   7   6   11230.   11014.     392. o
 -15   7   6   53030.   54042.     663. o
 -13   7   6   30013.   29903.     374. o
 -11   7   6   42343.   42290.     458. o
  -9   7   6    5877.    5783.     196. o
  -7   7   6   19769.   19020.     262. o
  -5   7   6     256.     383.      93. o
  -3   7   6   18672.   18254.     271. o
  -1   7   6    5253.    5259.     168. o
   1   7   6   30231.   29959.     392. o
   3   7   6   20246.   20963.     364. o
   5   7   6   30190.   29585.     486. o
   7   7   6   11366.   11518.     467. o
   9   7   6     695.     430.     318. <
  11   7   6   27327.   25830.     757. o
  13   7   6   83857.   85057.    1560. o
  15   7   6   28694.   30352.    3456. o
 -22   8   6     481.      19.     673. <
 -20   8   6   10462.    9697.     542. o
 -18   8   6     309.    1149.     299. o
 -16   8   6   53831.   53622.     701. o
 -14   8   6    5156.    5073.     206. o
 -12   8   6   66457.   65392.     635. o
 -10   8   6   15287.   15507.     290. o
  -8   8   6   56129.   54257.     514. o
  -6   8   6  201353.  195047.    1513. o
  -4   8   6   27883.   29146.     374. o
  -2   8   6  135758.  135605.    1168. o
   0   8   6  178768.  175925.    1280. o
   2   8   6     993.    1130.     159. o
   4   8   6  148060.  150113.    1336. o
   6   8   6    6780.    7651.     336. o
   8   8   6   36503.   35209.     719. o
  10   8   6   34973.   35181.     803. o
  12   8   6    3003.    2261.     458. o
  14   8   6    4485.    5147.     673. o
 -21   9   6       2.     439.     504. <
 -19   9   6   16782.   16825.     701. o
 -17   9   6     423.     915.     355. <
 -15   9   6    3388.    3961.     252. o
 -13   9   6   60562.   61721.     719. o
 -11   9   6    4333.    4194.     215. o
  -9   9   6  176844.  176887.    1411. o
  -7   9   6   16702.   17170.     290. o
  -5   9   6   24816.   24373.     327. o
  -3   9   6  141382.  140005.    1158. o
  -1   9   6   80595.   82441.     803. o
   1   9   6  226041.  221344.    1738. o
   3   9   6    3014.    2980.     206. o
   5   9   6   11094.   11313.     383. o
   7   9   6   98714.   96435.    1224. o
   9   9   6    4001.    4363.     392. o
  11   9   6   45519.   43981.     944. o
  13   9   6    6472.    6773.     589. o
 -22  10   6   10552.    8370.    1579. o
 -20  10   6    3016.    2775.     495. o
 -18  10   6   60124.   61385.    1074. o
 -16  10   6   31857.   32145.     645. o
 -14  10   6    1907.    2008.     243. o
 -12  10   6    8535.    8977.     346. o
 -10  10   6   22588.   22308.     430. o
  -8  10   6     697.     869.     131. o
  -6  10   6    1891.    2177.     149. o
  -4  10   6      73.     149.     131. <
  -2  10   6     538.     561.     149. o
   0  10   6   10584.   10500.     280. o
   2  10   6   15941.   16021.     374. o
   4  10   6      45.     243.     206. <
   6  10   6    4744.    4699.     355. o
   8  10   6   88271.   90148.    1140. o
  10  10   6   47302.   47223.     953. o
  12  10   6    5144.    6343.     551. o
  14  10   6     283.    2177.    1355. <
 -21  11   6   30613.   28287.    2037. o
 -19  11   6    8860.    9622.     570. o
 -17  11   6    2017.    2952.     383. o
 -15  11   6  113020.  111999.    1270. o
 -13  11   6     263.     439.     271. <
 -11  11   6   64154.   64832.     813. o
  -9  11   6   91200.   91437.    1009. o
  -7  11   6    2491.    2354.     187. o
  -5  11   6   64339.   64897.     691. o
  -3  11   6   28587.   28063.     430. o
  -1  11   6    4331.    4465.     224. o
   1  11   6   86552.   87355.     887. o
   3  11   6   49124.   49979.     654. o
   5  11   6      20.     719.     290. <
   7  11   6  100451.  102704.    1336. o
   9  11   6    5425.    6754.     467. o
  11  11   6     771.    1112.     486. <
  13  11   6   60436.   60040.    1980. o
 -20  12   6    9391.    9594.    1214. o
 -18  12   6       6.     290.     439. <
 -16  12   6   78307.   79742.    1056. o
 -14  12   6    3103.    3503.     336. o
 -12  12   6   67252.   66551.     887. o
 -10  12   6   13828.   14704.     430. o
  -8  12   6   18113.   18160.     430. o
  -6  12   6  262088.  257170.    2223. o
  -4  12   6    4917.    4764.     234. o
  -2  12   6  211653.  209284.    1775. o
   0  12   6  106987.  108122.    1046. o
   2  12   6     760.     299.     215. <
   4  12   6  246753.  247333.    2251. o
   6  12   6    8772.    9529.     458. o
   8  12   6   89096.   91082.    1327. o
  10  12   6   34248.   34789.     953. o
  12  12   6     821.    2139.     729. <
 -19  13   6    3067.    4222.    1093. o
 -17  13   6    5374.    4755.     504. o
 -15  13   6    8291.    9043.     430. o
 -13  13   6    2893.    3653.     336. o
 -11  13   6    3209.    3382.     299. o
  -9  13   6   17607.   17628.     504. o
  -7  13   6   66081.   66130.     841. o
  -5  13   6     139.     495.     206. <
  -3  13   6      30.     411.     206. <
  -1  13   6   82260.   84749.     897. o
   1  13   6   13948.   13704.     458. o
   3  13   6    5434.    5446.     336. o
   5  13   6   10448.   12415.     523. o
   7  13   6   24552.   23616.     757. o
   9  13   6   20270.   19085.     775. o
  11  13   6     631.    1289.     663. <
 -18  14   6   57724.   54266.    1569. o
 -16  14   6    6875.    6567.     467. o
 -14  14   6   21499.   21533.     645. o
 -12  14   6    4207.    4073.     336. o
 -10  14   6    7099.    6829.     355. o
  -8  14   6   45645.   43290.     701. o
  -6  14   6     807.     944.     271. o
  -4  14   6    3616.    4045.     271. o
  -2  14   6    6308.    5521.     318. o
   0  14   6   14595.   13779.     458. o
   2  14   6       0.    -318.     448. <
   4  14   6    2785.    3354.     476. o
   6  14   6   30942.   31136.     915. o
   8  14   6   29997.   31697.    1018. o
  10  14   6   47361.   47036.    1308. o
 -17  15   6    3467.    3961.     738. o
 -15  15   6   39792.   39983.     897. o
 -13  15   6   27075.   27614.     719. o
 -11  15   6    2257.    2588.     346. o
  -9  15   6  141341.  136306.    1504. o
  -7  15   6   11737.   12032.     551. o
  -5  15   6   34020.   33472.     663. o
  -3  15   6   76831.   78116.     934. o
  -1  15   6     430.     775.     327. <
   1  15   6  187915.  186387.    2233. o
   3  15   6   17091.   20122.     822. o
   5  15   6    9768.    9725.     626. o
   7  15   6  115165.  115109.    1896. o
   9  15   6    5137.    5932.     766. o
 -16  16   6   17091.   15750.     915. o
 -14  16   6    5091.    5409.     495. o
 -12  16   6   20437.   22551.     710. o
 -10  16   6     345.     925.     346. <
  -8  16   6    6888.    7221.     411. o
  -6  16   6   60937.   62824.     925. o
  -4  16   6    4657.    4624.     364. o
  -2  16   6   28607.   28548.     803. o
   0  16   6    8541.    8566.     523. o
   2  16   6   16362.   17385.     831. o
   4  16   6   75860.   78863.    1476. o
   6  16   6    8345.    7716.     691. o
   8  16   6    9064.    5605.     794. o
 -15  17   6   20668.   19281.    1009. o
 -13  17   6    3485.    3690.     504. o
 -11  17   6   18204.   18870.     663. o
  -9  17   6      57.     206.     374. <
  -7  17   6    7960.    8744.     476. o
  -5  17   6    3432.    3363.     430. o
  -3  17   6     469.     308.     448. <
  -1  17   6    3764.    4979.     551. o
   1  17   6    2626.    2158.     607. o
   3  17   6   11062.   11462.     701. o
   5  17   6    8245.   10678.     766. o
   7  17   6    6915.    6390.     915. o
 -14  18   6   14218.   11958.    1168. o
 -12  18   6   20805.   20543.     859. o
 -10  18   6    7040.    7455.     514. o
  -8  18   6   36128.   34266.     887. o
  -6  18   6   40762.   39927.    1037. o
  -4  18   6   20678.   18992.     822. o
  -2  18   6   50589.   47942.    1224. o
   0  18   6   34504.   33079.    1242. o
   2  18   6   13472.   13163.     859. o
   4  18   6   22940.   24139.    1186. o
 -13  19   6   11982.   12079.    1952. o
 -11  19   6    4640.    2681.     841. o
  -9  19   6   66957.   69905.    1392. o
  -7  19   6   19081.   18357.     822. o
  -5  19   6    6232.    6754.     617. o
  -3  19   6   46339.   48428.    1345. o
  -1  19   6   51772.   48932.    1504. o
   1  19   6   98035.   96575.    2027. o
   3  19   6     639.    -701.     944. <
  -8  20   6      19.   -1046.     757. <
  -6  20   6    1915.    2466.     673. o
  -4  20   6    5575.    5474.     869. o
  -2  20   6    3912.    1551.     869. <
   0  20   6      44.    -869.    1037. <
 -24   0   7   29408.   32379.    1532. o
 -22   0   7   65323.   67270.    1429. o
 -20   0   7     543.     822.     420. <
 -18   0   7  127582.  128272.    1896. o
 -16   0   7   32246.   32771.     729. o
 -14   0   7   31080.   33182.     673. o
 -12   0   7    2787.    2989.     177. o
 -10   0   7  210498.  209555.    1980. o
  -8   0   7     533.     430.     121. o
  -6   0   7   30683.   30949.     495. o
  -4   0   7   53989.   53799.     747. o
  -2   0   7   82485.   80900.    1046. o
   0   0   7  144253.  143630.    1532. o
   2   0   7   25729.   26129.     402. o
   4   0   7   24889.   24830.     458. o
   6   0   7   42049.   42627.     887. o
   8   0   7   78182.   79807.    1644. o
  10   0   7   36447.   33247.    1214. o
  12   0   7   81157.   79256.    1878. o
  14   0   7    4080.    4026.     887. o
 -25   1   7    4180.    5811.    1952. <
 -23   1   7   11011.   11724.     542. o
 -21   1   7   24898.   25027.     663. o
 -19   1   7   18562.   19001.     551. o
 -17   1   7   51299.   54874.     729. o
 -15   1   7      30.     392.     168. <
 -13   1   7   17672.   16927.     299. o
 -11   1   7   46600.   47139.     411. o
  -9   1   7   34277.   33742.     392. o
  -7   1   7   10260.   10556.     206. o
  -5   1   7    9585.   10416.     196. o
  -3   1   7   27387.   25737.     327. o
  -1   1   7    6176.    5727.     149. o
   1   1   7    6210.    6194.     177. o
   3   1   7    5207.    5157.     177. o
   5   1   7      86.     -65.     159. <
   7   1   7     245.     112.     224. <
   9   1   7    3002.    3363.     392. o
  11   1   7    4007.    3662.     430. o
  13   1   7     664.     841.     504. <
  15   1   7    5966.    4503.    1112. o
 -24   2   7   66693.   63057.    1327. o
 -22   2   7    1068.    1747.     402. o
 -20   2   7    7088.    7492.     476. o
 -18   2   7   97393.   98565.    1112. o
 -16   2   7   24120.   23663.     458. o
 -14   2   7  302198.  304355.    2700. o
 -12   2   7   10876.   10930.     224. o
 -10   2   7   41124.   42113.     374. o
  -8   2   7  103658.   97538.     887. o
  -6   2   7   36381.   36134.     411. o
  -4   2   7   38733.   38572.     439. o
  -2   2   7      73.     327.      84. o
   0   2   7     895.     981.      93. o
   2   2   7       3.     318.     112. <
   4   2   7   22280.   22364.     346. o
   6   2   7     894.    1149.     196. o
   8   2   7   52185.   51576.     822. o
  10   2   7    2560.    2672.     374. o
  12   2   7   74117.   74604.    1289. o
  14   2   7     103.     635.     589. <
 -23   3   7      10.    -149.     523. <
 -21   3   7   17817.   17591.     626. o
 -19   3   7     662.    1056.     271. o
 -17   3   7   11284.   10528.     383. o
 -15   3   7   38805.   38815.     551. o
 -13   3   7   12669.   13106.     290. o
 -11   3   7    9831.    9856.     187. o
  -9   3   7    4066.    3727.     121. o
  -7   3   7   52944.   51847.     570. o
  -5   3   7   49091.   51623.     532. o
  -3   3   7    8243.    8118.     187. o
  -1   3   7    5785.    6567.     168. o
   1   3   7   35144.   35956.     392. o
   3   3   7    3748.    3737.     187. o
   5   3   7   75713.   75071.     831. o
   7   3   7     748.    1158.     234. o
   9   3   7   19857.   18702.     617. o
  11   3   7   37171.   36797.     906. o
  13   3   7    1019.     729.     504. <
  15   3   7   15584.   14975.    2373. o
 -24   4   7     515.    2074.     972. <
 -22   4   7   23732.   22458.     841. o
 -20   4   7      95.     149.     346. <
 -18   4   7    6692.    7165.     355. o
 -16   4   7     586.     822.     196. o
 -14   4   7   12117.   12499.     308. o
 -12   4   7   19899.   20533.     271. o
 -10   4   7   38842.   37993.     355. o
  -8   4   7   10378.    9510.     187. o
  -6   4   7   10081.   10136.     224. o
  -4   4   7   21615.   21505.     280. o
  -2   4   7   36310.   36386.     336. o
   0   4   7   28682.   28390.     308. o
   2   4   7    2839.    3541.     187. o
   4   4   7    8612.    9631.     299. o
   6   4   7   53047.   54070.     719. o
   8   4   7   18894.   19833.     598. o
  10   4   7    6328.    6773.     448. o
  12   4   7    6259.    6100.     532. o
  14   4   7    1856.    1710.     635. <
 -23   5   7    3149.    4503.     654. o
 -21   5   7   82401.   80778.    1177. o
 -19   5   7    8573.    9323.     392. o
 -17   5   7  143108.  145732.    1364. o
 -15   5   7    8533.    8725.     280. o
 -13   5   7   18528.   18842.     327. o
 -11   5   7  121873.  121331.    1000. o
  -9   5   7   21472.   21729.     290. o
  -7   5   7   82785.   82189.     701. o
  -5   5   7    6531.    6371.     168. o
  -3   5   7    7452.    7193.     196. o
  -1   5   7   11978.   10790.     215. o
   1   5   7   40930.   41094.     514. o
   3   5   7    1774.    1523.     177. o
   5   5   7   90284.   92007.     981. o
   7   5   7    3982.    3344.     308. o
   9   5   7   10321.   12752.     691. o
  11   5   7   53979.   53033.    1093. o
  13   5   7    2806.    4129.     589. o
 -24   6   7      79.      -9.    1299. <
 -22   6   7   26299.   26092.    1028. o
 -20   6   7    2138.    3223.     430. o
 -18   6   7      61.     402.     262. <
 -16   6   7   68569.   64897.     803. o
 -14   6   7   36751.   36816.     448. o
 -12   6   7   11678.   11294.     262. o
 -10   6   7    7946.    7034.     206. o
  -8   6   7    8155.    8071.     196. o
  -6   6   7   15308.   15180.     234. o
  -4   6   7    3036.    2952.     131. o
  -2   6   7   15199.   15629.     280. o
   0   6   7   11791.   12051.     243. o
   2   6   7    7353.    7969.     290. o
   4   6   7     196.     589.     177. o
   6   6   7     186.     318.     243. <
   8   6   7     893.     934.     318. <
  10   6   7    1742.    1775.     392. o
  12   6   7     334.    -234.     486. <
  14   6   7    5758.    6315.     934. o
 -23   7   7   11138.   10192.    1102. o
 -21   7   7   23266.   23438.     822. o
 -19   7   7    7724.    8501.     439. o
 -17   7   7   10921.   11715.     420. o
 -15   7   7   23056.   24588.     448. o
 -13   7   7   19352.   20104.     355. o
 -11   7   7   27918.   27530.     383. o
  -9   7   7    1587.    1840.     149. o
  -7   7   7   82532.   84057.     785. o
  -5   7   7   44059.   44084.     448. o
  -3   7   7   38326.   38385.     411. o
  -1   7   7    5168.    5493.     177. o
   1   7   7   31753.   32295.     439. o
   3   7   7   58623.   58993.     710. o
   5   7   7  114713.  116324.    1261. o
   7   7   7    1480.    1775.     308. o
   9   7   7    6030.    5549.     420. o
  11   7   7   23001.   24728.     841. o
  13   7   7     404.    1411.     682. <
 -22   8   7     773.    1308.     813. <
 -20   8   7   25685.   26176.     813. o
 -18   8   7   18490.   19291.     635. o
 -16   8   7     686.     682.     252. <
 -14   8   7  143252.  143415.    1345. o
 -12   8   7     472.     523.     159. o
 -10   8   7    1427.    1513.     159. o
  -8   8   7  166095.  166209.    1392. o
  -6   8   7   44545.   44439.     504. o
  -4   8   7   18772.   18628.     318. o
  -2   8   7    3785.    4166.     196. o
   0   8   7     287.     495.     149. o
   2   8   7     375.     392.     177. <
   4   8   7    5217.    5269.     271. o
   6   8   7   18027.   17525.     598. o
   8   8   7     697.     654.     346. <
  10   8   7   22814.   24130.     803. o
  12   8   7   14930.   13779.     719. o
 -21   9   7   49713.   46242.    1102. o
 -19   9   7   30618.   32229.     831. o
 -17   9   7   60649.   60348.     925. o
 -15   9   7    1287.    1065.     243. o
 -13   9   7   12462.   12546.     364. o
 -11   9   7   99100.  100499.    1000. o
  -9   9   7   88708.   86552.     831. o
  -7   9   7   57325.   57816.     598. o
  -5   9   7    2431.    2756.     168. o
  -3   9   7    8930.    9108.     280. o
  -1   9   7   25553.   25073.     411. o
   1   9   7   19920.   19954.     430. o
   3   9   7   11708.   11724.     364. o
   5   9   7    2011.    2139.     290. o
   7   9   7    8914.    8071.     514. o
   9   9   7    2476.    3139.     411. o
  11   9   7    1022.    1411.     448. o
  13   9   7    4367.    -383.    1140. <
 -22  10   7   30984.   25531.    1868. o
 -20  10   7    3936.    4512.     523. o
 -18  10   7   25700.   25363.     747. o
 -16  10   7   44589.   46382.     747. o
 -14  10   7    6481.    6782.     318. o
 -12  10   7      30.     -75.     196. <
 -10  10   7   39971.   39805.     542. o
  -8  10   7    7857.    7744.     290. o
  -6  10   7    2203.    2065.     177. o
  -4  10   7   23633.   23999.     402. o
  -2  10   7   57835.   57536.     654. o
   0  10   7  103572.  104226.     953. o
   2  10   7   38969.   40300.     579. o
   4  10   7   10310.   10743.     420. o
   6  10   7   12333.   12266.     486. o
   8  10   7   15258.   17273.     682. o
  10  10   7       3.    -514.     467. <
  12  10   7   22532.   25354.    1392. o
 -21  11   7     137.     280.    1158. <
 -19  11   7    1951.    1831.     467. o
 -17  11   7    4519.    5315.     392. o
 -15  11   7     760.     981.     290. o
 -13  11   7    5072.    5418.     327. o
 -11  11   7       4.     121.     206. <
  -9  11   7     567.     981.     187. o
  -7  11   7   22459.   22943.     458. o
  -5  11   7    8596.    8875.     318. o
  -3  11   7   13810.   13751.     355. o
  -1  11   7   13946.   14041.     374. o
   1  11   7    1376.    1831.     252. o
   3  11   7   31438.   30342.     626. o
   5  11   7     312.      28.     299. <
   7  11   7   10395.   10575.     495. o
   9  11   7     220.    -112.     458. <
  11  11   7    2306.    2018.     589. o
 -20  12   7    5989.    5577.    1177. o
 -18  12   7   50801.   51230.     972. o
 -16  12   7   12313.   13406.     570. o
 -14  12   7   93309.   89560.    1093. o
 -12  12   7     554.     925.     252. o
 -10  12   7    3960.    4064.     290. o
  -8  12   7   64121.   63038.     757. o
  -6  12   7   23224.   24233.     467. o
  -4  12   7   38604.   39236.     579. o
  -2  12   7   11326.   11574.     383. o
   0  12   7   20045.   18637.     467. o
   2  12   7    7931.    7427.     374. o
   4  12   7     876.    1299.     355. o
   6  12   7    3599.    5063.     439. o
   8  12   7   25764.   22981.     841. o
  10  12   7    3220.    3914.     663. o
  12  12   7   32418.   36853.    3998. o
 -19  13   7   19319.   20860.    1588. o
 -17  13   7      78.     -28.     402. <
 -15  13   7   16223.   15974.     561. o
 -13  13   7   20293.   20795.     645. o
 -11  13   7     533.    1121.     271. o
  -9  13   7   21505.   20711.     561. o
  -7  13   7    2070.    2625.     262. o
  -5  13   7    4561.    5073.     290. o
  -3  13   7    1730.    2139.     280. o
  -1  13   7      26.     271.     243. <
   1  13   7    1244.    1859.     327. o
   3  13   7    6796.    6922.     589. o
   5  13   7    5163.    4783.     495. o
   7  13   7   10126.    9435.     654. o
   9  13   7    8420.    6988.     710. o
 -18  14   7    6346.    6521.    1140. o
 -16  14   7     710.     645.     467. <
 -14  14   7     366.    1149.     346. o
 -12  14   7     894.    1130.     308. o
 -10  14   7   11525.   11855.     476. o
  -8  14   7    6313.    6614.     383. o
  -6  14   7      47.     215.     262. <
  -4  14   7   64476.   64234.     822. o
  -2  14   7   79220.   78807.     944. o
   0  14   7   52731.   54939.     850. o
   2  14   7   10995.   12172.     635. o
   4  14   7     910.    1700.     495. o
   6  14   7   17073.   17609.     831. o
   8  14   7   20347.   20468.    1028. o
 -17  15   7   59131.   63029.    1952. o
 -15  15   7    5874.    6240.     476. o
 -13  15   7    3200.    3260.     392. o
 -11  15   7   33428.   34079.     729. o
  -9  15   7    3917.    4736.     374. o
  -7  15   7   27935.   27530.     663. o
  -5  15   7     163.     224.     308. <
  -3  15   7   14794.   14872.     561. o
  -1  15   7   17144.   18086.     654. o
   1  15   7    2753.    3176.     486. o
   3  15   7   12217.   10538.     710. o
   5  15   7    1429.     710.     561. <
   7  15   7     405.    1924.     757. <
 -16  16   7   51396.   52146.    1794. o
 -14  16   7   44907.   42169.    1009. o
 -12  16   7   15852.   15405.     598. o
 -10  16   7    3682.    4568.     411. o
  -8  16   7   23523.   23728.     682. o
  -6  16   7   55255.   55154.     897. o
  -4  16   7   29777.   29511.     738. o
  -2  16   7    3418.    2971.     448. o
   0  16   7     208.     168.     467. <
   2  16   7      35.     -84.     523. <
   4  16   7    1550.    1065.     589. <
   6  16   7       2.     869.     691. <
 -15  17   7   14152.   14713.    1177. o
 -13  17   7    8909.    8622.     551. o
 -11  17   7    4752.    5194.     476. o
  -9  17   7    4502.    5082.     458. o
  -7  17   7   32548.   35060.     887. o
  -5  17   7   11664.   12210.     607. o
  -3  17   7   15486.   16909.     757. o
  -1  17   7    3831.    4755.     635. o
   1  17   7    2972.    2849.     645. o
   3  17   7   14784.   15255.     831. o
   5  17   7   26102.   26783.    1392. o
 -14  18   7   12115.    8884.    1560. o
 -12  18   7    7822.    7436.     635. o
 -10  18   7       2.    1457.     495. <
  -8  18   7   10622.   12658.     635. o
  -6  18   7     112.     803.     514. <
  -4  18   7    7582.    7483.     607. o
  -2  18   7   21320.   21748.    1140. o
   0  18   7   23541.   24233.    1252. o
   2  18   7    1765.    2083.     803. <
   4  18   7    3292.    4886.    1429. o
 -11  19   7   48314.   47811.    1719. o
  -9  19   7   25957.   27988.    1308. o
  -7  19   7   16106.   14461.     747. o
  -5  19   7    1646.    2167.     626. o
  -3  19   7     790.      93.     738. <
  -1  19   7    1922.    3578.     953. o
   1  19   7    3945.    -729.    1149. <
  -8  20   7      74.       9.    1177. <
  -6  20   7    7897.    7044.    1009. o
  -4  20   7     198.    1149.    1280. <
  -2  20   7      53.   -1327.    2261. <
 -24   0   8    5161.    5727.     906. o
 -22   0   8   23835.   24989.    1056. o
 -20   0   8   25911.   25746.     925. o
 -18   0   8      42.     234.     336. <
 -16   0   8   32295.   33425.     747. o
 -14   0   8   65397.   65916.    1065. o
 -12   0   8   29259.   30613.     476. o
 -10   0   8    8859.    8249.     336. o
  -8   0   8     327.     551.     140. o
  -6   0   8  108972.  108925.    1513. o
  -4   0   8   52750.   51567.     747. o
  -2   0   8    5703.    6820.     346. o
   0   0   8   57216.   55257.     738. o
   2   0   8    6668.    7090.     346. o
   4   0   8  322604.  313632.    3569. o
   6   0   8   42869.   44551.    1149. o
   8   0   8     425.     140.     458. <
  10   0   8  128212.  128926.    2485. o
  12   0   8   46612.   42664.    1569. o
 -23   1   8   15247.   15517.     617. o
 -21   1   8    1043.     915.     402. <
 -19   1   8    2760.    2662.     290. o
 -17   1   8   32543.   32528.     551. o
 -15   1   8      10.     420.     177. <
 -13   1   8   53720.   55126.     542. o
 -11   1   8    7518.    7529.     243. o
  -9   1   8   22118.   24046.     336. o
  -7   1   8  175437.  174196.    1495. o
  -5   1   8   36322.   36330.     458. o
  -3   1   8   41566.   42907.     504. o
  -1   1   8   75989.   75229.     645. o
   1   1   8   18092.   18263.     308. o
   3   1   8   58697.   59460.     654. o
   5   1   8   14089.   15012.     411. o
   7   1   8     835.     766.     299. <
   9   1   8   26340.   23747.     813. o
  11   1   8       4.    -561.     439. <
  13   1   8     993.     990.     626. <
 -24   2   8   24642.   22831.    1392. o
 -22   2   8    9581.    8819.     486. o
 -20   2   8   57485.   57872.     859. o
 -18   2   8      24.     206.     252. <
 -16   2   8   10561.   10556.     364. o
 -14   2   8  123596.  123975.    1149. o
 -12   2   8    3426.    4307.     149. o
 -10   2   8  178498.  174617.    1504. o
  -8   2   8    6002.    5773.     187. o
  -6   2   8   35814.   36022.     430. o
  -4   2   8  430429.  421128.    3419. o
  -2   2   8    4040.    3718.     149. o
   0   2   8  281822.  281552.    2037. o
   2   2   8   35346.   33761.     439. o
   4   2   8   48703.   48811.     635. o
   6   2   8   40023.   38096.     691. o
   8   2   8   19627.   18768.     617. o
  10   2   8   21363.   20515.     785. o
  12   2   8   17641.   17862.     747. o
  14   2   8   11789.    8921.    2812. o
 -23   3   8   10367.    9968.     729. o
 -21   3   8     468.     803.     355. <
 -19   3   8   42134.   41795.     719. o
 -17   3   8    3379.    3195.     262. o
 -15   3   8      40.     159.     159. <
 -13   3   8    4781.    5063.     187. o
 -11   3   8     111.     121.     103. <
  -9   3   8     762.     626.     112. o
  -7   3   8    2884.    2728.     140. o
  -5   3   8    1076.    1093.     112. o
  -3   3   8   76127.   75809.     757. o
  -1   3   8     975.    1102.     112. o
   1   3   8   31913.   32799.     420. o
   3   3   8    2941.    3176.     215. o
   5   3   8    9910.   10136.     383. o
   7   3   8   60578.   59432.     925. o
   9   3   8   33512.   34910.     859. o
  11   3   8    5273.    5007.     532. o
  13   3   8    3553.    3896.     766. o
 -24   4   8    2522.    1429.    1607. <
 -22   4   8    9716.   10229.     598. o
 -20   4   8    2407.    1850.     336. o
 -18   4   8    7551.    8408.     383. o
 -16   4   8     221.     290.     177. <
 -14   4   8    3926.    4166.     206. o
 -12   4   8   14711.   14536.     243. o
 -10   4   8    5303.    5344.     196. o
  -8   4   8     881.     934.     131. o
  -6   4   8    1483.    1495.     149. o
  -4   4   8   30717.   31211.     411. o
  -2   4   8    2925.    3681.     140. o
   0   4   8   40373.   39833.     439. o
   2   4   8  154313.  156456.    1532. o
   4   4   8   43354.   40413.     635. o
   6   4   8    2154.    2205.     327. o
   8   4   8    4111.    5007.     458. o
  10   4   8    5459.    5876.     504. o
  12   4   8   26967.   26213.    1046. o
  14   4   8    8767.    4166.    2429. <
 -23   5   8     403.     476.     803. <
 -21   5   8   37092.   37601.     934. o
 -19   5   8     928.    1588.     308. o
 -17   5   8   48811.   48409.     654. o
 -15   5   8    7080.    7240.     262. o
 -13   5   8  177191.  180558.    1504. o
 -11   5   8   76773.   75164.     682. o
  -9   5   8    3642.    3447.     149. o
  -7   5   8  339721.  337948.    2634. o
  -5   5   8    3873.    3625.     149. o
  -3   5   8  149225.  148086.    1084. o
  -1   5   8   10587.    9949.     243. o
   1   5   8    5004.    4437.     224. o
   3   5   8  266292.  263999.    2298. o
   5   5   8    1638.    1850.     262. o
   7   5   8   19207.   18487.     626. o
   9   5   8   20225.   21785.     729. o
  11   5   8   29739.   29763.    1000. o
  13   5   8     726.     168.     831. <
 -22   6   8    3286.    3513.     598. o
 -20   6   8    4710.    5017.     476. o
 -18   6   8     747.    1046.     271. o
 -16   6   8    3793.    3905.     252. o
 -14   6   8     208.     402.     159. <
 -12   6   8   12475.   12658.     318. o
 -10   6   8    3089.    3204.     159. o
  -8   6   8    1175.    1280.     121. o
  -6   6   8   14875.   15264.     262. o
  -4   6   8   41914.   42113.     439. o
  -2   6   8   21192.   21262.     308. o
   0   6   8   21789.   21365.     336. o
   2   6   8     709.     448.     196. <
   4   6   8   15183.   14713.     430. o
   6   6   8    9212.    8716.     411. o
   8   6   8    2663.    2410.     402. o
  10   6   8   10750.   11659.     626. o
  12   6   8   20058.   19917.     934. o
 -21   7   8   12289.   13265.     645. o
 -19   7   8   43146.   43150.     822. o
 -17   7   8    3338.    4036.     308. o
 -15   7   8   10083.   10098.     439. o
 -13   7   8     537.    1074.     177. o
 -11   7   8   11058.   11257.     308. o
  -9   7   8   34250.   34499.     420. o
  -7   7   8    5472.    5969.     196. o
  -5   7   8   18055.   18282.     299. o
  -3   7   8   57243.   55173.     570. o
  -1   7   8   37588.   37778.     439. o
   1   7   8   80477.   80806.     934. o
   3   7   8   19440.   20197.     458. o
   5   7   8   27195.   28932.     663. o
   7   7   8   73990.   74379.    1130. o
   9   7   8   36185.   37741.     906. o
  11   7   8   28820.   28670.    1000. o
 -22   8   8    5067.    3998.    1102. o
 -20   8   8   10906.   11873.     542. o
 -18   8   8    3218.    2924.     355. o
 -16   8   8   39609.   39740.     607. o
 -14   8   8   77068.   76257.     962. o
 -12   8   8    4628.    4624.     234. o
 -10   8   8  194742.  193711.    1719. o
  -8   8   8   16549.   16890.     327. o
  -6   8   8   39262.   39226.     514. o
  -4   8   8  175294.  174327.    1485. o
  -2   8   8   28202.   29903.     448. o
   0   8   8  127675.  129094.    1186. o
   2   8   8   77544.   78611.     850. o
   4   8   8     843.    1028.     280. o
   6   8   8  118678.  120789.    1485. o
   8   8   8    9309.   10762.     532. o
  10   8   8    4046.    4166.     561. o
  12   8   8   31838.   30790.    1429. o
 -21   9   8    2971.    1831.     579. o
 -19   9   8    1624.    1607.     402. o
 -17   9   8   61737.   62104.     887. o
 -15   9   8   15390.   15190.     458. o
 -13   9   8   53641.   51595.     729. o
 -11   9   8    6926.    6885.     271. o
  -9   9   8       0.     430.     168. <
  -7   9   8  221572.  217243.    1906. o
  -5   9   8   83520.   82694.     822. o
  -3   9   8   58342.   57228.     654. o
  -1   9   8   37051.   37489.     532. o
   1   9   8   10898.   11799.     383. o
   3   9   8   64832.   63795.     822. o
   5   9   8     362.    -168.     308. <
   7   9   8   23204.   21991.     691. o
   9   9   8    6367.    6465.     542. o
  11   9   8    2578.    3681.     710. o
 -20  10   8       5.     131.     570. <
 -18  10   8     262.     346.     336. <
 -16  10   8   11336.   11687.     458. o
 -14  10   8   24325.   24952.     542. o
 -12  10   8     273.     551.     252. <
 -10  10   8   18362.   18431.     411. o
  -8  10   8     140.     467.     177. <
  -6  10   8   61504.   61665.     719. o
  -4  10   8     103.     187.     177. <
  -2  10   8    4604.    5259.     252. o
   0  10   8   19649.   21654.     514. o
   2  10   8    6660.    7100.     336. o
   4  10   8   86719.   87159.    1102. o
   6  10   8     248.     794.     355. <
   8  10   8    2975.    3045.     476. o
  10  10   8   54558.   58601.    1242. o
 -19  11   8   28214.   26839.     897. o
 -17  11   8     647.     897.     346. <
 -15  11   8    5615.    6287.     355. o
 -13  11   8   37228.   37311.     654. o
 -11  11   8   15127.   15012.     448. o
  -9  11   8    4632.    4774.     262. o
  -7  11   8   12400.   12854.     383. o
  -5  11   8   42244.   43804.     607. o
  -3  11   8     366.     523.     215. <
  -1  11   8   11458.   12340.     420. o
   1  11   8     431.    1102.     299. o
   3  11   8   24715.   26101.     710. o
   5  11   8   20403.   22037.     757. o
   7  11   8   24844.   24812.     925. o
   9  11   8   43587.   44439.    1280. o
 -18  12   8    4159.    4204.     458. o
 -16  12   8    7102.    7576.     420. o
 -14  12   8  100994.  101022.    1196. o
 -12  12   8    3196.    3550.     308. o
 -10  12   8   78859.   79200.    1112. o
  -8  12   8    4758.    4391.     271. o
  -6  12   8   51730.   50558.     729. o
  -4  12   8  159137.  158427.    1700. o
  -2  12   8    1849.    1999.     262. o
   0  12   8   80004.   76322.    1000. o
   2  12   8   44029.   43934.     925. o
   4  12   8   18344.   20197.     850. o
   6  12   8   20289.   19431.     887. o
   8  12   8    3389.    2877.     645. o
  10  12   8   33312.   32696.    2681. o
 -19  13   8    1638.    1719.    1597. <
 -17  13   8    2903.    2877.     420. o
 -15  13   8    4237.    4017.     383. o
 -13  13   8    2699.    3709.     355. o
 -11  13   8      24.     -37.     280. <
  -9  13   8    4152.    3933.     308. o
  -7  13   8    4359.    5119.     299. o
  -5  13   8   21838.   21608.     514. o
  -3  13   8    3045.    3055.     290. o
  -1  13   8     228.     -65.     280. <
   1  13   8   25212.   26325.     729. o
   3  13   8     979.    1878.     467. o
   5  13   8      87.     290.     523. <
   7  13   8    7594.    9388.     738. o
   9  13   8    6218.    3961.    1158. o
 -18  14   8     858.    1018.    1476. <
 -16  14   8   30577.   27838.     794. o
 -14  14   8    1949.    1597.     374. o
 -12  14   8   25300.   24401.     682. o
 -10  14   8    3275.    3400.     346. o
  -8  14   8   21685.   22196.     607. o
  -6  14   8    2398.    3214.     355. o
  -4  14   8   22046.   20543.     561. o
  -2  14   8    8004.    8305.     420. o
   0  14   8    4773.    5381.     439. o
   2  14   8   57609.   57573.    1233. o
   4  14   8   23544.   24877.    1028. o
   6  14   8    7960.    7978.     729. o
   8  14   8    9112.   10005.    1327. o
 -17  15   8   20617.   25559.    2560. o
 -15  15   8      38.     383.     448. <
 -13  15   8   60103.   59348.     981. o
 -11  15   8   12321.   13751.     551. o
  -9  15   8    8004.    8324.     439. o
  -7  15   8  132794.  128431.    1738. o
  -5  15   8     263.      93.     364. <
  -3  15   8   40311.   40002.     803. o
  -1  15   8   52668.   56658.    1102. o
   1  15   8      77.     579.     514. <
   3  15   8   67586.   65626.    1411. o
   5  15   8   15396.   16544.     859. o
   7  15   8    6562.    5082.    1270. o
 -16  16   8     679.   -1952.    1532. <
 -14  16   8    8190.    7735.     542. o
 -12  16   8   87305.   86468.    1224. o
 -10  16   8   51728.   51128.     934. o
  -8  16   8   12571.   11369.     504. o
  -6  16   8    5015.    6567.     458. o
  -4  16   8    9751.   10416.     579. o
  -2  16   8   12136.   12574.     766. o
   0  16   8   31440.   29866.    1084. o
   2  16   8    2710.    3690.     626. o
   4  16   8    9672.    9314.     859. o
   6  16   8   20440.   20795.    2139. o
 -15  17   8    2261.    2550.    1700. <
 -13  17   8     828.    1158.     570. <
 -11  17   8    1523.    1541.     476. o
  -9  17   8    5539.    4989.     486. o
  -7  17   8       4.     -65.     430. <
  -5  17   8    5434.    6465.     570. o
  -3  17   8   12746.   14554.     757. o
  -1  17   8    8104.    8202.     775. o
   1  17   8   23596.   24111.    1299. o
   3  17   8    3148.    3718.    1112. o
   5  17   8    5954.    4325.    2102. <
 -12  18   8   25446.   24812.    1149. o
 -10  18   8    3756.    5269.     607. o
  -8  18   8   17659.   18684.     850. o
  -6  18   8    9753.    8725.     663. o
  -4  18   8   67345.   64281.    1495. o
  -2  18   8    6845.    5680.     803. o
   0  18   8   11584.   11771.    1102. o
   2  18   8   63447.   67588.    2550. o
 -11  19   8    8305.   12331.    2065. o
  -9  19   8    2632.    1355.     850. <
  -7  19   8   58499.   57218.    1803. o
  -5  19   8    8746.    7268.    1046. o
  -3  19   8   22368.   21253.    1551. o
  -1  19   8    2336.    1616.    1261. <
 -24   0   9    3750.    4960.     944. o
 -22   0   9   60225.   56471.    1569. o
 -20   0   9   65364.   66738.    1541. o
 -18   0   9   64552.   62412.    1280. o
 -16   0   9    1859.    2093.     318. o
 -14   0   9  169628.  170871.    2289. o
 -12   0   9  149245.  144667.    1971. o
 -10   0   9  113373.  113577.    1597. o
  -8   0   9  206850.  209041.    2700. o
  -6   0   9    1963.    2653.     243. o
  -4   0   9  116227.  112279.    1597. o
  -2   0   9   20819.   21720.     570. o
   0   0   9   24342.   25176.     495. o
   2   0   9  175643.  170908.    2111. o
   4   0   9   48226.   50007.     915. o
   6   0   9    5420.    7651.     701. o
   8   0   9    1534.    1831.     729. <
  10   0   9     160.    -392.     691. <
  12   0   9       9.     -93.    1000. <
 -23   1   9    1283.    1513.     532. <
 -21   1   9    2788.    2560.     439. o
 -19   1   9    5800.    5241.     336. o
 -17   1   9    2541.    2746.     271. o
 -15   1   9    3153.    3970.     215. o
 -13   1   9   24624.   25204.     420. o
 -11   1   9   21547.   20739.     374. o
  -9   1   9    7990.    7950.     243. o
  -7   1   9   21127.   20384.     364. o
  -5   1   9   47683.   48372.     570. o
  -3   1   9       9.     112.     140. <
  -1   1   9    1382.    1355.     131. o
   1   1   9   79555.   80395.     813. o
   3   1   9   10516.    9650.     327. o
   5   1   9    1926.    1569.     299. o
   7   1   9   11047.   12425.     607. o
   9   1   9    4538.    4363.     495. o
  11   1   9   14898.   15311.     738. o
 -24   2   9    5119.    4559.     831. o
 -22   2   9   62157.   64272.    1196. o
 -20   2   9   47966.   48297.     813. o
 -18   2   9   10681.   11528.     439. o
 -16   2   9    3212.    3727.     224. o
 -14   2   9   30382.   30258.     439. o
 -12   2   9  119286.  117127.    1102. o
 -10   2   9   65672.   64412.     682. o
  -8   2   9    3396.    3849.     177. o
  -6   2   9    1846.    2578.     159. o
  -4   2   9    3138.    3438.     187. o
  -2   2   9   37537.   38852.     551. o
   0   2   9    3620.    4344.     187. o
   2   2   9    3261.    3709.     243. o
   4   2   9   60069.   60936.     785. o
   6   2   9    4715.    5063.     374. o
   8   2   9   76266.   79162.    1289. o
  10   2   9   23408.   21692.     887. o
  12   2   9    4662.    5035.     859. o
 -23   3   9   56342.   55210.    1485. o
 -21   3   9   14157.   16264.     710. o
 -19   3   9    8010.    9360.     411. o
 -17   3   9   85060.   86262.    1000. o
 -15   3   9   71338.   70970.     775. o
 -13   3   9     439.     944.     159. o
 -11   3   9  236547.  232863.    1980. o
  -9   3   9   16725.   16021.     290. o
  -7   3   9   27645.   27063.     392. o
  -5   3   9   81903.   80694.     813. o
  -3   3   9    8512.    9005.     290. o
  -1   3   9  176990.  173953.    1327. o
   1   3   9     821.     878.     177. o
   3   3   9     193.     859.     224. o
   5   3   9   49208.   47989.     878. o
   7   3   9   12804.   13938.     561. o
   9   3   9      30.     392.     448. <
  11   3   9    2712.    3055.     607. o
 -22   4   9     977.    1999.     561. o
 -20   4   9   15688.   16899.     747. o
 -18   4   9   33918.   33275.     626. o
 -16   4   9   19200.   19029.     467. o
 -14   4   9   34544.   36059.     476. o
 -12   4   9    3850.    3382.     234. o
 -10   4   9   15690.   15517.     374. o
  -8   4   9  274306.  264326.    2382. o
  -6   4   9  160103.  159128.    1635. o
  -4   4   9  111792.  112886.    1074. o
  -2   4   9   73462.   74192.     635. o
   0   4   9   12634.   12322.     336. o
   2   4   9   21331.   21159.     486. o
   4   4   9     359.      37.     308. <
   6   4   9   41676.   41748.     813. o
   8   4   9    6624.    6763.     514. o
  10   4   9    5789.    6978.     607. o
  12   4   9   32947.   32257.    1616. o
 -23   5   9    6397.    5278.     915. o
 -21   5   9   38687.   40842.    1196. o
 -19   5   9   72550.   72941.    1056. o
 -17   5   9   69518.   68998.     990. o
 -15   5   9  123452.  124367.    1149. o
 -13   5   9    1766.    1980.     196. o
 -11   5   9    1891.    1868.     196. o
  -9   5   9    1349.    1261.     168. o
  -7   5   9    2813.    3027.     206. o
  -5   5   9   46518.   45971.     654. o
  -3   5   9   56449.   55088.     504. o
  -1   5   9   18726.   19039.     364. o
   1   5   9   17304.   17964.     420. o
   3   5   9     715.    1392.     252. o
   5   5   9   55449.   57041.     915. o
   7   5   9   63870.   63935.    1130. o
   9   5   9   11490.   10416.     598. o
  11   5   9   64555.   66084.    1654. o
 -22   6   9       7.     420.     663. <
 -20   6   9   57814.   57714.    1149. o
 -18   6   9    9836.    9603.     402. o
 -16   6   9     195.     140.     252. <
 -14   6   9   91382.   93315.     962. o
 -12   6   9    4965.    4942.     243. o
 -10   6   9   10596.   10407.     318. o
  -8   6   9   13066.   12845.     346. o
  -6   6   9    1299.    1962.     159. o
  -4   6   9   14532.   14424.     299. o
  -2   6   9    5312.    5848.     234. o
   0   6   9    8198.    7997.     280. o
   2   6   9   23249.   25148.     523. o
   4   6   9     230.     617.     299. <
   6   6   9       2.     775.     364. <
   8   6   9    7135.    9155.     570. o
  10   6   9    1206.     944.     570. <
 -21   7   9   54641.   53771.    1205. o
 -19   7   9   21986.   22486.     803. o
 -17   7   9      93.      56.     271. <
 -15   7   9  115351.  114549.    1186. o
 -13   7   9   13036.   13873.     364. o
 -11   7   9  162707.  163603.    1485. o
  -9   7   9    1527.    1644.     177. o
  -7   7   9   23078.   23392.     402. o
  -5   7   9  264329.  262794.    2130. o
  -3   7   9   54440.   55350.     635. o
  -1   7   9   51027.   50221.     607. o
   1   7   9   14813.   13676.     420. o
   3   7   9   13769.   12808.     467. o
   5   7   9    1217.    1140.     346. o
   7   7   9   24858.   26755.     803. o
   9   7   9   30997.   28689.     934. o
  11   7   9   11368.   11472.    1009. o
 -22   8   9   25272.   26774.    2999. o
 -20   8   9   46524.   46214.    1112. o
 -18   8   9    4963.    5596.     439. o
 -16   8   9   11773.   12154.     439. o
 -14   8   9   24889.   25157.     504. o
 -12   8   9     476.     439.     187. <
 -10   8   9    4298.    4437.     234. o
  -8   8   9    8745.    9024.     308. o
  -6   8   9    7176.    7548.     280. o
  -4   8   9   34010.   33079.     523. o
  -2   8   9     227.    2700.     290. o
   0   8   9   12550.   12322.     402. o
   2   8   9   42911.   45093.     747. o
   4   8   9   35347.   35461.     803. o
   6   8   9     200.     374.     392. <
   8   8   9   99629.  102293.    1485. o
  10   8   9   33013.   32734.    1355. o
 -21   9   9    1364.    2438.    1018. <
 -19   9   9    9159.    9146.     617. o
 -17   9   9   21354.   21925.     617. o
 -15   9   9   25583.   26185.     570. o
 -13   9   9   57176.   56013.     719. o
 -11   9   9    2446.    2532.     224. o
  -9   9   9    6289.    6203.     262. o
  -7   9   9   26578.   27297.     467. o
  -5   9   9    6532.    7044.     290. o
  -3   9   9    5899.    6128.     280. o
  -1   9   9    7058.    6661.     290. o
   1   9   9   85701.   85963.    1018. o
   3   9   9    1134.     906.     327. <
   5   9   9      82.    -290.     402. <
   7   9   9   25181.   25223.     822. o
   9   9   9    3411.    2242.     635. o
 -20  10   9   27073.   27315.    1065. o
 -18  10   9   56460.   54537.    1028. o
 -16  10   9    3250.    3625.     336. o
 -14  10   9  125310.  125535.    1355. o
 -12  10   9    6035.    6941.     318. o
 -10  10   9     580.     691.     224. o
  -8  10   9  130973.  131215.    1280. o
  -6  10   9    4439.    4465.     262. o
  -4  10   9   44475.   44971.     635. o
  -2  10   9   16835.   16358.     504. o
   0  10   9   32086.   32472.     654. o
   2  10   9   70717.   72212.    1102. o
   4  10   9   19674.   21196.     878. o
   6  10   9    4285.    4279.     523. o
   8  10   9     257.    1084.     645. <
  10  10   9     168.    2420.    1336. <
 -19  11   9    7106.    5353.     542. o
 -17  11   9   15364.   16255.     626. o
 -15  11   9    1486.    1934.     318. o
 -13  11   9   29247.   29174.     607. o
 -11  11   9   65090.   68055.     841. o
  -9  11   9    3343.    2961.     271. o
  -7  11   9     739.     859.     234. o
  -5  11   9    7592.    9090.     355. o
  -3  11   9     841.    1177.     252. o
  -1  11   9  125106.  125993.    1392. o
   1  11   9     716.     682.     355. <
   3  11   9      50.    -112.     476. <
   5  11   9   69219.   69391.    1392. o
   7  11   9     288.     290.     617. <
   9  11   9    2987.    3625.    1084. o
 -18  12   9   11568.   10949.     617. o
 -16  12   9    3073.    2952.     411. o
 -14  12   9    1384.    1168.     327. o
 -12  12   9   91222.   93352.    1130. o
 -10  12   9   55120.   53734.     813. o
  -8  12   9     579.     383.     243. <
  -6  12   9   26104.   27633.     561. o
  -4  12   9    6796.    6661.     327. o
  -2  12   9   19001.   18198.     570. o
   0  12   9    5070.    4204.     411. o
   2  12   9   11645.   10986.     626. o
   4  12   9   47498.   47260.    1177. o
   6  12   9    3135.    2532.     654. o
   8  12   9   41850.   35854.    1794. o
 -17  13   9   66390.   62917.    1364. o
 -15  13   9    6927.    5689.     448. o
 -13  13   9   15569.   16507.     598. o
 -11  13   9   61108.   61123.     897. o
  -9  13   9    6046.    6455.     374. o
  -7  13   9   19742.   20318.     551. o
  -5  13   9   14587.   16096.     514. o
  -3  13   9     955.    1130.     308. o
  -1  13   9   21769.   22532.     729. o
   1  13   9    1377.    1476.     439. o
   3  13   9      21.    -617.     514. <
   5  13   9    7663.    8856.     729. o
   7  13   9    1531.    2420.    1018. <
 -16  14   9    1626.    2008.     532. o
 -14  14   9   53715.   55612.    1018. o
 -12  14   9    7682.    8697.     495. o
 -10  14   9     492.     430.     336. <
  -8  14   9  111189.  109383.    1299. o
  -6  14   9    7917.    8548.     448. o
  -4  14   9   53776.   51511.     869. o
  -2  14   9   26595.   24522.     850. o
   0  14   9   11578.   12219.     654. o
   2  14   9  107159.  109009.    1803. o
   4  14   9    8838.   10547.     775. o
   6  14   9   29878.   25895.    1513. o
 -15  15   9   19811.   19057.     850. o
 -13  15   9    2459.    2999.     467. o
 -11  15   9    4160.    3942.     420. o
  -9  15   9   10005.   10818.     495. o
  -7  15   9    4277.    4568.     486. o
  -5  15   9    7539.    8949.     514. o
  -3  15   9     168.    -364.     458. <
  -1  15   9     543.    1018.     542. <
   1  15   9   42679.   40459.    1224. o
   3  15   9    2565.    2700.     710. o
   5  15   9    4068.    6352.    1037. o
 -14  16   9   44742.   42356.    1560. o
 -12  16   9     358.     290.     495. <
 -10  16   9     202.     934.     467. <
  -8  16   9     235.     430.     420. <
  -6  16   9   15206.   14498.     607. o
  -4  16   9    3227.    2756.     579. o
  -2  16   9    8117.    9062.     785. o
   0  16   9     480.     663.     729. <
   2  16   9     408.    1280.     887. <
   4  16   9    9644.   10332.    1429. o
 -13  17   9    3096.    3559.    1000. o
 -11  17   9   53373.   51567.    1364. o
  -9  17   9     365.      93.     504. <
  -7  17   9    8460.   11276.     691. o
  -5  17   9   74114.   74463.    1541. o
  -3  17   9   10955.   10005.     850. o
  -1  17   9   28351.   29081.    1411. o
   1  17   9    4787.    5932.    1196. o
   3  17   9    3214.    1569.    2363. <
 -12  18   9    6197.    4465.    1364. o
 -10  18   9     124.     206.    1299. <
  -8  18   9   27056.   34098.    1672. o
  -6  18   9   12886.   14835.    1355. o
  -4  18   9   11180.   13751.    1803. o
  -2  18   9   22232.   21636.    2093. o
   0  18   9    1140.     617.    1672. <
  -7  19   9    8779.   10229.    2298. o
  -3  19   9   15581.   13331.    3214. o
 -24   0  10     108.    -607.    1130. <
 -22   0  10    1590.    3167.     887. o
 -20   0  10   11449.   13284.    1000. o
 -18   0  10   71760.   69428.    1495. o
 -16   0  10   30934.   29950.     766. o
 -14   0  10   16631.   16871.     570. o
 -12   0  10      47.     467.     243. <
 -10   0  10   89618.   88168.    1345. o
  -8   0  10   50283.   48699.     878. o
  -6   0  10   27274.   27596.     645. o
  -4   0  10  202845.  203053.    2700. o
  -2   0  10     118.     561.     280. <
   0   0  10   12853.   12499.     532. o
   2   0  10   26505.   27512.     710. o
   4   0  10   17116.   17198.     775. o
   6   0  10  199456.  193478.    3270. o
   8   0  10   23408.   22551.    1261. o
  10   0  10    2905.    2195.     897. <
 -23   1  10     140.     794.     607. <
 -21   1  10    4069.    4279.     476. o
 -19   1  10     358.     458.     346. <
 -17   1  10       5.      37.     280. <
 -15   1  10    8270.    8548.     336. o
 -13   1  10     137.     159.     168. <
 -11   1  10   16963.   17544.     383. o
  -9   1  10    3706.    3755.     215. o
  -7   1  10   11856.   12714.     336. o
  -5   1  10   32611.   33285.     514. o
  -3   1  10    1766.    1934.     206. o
  -1   1  10     795.    1102.     206. o
   1   1  10   13521.   13863.     392. o
   3   1  10      31.     364.     262. <
   5   1  10      53.      93.     355. <
   7   1  10   11374.   11266.     663. o
   9   1  10     477.    -308.     532. <
  11   1  10     171.    -149.    1513. <
 -24   2  10     227.    3718.    1196. o
 -22   2  10    3033.    3905.     579. o
 -20   2  10   25249.   25017.     803. o
 -18   2  10   80762.   81367.    1280. o
 -16   2  10   24504.   25774.     598. o
 -14   2  10   30342.   30884.     514. o
 -12   2  10    9413.    9071.     318. o
 -10   2  10    1139.    1467.     196. o
  -8   2  10   66293.   65224.     747. o
  -6   2  10    5054.    5026.     234. o
  -4   2  10   31734.   30342.     504. o
  -2   2  10   60258.   59993.     766. o
   0   2  10    3873.    4428.     234. o
   2   2  10   26611.   26381.     532. o
   4   2  10    5195.    5465.     383. o
   6   2  10   23428.   24756.     803. o
   8   2  10     946.     850.     495. <
  10   2  10   29760.   27390.    1102. o
 -23   3  10    8022.    7959.     803. o
 -21   3  10    3418.    4456.     542. o
 -19   3  10    2539.    2746.     430. o
 -17   3  10    1069.    1112.     271. o
 -15   3  10   15556.   15582.     561. o
 -13   3  10    4932.    5091.     252. o
 -11   3  10   26650.   25484.     448. o
  -9   3  10     341.     280.     159. <
  -7   3  10   62081.   61207.     738. o
  -5   3  10    3317.    3260.     243. o
  -3   3  10   20656.   20188.     439. o
  -1   3  10  110235.  108393.    1028. o
   1   3  10    2206.    2233.     234. o
   3   3  10  102743.  102442.    1317. o
   5   3  10     620.    1299.     364. o
   7   3  10    2682.    3195.     504. o
   9   3  10   48784.   45896.    1186. o
 -24   4  10    3724.    4531.    1896. <
 -22   4  10    6126.    3559.     794. o
 -20   4  10    4201.    4166.     495. o
 -18   4  10     223.       9.     299. <
 -16   4  10    4381.    5101.     308. o
 -14   4  10   15275.   14228.     411. o
 -12   4  10    6881.    7109.     318. o
 -10   4  10   12875.   13321.     392. o
  -8   4  10    1075.     775.     187. o
  -6   4  10    3647.    3522.     243. o
  -4   4  10   37325.   38423.     579. o
  -2   4  10   57576.   57900.     701. o
   0   4  10   21942.   20216.     430. o
   2   4  10   18958.   19655.     504. o
   4   4  10   45064.   46858.     841. o
   6   4  10   72090.   68419.    1102. o
   8   4  10   13058.   14825.     701. o
  10   4  10    4869.    5474.     859. o
 -23   5  10   16829.   15339.    1364. o
 -21   5  10   17774.   17170.     915. o
 -19   5  10     303.     766.     383. <
 -17   5  10   17278.   18095.     607. o
 -15   5  10   24200.   23868.     570. o
 -13   5  10   22525.   21056.     486. o
 -11   5  10  271920.  269454.    2644. o
  -9   5  10   11183.   11192.     383. o
  -7   5  10   17311.   18459.     448. o
  -5   5  10   95673.   94969.    1130. o
  -3   5  10    6774.    7707.     290. o
  -1   5  10  109427.  112326.    1074. o
   1   5  10     121.     299.     252. <
   3   5  10   21375.   21262.     645. o
   5   5  10   29715.   29417.     766. o
   7   5  10   29738.   32248.     962. o
   9   5  10     170.     336.     598. <
 -22   6  10    2188.     710.     719. <
 -20   6  10    5748.    6969.     551. o
 -18   6  10    4145.    3877.     392. o
 -16   6  10    8019.    8865.     402. o
 -14   6  10    2156.    2149.     271. o
 -12   6  10     817.    1018.     224. o
 -10   6  10   23969.   24485.     514. o
  -8   6  10       2.    -131.     206. <
  -6   6  10    3085.    2915.     252. o
  -4   6  10   18827.   19702.     448. o
  -2   6  10   16988.   16600.     402. o
   0   6  10   14166.   13704.     439. o
   2   6  10     142.     561.     290. <
   4   6  10    3264.    3718.     392. o
   6   6  10   10745.   10491.     532. o
   8   6  10      26.    -103.     532. <
  10   6  10    8920.    7828.    1476. o
 -21   7  10    5826.    4652.     607. o
 -19   7  10    1019.    1186.     448. <
 -17   7  10    2203.    1738.     318. o
 -15   7  10   10177.   10510.     439. o
 -13   7  10   14980.   15750.     476. o
 -11   7  10   71436.   71156.     944. o
  -9   7  10    5015.    5493.     308. o
  -7   7  10   18291.   17338.     476. o
  -5   7  10     681.     738.     206. o
  -3   7  10   10070.   10454.     355. o
  -1   7  10  143449.  143957.    1317. o
   1   7  10   32957.   34817.     626. o
   3   7  10   87756.   87990.    1205. o
   5   7  10    4761.    5820.     476. o
   7   7  10     329.     374.     486. <
   9   7  10   34238.   31669.    1579. o
 -22   8  10    1131.    2504.    1878. <
 -20   8  10    1590.    1308.     542. <
 -18   8  10    7223.    7212.     458. o
 -16   8  10     828.    1448.     318. o
 -14   8  10    2584.    2746.     290. o
 -12   8  10   27040.   26437.     598. o
 -10   8  10    6098.    6642.     299. o
  -8   8  10   30349.   30342.     551. o
  -6   8  10    3349.    4484.     271. o
  -4   8  10    7775.    8314.     327. o
  -2   8  10   20228.   19777.     486. o
   0   8  10   19493.   19777.     598. o
   2   8  10    3746.    3045.     420. o
   4   8  10   18131.   20216.     738. o
   6   8  10      19.    1158.     570. <
   8   8  10    5348.    5941.     906. o
 -21   9  10   12547.   11546.    1541. o
 -19   9  10    4361.    4493.     551. o
 -17   9  10    3925.    4232.     411. o
 -15   9  10   16521.   16236.     617. o
 -13   9  10   14136.   13349.     504. o
 -11   9  10   23282.   22934.     607. o
  -9   9  10    3790.    4194.     271. o
  -7   9  10   13603.   12537.     420. o
  -5   9  10   15684.   15601.     458. o
  -3   9  10   15582.   15834.     458. o
  -1   9  10   11834.   12397.     467. o
   1   9  10     457.     710.     355. <
   3   9  10    8107.    7595.     523. o
   5   9  10    2079.    2532.     532. o
   7   9  10    5834.    6044.     729. o
 -20  10  10     102.   -1345.    1074. <
 -18  10  10    9524.   10173.     551. o
 -16  10  10     434.     607.     364. <
 -14  10  10    3922.    4064.     383. o
 -12  10  10    3394.    3513.     318. o
 -10  10  10   34295.   34817.     691. o
  -8  10  10   37384.   35985.     598. o
  -6  10  10    4671.    5325.     299. o
  -4  10  10  136139.  137548.    1373. o
  -2  10  10    4108.    4503.     346. o
   0  10  10   34719.   35377.     785. o
   2  10  10    9529.   10836.     570. o
   4  10  10    1609.    2466.     514. o
   6  10  10   84558.   80433.    1597. o
   8  10  10    2888.    5194.    1700. o
 -19  11  10    6086.    6726.     719. o
 -17  11  10   13159.   12910.     617. o
 -15  11  10      34.     121.     383. <
 -13  11  10    4471.    4858.     411. o
 -11  11  10   15408.   15956.     542. o
  -9  11  10   40416.   37489.     710. o
  -7  11  10     527.     542.     299. <
  -5  11  10   24941.   23878.     551. o
  -3  11  10   10008.   10098.     402. o
  -1  11  10    1453.    1654.     364. o
   1  11  10   32620.   33518.     897. o
   3  11  10   16673.   16554.     729. o
   5  11  10   18529.   18067.     869. o
   7  11  10    8017.    8875.    1429. o
 -18  12  10   44012.   41599.    1168. o
 -16  12  10   15431.   15825.     701. o
 -14  12  10    7774.    8174.     504. o
 -12  12  10    9163.    9575.     495. o
 -10  12  10    5135.    5035.     392. o
  -8  12  10   80878.   80405.    1065. o
  -6  12  10   40949.   38142.     673. o
  -4  12  10   43307.   42188.     785. o
  -2  12  10   39213.   40515.     915. o
   0  12  10     907.    1364.     439. o
   2  12  10    5834.    6988.     645. o
   4  12  10   19441.   19935.    1018. o
   6  12  10    7314.    7427.    1299. o
 -17  13  10     699.    1654.     673. <
 -15  13  10    2848.    2952.     495. o
 -13  13  10   19914.   17563.     729. o
 -11  13  10      15.    -177.     392. <
  -9  13  10    8291.    8772.     476. o
  -7  13  10   19684.   20038.     682. o
  -5  13  10       9.     206.     346. <
  -3  13  10   30599.   30809.     906. o
  -1  13  10   19501.   20729.     915. o
   1  13  10    2448.    2186.     570. o
   3  13  10   21943.   22682.    1252. o
   5  13  10    2864.    5792.    1906. o
 -18  14  10    1698.    2037.    1990. <
 -16  14  10    7948.    6605.     934. o
 -14  14  10    6150.    5073.     542. o
 -12  14  10    1738.    1738.     458. o
 -10  14  10     171.     617.     439. <
  -8  14  10   19180.   19076.     775. o
  -6  14  10   15090.   18207.     729. o
  -4  14  10   61420.   61927.    1196. o
  -2  14  10   40316.   40861.    1056. o
   0  14  10   16245.   16012.     934. o
   2  14  10    6713.    6436.     841. o
   4  14  10   16456.   19786.    2363. o
 -15  15  10    9354.    7894.    1037. o
 -13  15  10       5.     -84.     523. <
 -11  15  10   29539.   27110.     953. o
  -9  15  10   10503.    9884.     607. o
  -7  15  10   10706.    8520.     589. o
  -5  15  10   22698.   22729.    1102. o
  -3  15  10    4998.    6362.     766. o
  -1  15  10   13048.   13434.    1084. o
   1  15  10    7095.    8548.    1504. o
   3  15  10    4368.    9211.    2083. o
 -14  16  10    1971.   -1868.    2111. <
 -12  16  10      31.    -299.     663. <
 -10  16  10   45641.   43075.    1149. o
  -8  16  10    7554.    8127.     635. o
  -6  16  10    9142.    8604.     915. o
  -4  16  10      76.    -635.     831. <
  -2  16  10    5786.    3447.    1289. <
 -11  17  10   16655.   16395.    1149. o
  -9  17  10    2893.    1868.     944. <
  -7  17  10    3568.    4475.    1588. <
  -5  17  10      37.    5857.    1756. o
  -6  18  10   13186.   13816.    2139. o
 -22   0  11  100490.   93446.    2616. o
 -20   0  11   17731.   18646.    1327. o
 -18   0  11   81952.   84889.    1747. o
 -16   0  11   98926.   98509.    1560. o
 -14   0  11    2104.    2494.     355. o
 -12   0  11  284684.  283654.    3653. o
 -10   0  11     194.    1158.     280. o
  -8   0  11    4777.    4260.     355. o
  -6   0  11  174256.  171506.    2373. o
  -4   0  11   51422.   50474.    1000. o
  -2   0  11  170496.  169918.    2410. o
   0   0  11    9298.    9613.     551. o
   2   0  11    1271.    1102.     514. <
   4   0  11    6157.    5839.     859. o
   6   0  11    2521.    2298.     897. <
   8   0  11    3419.    3363.    1130. <
 -23   1  11    5681.    5586.     831. o
 -21   1  11   11857.   13630.     691. o
 -19   1  11     103.     439.     383. <
 -17   1  11   14999.   14517.     476. o
 -15   1  11   19536.   19450.     467. o
 -13   1  11     753.     551.     196. <
 -11   1  11     228.     364.     187. <
  -9   1  11   29448.   29184.     504. o
  -7   1  11     994.    1336.     206. o
  -5   1  11     414.     682.     206. o
  -3   1  11   31080.   34387.     598. o
  -1   1  11     123.     299.     252. <
   1   1  11   23269.   23625.     598. o
   3   1  11   30142.   29389.     934. o
   5   1  11    1676.    1327.     673. <
   7   1  11   32452.   33004.    1345. o
   9   1  11    3180.    5203.    1822. <
 -22   2  11     823.    2055.     598. o
 -20   2  11   25298.   29118.     934. o
 -18   2  11   16111.   15722.     617. o
 -16   2  11   10342.   11098.     420. o
 -14   2  11      33.     196.     224. <
 -12   2  11     157.     504.     196. <
 -10   2  11    8268.    8146.     327. o
  -8   2  11     133.     411.     187. <
  -6   2  11    1357.    1476.     215. o
  -4   2  11    9159.   10192.     383. o
  -2   2  11   19947.   19851.     495. o
   0   2  11   74930.   76902.     981. o
   2   2  11   11018.   10706.     589. o
   4   2  11   12683.   16339.     803. o
   6   2  11   15438.   17142.     962. o
   8   2  11      13.     131.     794. <
 -23   3  11   14278.   13069.    1345. o
 -21   3  11     213.    2326.     579. o
 -19   3  11   91200.   92362.    1327. o
 -17   3  11    1238.     850.     308. <
 -15   3  11   27068.   27390.     589. o
 -13   3  11   35708.   33537.     859. o
 -11   3  11     549.     607.     196. o
  -9   3  11  154708.  153756.    1523. o
  -7   3  11   13108.   13022.     430. o
  -5   3  11    5087.    4820.     271. o
  -3   3  11   42576.   43972.     682. o
  -1   3  11    6388.    7305.     383. o
   1   3  11    4272.    4503.     355. o
   3   3  11      75.     243.     420. <
   5   3  11    3585.    3484.     626. o
   7   3  11    7588.    5708.     766. o
   9   3  11    1580.      19.    1691. <
 -22   4  11   31940.   32379.    1280. o
 -20   4  11     291.     346.     411. <
 -18   4  11   34860.   35835.     813. o
 -16   4  11   59632.   59404.     878. o
 -14   4  11    9438.    9715.     411. o
 -12   4  11   72118.   70624.     972. o
 -10   4  11    4459.    4643.     290. o
  -8   4  11     339.     607.     234. <
  -6   4  11   82012.   82395.    1056. o
  -4   4  11    8428.    8977.     364. o
  -2   4  11   47901.   45728.     719. o
   0   4  11     978.    1065.     290. o
   2   4  11    1253.    1392.     430. o
   4   4  11    3916.    4279.     626. o
   6   4  11     234.    1056.     645. <
   8   4  11    1355.     607.     953. <
 -23   5  11   19461.   21449.    1812. o
 -21   5  11    3936.    4606.     701. o
 -19   5  11   29359.   29557.     813. o
 -17   5  11    3208.    3073.     327. o
 -15   5  11     847.    1056.     271. o
 -13   5  11    4774.    5241.     318. o
 -11   5  11      29.     -28.     243. <
  -9   5  11     932.     850.     234. o
  -7   5  11   41337.   41832.     701. o
  -5   5  11   12467.   12312.     476. o
  -3   5  11   27831.   30099.     589. o
  -1   5  11    4886.    4979.     346. o
   1   5  11    3966.    5082.     439. o
   3   5  11  127225.  130290.    2167. o
   5   5  11    8415.    8501.     663. o
   7   5  11   51335.   54024.    1616. o
   9   5  11   19498.   21897.    2326. o
 -22   6  11   16955.   16376.    1373. o
 -20   6  11    2116.    2055.     514. o
 -18   6  11   41794.   40646.     925. o
 -16   6  11   16850.   15750.     561. o
 -14   6  11     631.     803.     290. <
 -12   6  11   53455.   53603.     822. o
 -10   6  11     321.     215.     280. <
  -8   6  11    6809.    6763.     346. o
  -6   6  11   21844.   21075.     551. o
  -4   6  11      94.     626.     271. <
  -2   6  11    1992.    1635.     346. o
   0   6  11   15219.   16189.     617. o
   2   6  11   13505.   13602.     682. o
   4   6  11    8189.    7772.     626. o
   6   6  11     145.    -775.     719. <
   8   6  11      56.    1485.    2046. <
 -21   7  11    2932.    3737.     841. o
 -19   7  11   96372.   92988.    1541. o
 -17   7  11   12296.   12182.     514. o
 -15   7  11   62391.   63150.     944. o
 -13   7  11   47915.   47755.     794. o
 -11   7  11    4171.    3980.     374. o
  -9   7  11  209923.  203828.    2177. o
  -7   7  11   19735.   20402.     579. o
  -5   7  11   39556.   39273.     766. o
  -3   7  11   25492.   28091.     803. o
  -1   7  11    6687.    7343.     476. o
   1   7  11   57147.   56013.    1336. o
   3   7  11    5184.    6212.     654. o
   5   7  11    6219.    4680.     859. o
   7   7  11      18.     934.    1831. <
 -22   8  11    2763.    3522.    2177. <
 -20   8  11   31996.   32566.    1102. o
 -18   8  11   10093.   10752.     551. o
 -16   8  11    7806.    8267.     430. o
 -14   8  11     245.     224.     299. <
 -12   8  11    2688.    3447.     327. o
 -10   8  11   17388.   16227.     645. o
  -8   8  11     467.     617.     299. <
  -6   8  11   36884.   36405.     803. o
  -4   8  11   12215.   12247.     514. o
  -2   8  11    2135.    1934.     355. o
   0   8  11   23293.   23018.     878. o
   2   8  11     277.    -121.     570. <
   4   8  11    4293.    4419.     729. o
   6   8  11   12472.   13639.    1046. o
 -21   9  11   28494.   31762.    3242. o
 -19   9  11    3176.    3186.     504. o
 -17   9  11    4376.    4503.     458. o
 -15   9  11    6784.    6605.     439. o
 -13   9  11    1400.    1560.     327. o
 -11   9  11    2339.    2382.     318. o
  -9   9  11     612.     364.     299. <
  -7   9  11    6253.    5988.     411. o
  -5   9  11   11939.   12294.     504. o
  -3   9  11   28635.   30454.     738. o
  -1   9  11     115.    -794.     430. <
   1   9  11     218.     177.     542. <
   3   9  11   44893.   44626.    1411. o
   5   9  11   13801.   13844.    1000. o
 -20  10  11   12302.   10042.    2046. o
 -18  10  11   51918.   51146.    1093. o
 -16  10  11   83128.   80255.    1270. o
 -14  10  11   11658.   12051.     551. o
 -12  10  11  174336.  176635.    1952. o
 -10  10  11    2215.    2690.     346. o
  -8  10  11    2409.    3055.     355. o
  -6  10  11   46227.   45990.     869. o
  -4  10  11    1474.    1364.     364. o
  -2  10  11   45040.   44869.    1102. o
   0  10  11    1076.    1420.     561. <
   2  10  11    6072.    5689.     719. o
   4  10  11   10465.   11135.     906. o
   6  10  11    3025.    2223.    1952. <
 -19  11  11   15676.   15386.    2223. o
 -17  11  11    6321.    7081.     579. o
 -15  11  11    9425.    8800.     570. o
 -13  11  11    8636.    8324.     495. o
 -11  11  11    3193.    3475.     411. o
  -9  11  11   79227.   78901.    1140. o
  -7  11  11    1382.    2410.     383. o
  -5  11  11   11597.   12611.     579. o
  -3  11  11   33201.   33780.    1009. o
  -1  11  11     129.     196.     570. <
   1  11  11   31140.   30790.    1280. o
   3  11  11   16057.   16245.    1140. o
   5  11  11   11997.    9986.    2167. o
 -18  12  11   20095.   13377.    2093. o
 -16  12  11    9443.    9454.     617. o
 -14  12  11    3761.    3316.     476. o
 -12  12  11    8036.    7959.     514. o
 -10  12  11     752.    1364.     411. o
  -8  12  11    1571.    1270.     392. o
  -6  12  11     857.     570.     467. <
  -4  12  11    4478.    4372.     523. o
  -2  12  11    6572.    7343.     775. o
   0  12  11   22130.   22448.    1196. o
   2  12  11    1988.    1439.     897. <
   4  12  11    3372.    3456.    2905. <
 -17  13  11     723.   -1345.    1831. <
 -15  13  11   14053.   13499.     701. o
 -13  13  11   10680.    9230.     579. o
 -11  13  11    3335.    3251.     476. o
  -9  13  11   26280.   26204.     869. o
  -7  13  11     685.    1121.     448. <
  -5  13  11      42.     504.     532. <
  -3  13  11   21086.   21981.    1065. o
  -1  13  11    1895.    2448.     719. o
   1  13  11     185.    1878.     925. <
   3  13  11    5114.    7259.    3036. <
 -16  14  11   55128.   49054.    4307. o
 -14  14  11   14410.   12621.     719. o
 -12  14  11   88229.   89326.    1476. o
 -10  14  11    8011.    6595.     561. o
  -8  14  11    4592.    4923.     532. o
  -6  14  11   67526.   68176.    1597. o
  -4  14  11   17563.   17198.     915. o
  -2  14  11   32408.   30800.    1569. o
   0  14  11    1036.    1579.    1270. <
   2  14  11     513.    1299.    2037. <
 -13  15  11     532.     187.     794. <
 -11  15  11    9052.   10864.     813. o
  -9  15  11    4277.    3298.     598. o
  -7  15  11    3215.    1915.     719. <
  -5  15  11     673.    1327.     757. <
  -3  15  11    5301.    5241.    1728. o
   1  15  11   12768.   10201.    2270. o
 -12  16  11    8301.    9034.    1336. o
 -10  16  11    1301.     346.     785. <
  -8  16  11      47.     617.    1093. <
  -6  16  11    8747.    8454.    1812. o
  -7  17  11    4290.    4914.    1887. <
 -22   0  12   28149.   25344.    1831. o
 -20   0  12      66.    2242.     850. <
 -18   0  12   11052.   10454.     729. o
 -16   0  12   41327.   41889.     981. o
 -14   0  12   10062.   10538.     561. o
 -12   0  12   82530.   81572.    1551. o
 -10   0  12    4153.    4064.     392. o
  -8   0  12  360991.  352410.    4512. o
  -6   0  12   19607.   19534.     803. o
  -4   0  12   18193.   17693.     729. o
  -2   0  12  164386.  165798.    2429. o
   0   0  12      38.     504.     476. <
   2   0  12  141427.  145013.    3326. o
   4   0  12    6842.    8239.    1074. o
   6   0  12    3759.    3391.    1112. o
 -23   1  12    3025.    7623.    1775. o
 -21   1  12    2972.    4437.     663. o
 -19   1  12      30.     766.     430. <
 -17   1  12   11239.   11042.     458. o
 -15   1  12    1309.    1504.     262. o
 -13   1  12    1650.    1924.     252. o
 -11   1  12    5371.    5231.     392. o
  -9   1  12    1174.     925.     243. o
  -7   1  12     276.     766.     243. o
  -5   1  12    1004.    1084.     252. o
  -3   1  12     258.     607.     280. <
  -1   1  12    1269.    1541.     327. o
   1   1  12   12868.   13200.     579. o
   3   1  12     686.     318.     570. <
   5   1  12    1928.    2186.     729. <
   7   1  12    6835.    6791.    1289. o
 -22   2  12    3828.    3316.     803. o
 -20   2  12    9442.   11322.     654. o
 -18   2  12    2205.    1766.     420. o
 -16   2  12   21595.   21056.     589. o
 -14   2  12   15984.   16619.     523. o
 -12   2  12   31494.   31183.     579. o
 -10   2  12   14650.   13443.     458. o
  -8   2  12    9301.    9781.     402. o
  -6   2  12     301.     103.     252. <
  -4   2  12     109.     299.     262. <
  -2   2  12    3574.    3428.     327. o
   0   2  12    3620.    3447.     383. o
   2   2  12   14725.   16087.     803. o
   4   2  12    5807.    5400.     719. o
   6   2  12   10278.   12200.     972. o
 -21   3  12     531.    2373.     607. o
 -19   3  12   31042.   31033.     887. o
 -17   3  12    1663.    1112.     346. o
 -15   3  12   62033.   60423.     906. o
 -13   3  12    7458.    7586.     392. o
 -11   3  12    9491.    9005.     420. o
  -9   3  12   51302.   51324.     859. o
  -7   3  12       7.      37.     234. <
  -5   3  12   74262.   75089.     962. o
  -3   3  12    1492.    2046.     299. o
  -1   3  12   37992.   37535.     803. o
   1   3  12   52222.   53117.    1158. o
   3   3  12     464.     402.     570. <
   5   3  12   43215.   43262.    1495. o
   7   3  12    1872.    3438.    1635. <
 -22   4  12   12172.    8557.    1205. o
 -20   4  12     151.     439.     476. <
 -18   4  12    7630.    7997.     439. o
 -16   4  12    5791.    5941.     402. o
 -14   4  12    4606.    4101.     355. o
 -12   4  12   65464.   64440.     934. o
 -10   4  12    2575.    2746.     308. o
  -8   4  12   57888.   55201.     850. o
  -6   4  12    4391.    4727.     392. o
  -4   4  12   12173.   12079.     504. o
  -2   4  12   47939.   49063.     915. o
   0   4  12    4406.    5409.     504. o
   2   4  12   25902.   25475.     972. o
   4   4  12   10416.   11649.     841. o
   6   4  12     180.    1270.    1028. <
 -21   5  12   13401.   13284.     785. o
 -19   5  12     497.     617.     448. <
 -17   5  12   16452.   17273.     607. o
 -15   5  12   16884.   17114.     589. o
 -13   5  12    7030.    7726.     392. o
 -11   5  12    2531.    2466.     299. o
  -9   5  12   22985.   22093.     635. o
  -7   5  12    1227.    1541.     308. o
  -5   5  12   22852.   22859.     626. o
  -3   5  12   12541.   13256.     532. o
  -1   5  12   22670.   22869.     794. o
   1   5  12     456.    2102.     579. o
   3   5  12     412.    1803.     738. <
   5   5  12    6597.    5250.     962. o
 -22   6  12    4340.     757.    1616. <
 -20   6  12    5133.    5418.     617. o
 -18   6  12   13724.   12733.     607. o
 -16   6  12     863.    1009.     346. <
 -14   6  12   32298.   30968.     701. o
 -12   6  12    2397.    2466.     346. o
 -10   6  12   16782.   15853.     551. o
  -8   6  12   45688.   44915.     869. o
  -6   6  12   20130.   18347.     654. o
  -4   6  12    7622.    6156.     402. o
  -2   6  12   42040.   43888.     869. o
   0   6  12     375.     271.     542. <
   2   6  12   14147.   14657.     887. o
   4   6  12   12810.   12808.    1046. o
   6   6  12     216.    1784.    2093. <
 -21   7  12    3010.    2709.    1224. <
 -19   7  12   22107.   21150.     841. o
 -17   7  12    1206.    1186.     383. o
 -15   7  12   72742.   69288.    1093. o
 -13   7  12     302.     290.     318. <
 -11   7  12   13713.   13527.     532. o
  -9   7  12   42547.   41739.     822. o
  -7   7  12     404.    -140.     327. <
  -5   7  12  115448.  112952.    1420. o
  -3   7  12    5193.    4867.     420. o
  -1   7  12   60259.   61600.    1280. o
   1   7  12   67251.   66486.    1569. o
   3   7  12     804.     785.     701. <
   5   7  12   65813.   66429.    3914. o
 -20   8  12    4586.    5101.    1196. o
 -18   8  12     301.     944.     458. <
 -16   8  12    8345.    8996.     514. o
 -14   8  12     449.     476.     346. <
 -12   8  12    7161.    6763.     411. o
 -10   8  12    3707.    3634.     364. o
  -8   8  12    2579.    1700.     448. o
  -6   8  12   15241.   15685.     626. o
  -4   8  12     159.     112.     364. <
  -2   8  12    1643.    2662.     523. o
   0   8  12   11696.   11743.     785. o
   2   8  12    2658.    4073.     738. o
   4   8  12    1376.    1971.     972. <
 -19   9  12    3961.    3447.    1102. o
 -17   9  12   34318.   32939.     925. o
 -15   9  12     185.     439.     402. <
 -13   9  12   10331.   10351.     486. o
 -11   9  12    3323.    2644.     374. o
  -9   9  12    3871.    3877.     439. o
  -7   9  12   17132.   17376.     738. o
  -5   9  12    6181.    6885.     458. o
  -3   9  12    2998.    1878.     542. o
  -1   9  12       6.     589.     589. <
   1   9  12    6324.    4876.     850. o
   3   9  12     121.    -280.     813. <
 -18  10  12   15698.   13340.    1308. o
 -16  10  12   12800.   13742.     682. o
 -14  10  12    7051.    7884.     514. o
 -12  10  12   35930.   36078.     831. o
 -10  10  12    1336.    1364.     383. o
  -8  10  12  113963.  110784.    1439. o
  -6  10  12   32256.   32463.     897. o
  -4  10  12    7185.    7305.     561. o
  -2  10  12  100530.  101489.    1952. o
   0  10  12      47.     392.     682. <
   2  10  12   87895.   81843.    1952. o
   4  10  12    3235.    2765.    2130. <
 -17  11  12    4563.    5680.    1028. o
 -15  11  12    8761.    9155.     589. o
 -13  11  12      10.     252.     430. <
 -11  11  12    2107.    1990.     439. o
  -9  11  12    2619.    3699.     439. o
  -7  11  12   17112.   18450.     719. o
  -5  11  12   17170.   18796.     953. o
  -3  11  12     546.    1569.     579. <
  -1  11  12    1324.    1504.     701. <
   1  11  12    7825.    7203.     906. o
 -16  12  12    3148.   -1168.     972. <
 -14  12  12    5902.    6745.     579. o
 -12  12  12    3223.    2363.     504. o
 -10  12  12    7519.    7941.     561. o
  -8  12  12    1045.    1766.     458. o
  -6  12  12     352.     710.     514. <
  -4  12  12    3517.    4110.     645. o
  -2  12  12    3852.    5969.     794. o
   0  12  12     453.    2326.    1196. <
 -13  13  12   11956.   10743.     654. o
 -11  13  12   10172.    8146.     607. o
  -9  13  12   16462.   17871.     785. o
  -7  13  12    6823.    6082.     682. o
  -5  13  12   16801.   16376.     850. o
  -3  13  12   10678.    9753.     915. o
  -1  13  12   11772.   10052.    1887. o
 -12  14  12   21247.   24532.    1336. o
 -10  14  12    6792.    6932.     663. o
  -8  14  12   30904.   30501.    1233. o
  -6  14  12     744.    2681.     859. o
  -4  14  12     102.    -504.    1700. <
  -2  14  12   52487.   60142.    3615. o
 -11  15  12     830.    1280.    1009. <
  -9  15  12    9496.    8604.    1037. o
  -7  15  12    1230.    1803.    1233. <
 -22   0  13     838.    1569.    1728. <
 -20   0  13   48966.   46176.    1467. o
 -18   0  13   14073.   15956.     944. o
 -16   0  13  127237.  124246.    2289. o
 -14   0  13   30640.   29520.    1037. o
 -12   0  13   50058.   51072.    1112. o
 -10   0  13   65620.   63907.    1233. o
  -8   0  13    5506.    6222.     570. o
  -6   0  13    1687.    1504.     448. o
  -4   0  13    7074.    8921.     607. o
  -2   0  13       8.    -589.     495. <
   0   0  13   22617.   23037.    1261. o
   2   0  13   39336.   35938.    1850. o
   4   0  13    1898.    2952.    1214. <
 -21   1  13    1798.    1812.     785. <
 -19   1  13   10111.    9379.     532. o
 -17   1  13    1298.    1242.     383. o
 -15   1  13    2759.    2429.     336. o
 -13   1  13    3313.    3615.     336. o
 -11   1  13     473.     710.     299. <
  -9   1  13    5703.    5951.     336. o
  -7   1  13   17022.   18002.     561. o
  -5   1  13    2880.    2401.     327. o
  -3   1  13   19713.   18618.     673. o
  -1   1  13   46240.   48446.    1112. o
   1   1  13    2605.    2672.     635. o
   3   1  13     335.    1074.     719. <
   5   1  13   15668.   15993.    1476. o
 -22   2  13    1085.     990.    1579. <
 -20   2  13    8213.    7231.     617. o
 -18   2  13      15.     691.     383. <
 -16   2  13    9272.    9080.     458. o
 -14   2  13    1276.    1812.     327. o
 -12   2  13    1960.    1868.     308. o
 -10   2  13    4328.    3802.     336. o
  -8   2  13    4277.    5428.     411. o
  -6   2  13   24059.   24588.     617. o
  -4   2  13   32629.   34135.     729. o
  -2   2  13     172.     645.     364. <
   0   2  13   11530.   11827.     785. o
   2   2  13   47126.   47877.    1439. o
   4   2  13   16340.   14452.    1140. o
 -21   3  13     101.     663.    1084. <
 -19   3  13   10387.   12060.     551. o
 -17   3  13   67813.   66644.    1028. o
 -15   3  13   39581.   38227.     775. o
 -13   3  13   74850.   73034.    1046. o
 -11   3  13   13356.   13368.     523. o
  -9   3  13    4067.    4960.     374. o
  -7   3  13   36403.   36125.     906. o
  -5   3  13    1442.    1168.     355. o
  -3   3  13    5183.    5297.     439. o
  -1   3  13     646.    1102.     551. <
   1   3  13       9.     224.     635. <
   3   3  13    2005.    1663.     887. <
 -20   4  13   79444.   74613.    1355. o
 -18   4  13    7087.    7586.     467. o
 -16   4  13   13274.   14097.     598. o
 -14   4  13    4633.    4064.     458. o
 -12   4  13     334.     448.     318. <
 -10   4  13   47462.   48876.     850. o
  -8   4  13   29354.   26465.     682. o
  -6   4  13    4518.    4213.     467. o
  -4   4  13   52213.   52557.     944. o
  -2   4  13   11668.   13377.     757. o
   0   4  13      76.     149.     598. <
   2   4  13     328.     654.     813. <
   4   4  13    3956.    7062.    1401. o
 -21   5  13   12045.   13676.    1775. o
 -19   5  13      56.     121.     439. <
 -17   5  13   31680.   32780.     803. o
 -15   5  13   35152.   36265.     794. o
 -13   5  13    6114.    6035.     402. o
 -11   5  13   15814.   13770.     589. o
  -9   5  13   84362.   83030.    1186. o
  -7   5  13     457.     430.     402. <
  -5   5  13   13421.   14237.     645. o
  -3   5  13   30690.   29875.     813. o
  -1   5  13   26032.   25232.    1158. o
   1   5  13   26633.   26148.    1270. o
   3   5  13   27200.   24382.    1794. o
 -20   6  13    2128.    3073.    1280. <
 -18   6  13       1.    -355.     430. <
 -16   6  13    8008.    8221.     476. o
 -14   6  13   10940.   12527.     523. o
 -12   6  13   10954.   11192.     495. o
 -10   6  13    9454.   10341.     476. o
  -8   6  13     163.     402.     346. <
  -6   6  13    3889.    3662.     448. o
  -4   6  13    4377.    4503.     514. o
  -2   6  13    1023.    1158.     532. <
   0   6  13    3008.    3251.     701. o
   2   6  13    2774.    3662.     813. o
 -19   7  13    3528.    2195.    1140. <
 -17   7  13   86593.   87701.    1289. o
 -15   7  13    7716.    7763.     514. o
 -13   7  13   37622.   35424.     813. o
 -11   7  13    1075.    1327.     374. o
  -9   7  13    4571.    3718.     439. o
  -7   7  13   72531.   73978.    1168. o
  -5   7  13   31810.   33098.     850. o
  -3   7  13    2777.    3372.     561. o
  -1   7  13    4594.    4194.     691. o
   1   7  13    4713.    4251.     775. o
   3   7  13   10332.   13723.    2233. o
 -18   8  13   10552.   10052.     803. o
 -16   8  13    2386.    3625.     486. o
 -14   8  13    2561.    2952.     430. o
 -12   8  13   11245.   12621.     561. o
 -10   8  13    1112.    1859.     402. o
  -8   8  13   25800.   26652.     775. o
  -6   8  13   12773.   13901.     617. o
  -4   8  13    7129.    7828.     607. o
  -2   8  13    3356.    2662.     682. o
   0   8  13    3013.    2803.     766. o
   2   8  13    4346.    3363.    1364. <
 -17   9  13      81.      65.     551. <
 -15   9  13     776.    1028.     476. <
 -13   9  13   22363.   22299.     785. o
 -11   9  13    7109.    6848.     486. o
  -9   9  13    8853.    9108.     514. o
  -7   9  13    2477.    2186.     448. o
  -5   9  13     374.     645.     495. <
  -3   9  13   49697.   48923.    1336. o
  -1   9  13   54679.   53678.    1588. o
   1   9  13   11872.    8342.    1887. o
 -16  10  13   32803.   31790.    1140. o
 -14  10  13   25850.   24961.     915. o
 -12  10  13    9458.    9641.     579. o
 -10  10  13   62497.   64944.    1130. o
  -8  10  13    3119.    2363.     476. o
  -6  10  13    6525.    7006.     598. o
  -4  10  13     927.    1616.     617. <
  -2  10  13     177.     280.     719. <
   0  10  13     395.    -897.    1018. <
 -15  11  13   76446.   79947.    2616. o
 -13  11  13   25630.   23719.     962. o
 -11  11  13    1912.    1990.     523. o
  -9  11  13   22489.   24120.     878. o
  -7  11  13    9479.    9519.     654. o
  -5  11  13     335.    1607.     654. <
  -3  11  13    4156.    4979.     841. o
  -1  11  13     236.    1149.    1280. <
 -14  12  13    3463.    4428.    1056. o
 -12  12  13    2048.    1672.     598. <
 -10  12  13    6086.    6988.     617. o
  -8  12  13     615.    -131.     635. <
  -6  12  13   29260.   31725.    1270. o
  -4  12  13   60365.   56901.    2214. o
  -2  12  13   12041.   12182.    1504. o
 -13  13  13   13296.   11696.    1859. o
 -11  13  13    9694.    8529.     878. o
  -9  13  13    4253.    3158.     915. o
  -7  13  13   15830.   16638.    1429. o
  -5  13  13      12.   -1000.    1700. <
  -3  13  13    4202.    5979.    2093. <
 -10  14  13   54508.   52800.    3513. o
  -8  14  13    5151.    5362.    1392. o
  -6  14  13   16306.   14059.    2270. o
 -20   0  14   61073.   58694.    3214. o
 -18   0  14    6560.    6577.     747. o
 -16   0  14   11833.   12107.     803. o
 -14   0  14    3716.    3849.     607. o
 -12   0  14   40496.   41776.    1289. o
 -10   0  14   23024.   22691.    1065. o
  -8   0  14    9290.    9865.     729. o
  -6   0  14  188583.  192899.    2821. o
  -4   0  14    9250.   10995.     719. o
  -2   0  14   21878.   21524.    1289. o
   0   0  14    3497.    4465.    1084. o
   2   0  14   24588.   25242.    2242. o
 -21   1  14    3602.    5829.    2335. <
 -19   1  14    1061.    1803.     523. o
 -17   1  14    1308.     635.     430. <
 -15   1  14      30.    -131.     383. <
 -13   1  14    9005.    9828.     532. o
 -11   1  14    6422.    5745.     420. o
  -9   1  14    7182.    7221.     430. o
  -7   1  14    2886.    3942.     411. o
  -5   1  14      16.     103.     411. <
  -3   1  14      22.     206.     532. <
  -1   1  14      34.    1186.     766. <
   1   1  14     725.    2485.     981. <
   3   1  14   15024.   14097.    2102. o
 -20   2  14    1123.    2055.    1270. <
 -18   2  14   25317.   25858.     878. o
 -16   2  14    4497.    4606.     458. o
 -14   2  14    1315.    2037.     402. o
 -12   2  14     314.      -9.     346. <
 -10   2  14    4018.    4755.     402. o
  -8   2  14   16644.   16768.     654. o
  -6   2  14   11870.   12780.     617. o
  -4   2  14   10054.    9912.     570. o
  -2   2  14   11555.   12154.     813. o
   0   2  14    8315.    8688.     962. o
   2   2  14    3936.    6922.    1663. o
 -21   3  14      70.    1868.    1766. <
 -19   3  14    7456.    6025.     654. o
 -17   3  14   20292.   19907.     775. o
 -15   3  14   12429.   12200.     551. o
 -13   3  14   51392.   49941.     990. o
 -11   3  14     841.     869.     374. <
  -9   3  14   84788.   84319.    1270. o
  -7   3  14    7299.    9062.     495. o
  -5   3  14    3107.    3363.     458. o
  -3   3  14   65697.   66775.    1429. o
  -1   3  14    2342.    3176.     729. o
   1   3  14   32484.   27577.    2083. o
 -20   4  14     399.    -645.    1588. <
 -18   4  14     831.    1654.     523. o
 -16   4  14   30008.   29922.     831. o
 -14   4  14    2358.    2326.     392. o
 -12   4  14    1129.    1495.     383. o
 -10   4  14   19855.   20954.     719. o
  -8   4  14    1920.    2690.     411. o
  -6   4  14   49488.   47877.     972. o
  -4   4  14    7862.    7539.     542. o
  -2   4  14   49746.   50464.    1467. o
   0   4  14   14985.   15377.     972. o
   2   4  14    3055.    3111.    1840. <
 -19   5  14    5246.    6315.    1233. o
 -17   5  14    3206.    3606.     486. o
 -15   5  14    9092.    9267.     523. o
 -13   5  14   36994.   37704.     859. o
 -11   5  14    3943.    3288.     420. o
  -9   5  14    3196.    3260.     430. o
  -7   5  14      10.    -673.     411. <
  -5   5  14   44494.   44168.     990. o
  -3   5  14    6864.    9921.     794. o
  -1   5  14    9470.    8585.     841. o
   1   5  14   39513.   38516.    3083. o
 -20   6  14    5517.    4839.    1934. <
 -18   6  14    5374.    6670.    1196. o
 -16   6  14    3624.    3980.     495. o
 -14   6  14    1688.    2494.     439. o
 -12   6  14   11318.   12331.     551. o
 -10   6  14    3301.    3354.     448. o
  -8   6  14    8612.    8380.     514. o
  -6   6  14   11356.   11584.     589. o
  -4   6  14   20183.   19506.     953. o
  -2   6  14     619.    1943.     747. <
   0   6  14   12895.   12359.    1149. o
 -19   7  14   16598.   17964.    2065. o
 -17   7  14    4531.    4867.     906. o
 -15   7  14    1488.    1747.     476. o
 -13   7  14  118371.  114829.    1523. o
 -11   7  14      31.     215.     430. <
  -9   7  14   19731.   18730.     757. o
  -7   7  14    4944.    5203.     504. o
  -5   7  14   16603.   18730.     897. o
  -3   7  14   39599.   39703.    1439. o
  -1   7  14    2485.     374.     850. <
   1   7  14   46927.   45326.    4409. o
 -18   8  14    5902.    6661.    1775. o
 -16   8  14    8010.   10500.    1364. o
 -14   8  14    2695.    3914.     514. o
 -12   8  14      18.    -271.     458. <
 -10   8  14     558.     710.     458. <
  -8   8  14     815.    1429.     486. <
  -6   8  14    2004.    2690.     589. o
  -4   8  14    2000.     981.     738. <
  -2   8  14    4809.    3765.     859. o
   0   8  14      83.    -149.    2046. <
 -17   9  14    3389.    2485.    2307. <
 -15   9  14    8477.   10341.    1196. o
 -13   9  14    1007.     495.     514. <
 -11   9  14   35508.   34910.     962. o
  -9   9  14   13461.   14218.     654. o
  -7   9  14   10230.   12154.     710. o
  -5   9  14     791.    1056.     673. <
  -3   9  14     370.     738.     831. <
 -14  10  14     380.     831.     831. <
 -12  10  14   27509.   26437.    1084. o
 -10  10  14   10141.   10724.     645. o
  -8  10  14    2628.    3419.     626. o
  -6  10  14   78419.   71698.    1812. o
  -4  10  14    5446.    7389.    1345. o
 -13  11  14    1256.     645.    1158. <
 -11  11  14   11166.    9949.     850. o
  -9  11  14   16706.   19590.    1140. o
  -7  11  14    1775.     -28.     962. <
  -5  11  14   14069.   12312.    1495. o
 -12  12  14    4696.    4279.    1934. <
 -10  12  14     337.    1654.    1654. <
  -6  12  14    8314.   10042.    2279. o
 -18   0  15   36357.   34705.    2775. o
 -16   0  15   21391.   21393.    1289. o
 -14   0  15   67937.   64412.    1728. o
 -12   0  15     143.     831.     645. <
 -10   0  15    1422.    1859.     673. <
  -8   0  15    1283.    1299.     701. <
  -6   0  15      56.    1065.     775. <
  -4   0  15     316.    1037.     990. <
 -17   1  15   11747.   11107.     691. o
 -15   1  15    1833.    1738.     495. o
 -13   1  15   32254.   31342.     925. o
 -11   1  15    1669.    1738.     476. o
  -9   1  15    2661.    2205.     495. o
  -7   1  15   35482.   33855.    1018. o
  -5   1  15    3027.    3101.     589. o
  -3   1  15    3923.    3045.     934. o
 -18   2  15   11079.   10491.    1803. o
 -16   2  15      31.    -243.     504. <
 -14   2  15   70382.   66803.    1242. o
 -12   2  15    6987.    7800.     542. o
 -10   2  15   51931.   50819.    1102. o
  -8   2  15    1976.    1663.     514. o
  -6   2  15      47.    1214.     523. <
  -4   2  15   46365.   46746.    1504. o
  -2   2  15   17122.   16021.    2027. o
 -19   3  15    3481.    5241.    1934. <
 -17   3  15     507.    -523.    1102. <
 -15   3  15    2762.    3503.     542. o
 -13   3  15    7175.    7259.     561. o
 -11   3  15    2357.    2569.     514. o
  -9   3  15    5351.    5129.     504. o
  -7   3  15    1040.    2354.     495. o
  -5   3  15     967.     944.     635. <
  -3   3  15    3747.    1728.     822. <
  -1   3  15   17390.   18553.    2074. o
 -18   4  15   11421.   12098.    1850. o
 -16   4  15   11306.   10108.     691. o
 -14   4  15    2811.    2690.     523. o
 -12   4  15     270.     290.     458. <
 -10   4  15     374.    -168.     458. <
  -8   4  15    2271.    2905.     514. o
  -6   4  15      60.    -308.     514. <
  -4   4  15    1274.    2102.     775. <
  -2   4  15    1442.    1401.    1242. <
 -19   5  15      87.    1504.    2354. <
 -17   5  15   40135.   38871.    2999. o
 -15   5  15     221.    -159.     514. <
 -13   5  15   32524.   31444.     925. o
 -11   5  15   21746.   22131.     822. o
  -9   5  15   25177.   23420.     953. o
  -7   5  15   82040.   80442.    1345. o
  -5   5  15    2365.    2980.     710. o
  -3   5  15    1456.     925.    1196. <
 -16   6  15     153.    1411.    1093. <
 -14   6  15    2444.    3158.     570. o
 -12   6  15    8320.    8277.     589. o
 -10   6  15   20578.   20505.     822. o
  -8   6  15      13.    -439.     551. <
  -6   6  15       7.    1028.     673. <
  -4   6  15   12280.   12630.    1355. o
  -2   6  15     555.   -1775.    1990. <
 -17   7  15    3820.    6352.    1878. o
 -15   7  15    7632.   12116.    1317. o
 -13   7  15   16980.   15582.     794. o
 -11   7  15   16293.   15918.     710. o
  -9   7  15    5497.    4886.     589. o
  -7   7  15      91.     103.     635. <
  -5   7  15     238.    2223.    1018. <
 -16   8  15   11279.   11827.    2354. o
 -14   8  15   12978.   14256.    1420. o
 -12   8  15     782.    2111.     757. <
 -10   8  15   21422.   23672.    1037. o
  -8   8  15    1350.    1934.     747. <
  -6   8  15     410.    -168.     962. <
 -13   9  15   17137.   18058.    2074. o
 -11   9  15   15309.   15900.     990. o
  -9   9  15    3941.    6166.     878. o
  -7   9  15   61235.   59115.    2588. o
 -10  10  15    4903.    2606.    1429. <
  -8  10  15     531.    2186.    1467. <
 -14   0  16   11752.    7604.    1691. o
 -12   0  16    1266.    1140.     850. <
 -10   0  16   56793.   54612.    1822. o
  -8   0  16     302.    2335.    1102. <
  -6   0  16    9904.   12378.    1990. o
 -13   1  16     381.     523.     663. <
 -11   1  16    1189.     626.     589. <
  -9   1  16      14.     -75.     682. <
  -7   1  16      62.     859.     813. <
  -5   1  16     442.   -1906.    1756. <
 -14   2  16   11771.    9800.    1756. o
 -12   2  16     932.    1457.     673. <
 -10   2  16   26260.   25204.    1168. o
  -8   2  16      31.    1439.     794. <
  -6   2  16    1806.    2644.    1747. <
 -13   3  16    6047.    5456.     831. o
 -11   3  16   16329.   15096.     850. o
  -9   3  16    1708.    2027.     738. <
  -7   3  16   12908.   14125.    1177. o
  -5   3  16     124.      47.    1934. <
 -14   4  16     391.     551.    2111. <
 -12   4  16    1140.     607.     785. <
 -10   4  16    4183.    4232.     794. o
  -8   4  16       7.     -19.     822. <
  -6   4  16    1836.    2784.    2223. <
 -13   5  16    3846.    4540.    2065. <
 -11   5  16     644.     691.     850. <
  -9   5  16     135.     981.     934. <
  -7   5  16   18480.   18609.    1831. o
  -5   5  16    8367.    9379.    2513. o
 -12   6  16    2609.    5577.    3008. <
 -10   6  16    1667.     663.    1205. <
  -8   6  16    1854.   -1934.    1186. <
 -13   7  16   14075.   13144.    2700. o
 -11   7  16   11827.   12798.    1644. o
  -9   7  16      42.     607.    1299. <


# For import please use the tool of Jana2020 program:
# "Structure->New->from Jana2020 embedded in CIF"


_Jana_m40_file
;
   19    0    0    1    0
 0.103463 0.000000 0.000000 0.000000 0.000000 0.000000      100000
 0.000000 0.000000 0.000000                                 000
 0.000000 0.000000 0.000000 0.000000 0.000000 0.000000      000000
 0.000000 0.000000 0.000000 0.000000 0.000000 0.000000      000000
La1       3  2     0.500000 0.499118 0.500000 0.174651
 0.006917 0.006331 0.010931-0.000000 0.003162-0.000000      0101111010
La2       3  2     1.000000 0.208616 0.787429 0.127461
 0.005345 0.006465 0.007591 0.000039 0.002584-0.000437      0111111111
La3       3  2     0.500000 0.312062 1.000000-0.023902
 0.010169 0.006877 0.016982-0.000000 0.005753 0.000000      0101111010
La4       3  2     0.500000 0.822748 0.500000 0.452890
 0.012699 0.006417 0.013435 0.000000 0.002607-0.000000      0101111010
La5       3  2     1.000000 0.487918 0.800951 0.247854
 0.005564 0.014746 0.015041-0.000339 0.002546-0.007466      0111111111
Fe1       2  2     0.500000 0.750000 0.750000 0.500000
 0.009173 0.010465 0.014073-0.001273 0.003488-0.004693      0000111111
Fe2       2  2     1.000000 0.368346 0.622795 0.416816
 0.024831 0.021353 0.012367-0.002802 0.010103-0.000021      0111111111
Cu1       1  2     0.250000 0.572442 1.000000 0.208044
 0.008498 0.009346 0.008407 0.000000 0.006644 0.000000      0101111010
S1        5  2     0.250000 0.500000 0.500000 0.500000
 0.020666 0.014862 0.023856-0.000000 0.001989-0.000000      0000111010
S2        5  2     0.500000 0.189448 1.000000 0.129245
 0.012444 0.006005 0.010404-0.000000 0.006585 0.000000      0101111010
S3        5  2     1.000000 0.363325 0.628851 0.189797
 0.008631 0.007658 0.008694 0.000842 0.003962-0.000437      0111111111
S4        5  2     0.500000 0.000000 0.814515 0.000000
 0.006052 0.014004 0.009501 0.000000 0.003363-0.000000      0010111010
S5        5  2     0.500000 0.468386 1.000000 0.315676
 0.013219 0.007150 0.016412 0.000000 0.006806 0.000000      0101111010
S6        5  2     1.000000 0.874254 0.695231 0.420661
 0.009330 0.007871 0.008660 0.001079 0.004212 0.000406      0111111111
S7        5  2     1.000000 0.637601 0.630855 0.360643
 0.010389 0.011536 0.010532-0.002615 0.003688-0.004877      0111111111
S8        5  2     1.000000 0.683112 0.874626 0.297899
 0.013565 0.010309 0.015700 0.001983 0.008906 0.000734      0111111111
S9        5  1     0.099000 0.496369 1.000000-0.035710
 0.021651 0.000000 0.000000 0.000000 0.000000 0.000000      0101100000
S10       5  1     0.151000 0.498615 0.051807-0.012033
 0.015718 0.000000 0.000000 0.000000 0.000000 0.000000      0111100000
O1        4  1     1.000000 0.335859 0.833811 0.060765
 0.008350 0.000000 0.000000 0.000000 0.000000 0.000000      0111100000
--------------------------   s.u. block   --------------------------------------
 0.000091 0.000000 0.000000 0.000000 0.000000 0.000000
 0.000000 0.000000 0.000000
 0.000000 0.000000 0.000000 0.000000 0.000000 0.000000
 0.000000 0.000000 0.000000 0.000000 0.000000 0.000000
La1                0.000000 0.000019 0.000000 0.000029
 0.000115 0.000115 0.000127 0.000000 0.000098 0.000000
La2                0.000000 0.000013 0.000013 0.000019
 0.000080 0.000083 0.000085 0.000059 0.000066 0.000061
La3                0.000000 0.000020 0.000000 0.000031
 0.000126 0.000120 0.000143 0.000000 0.000110 0.000000
La4                0.000000 0.000021 0.000000 0.000031
 0.000131 0.000121 0.000136 0.000000 0.000109 0.000000
La5                0.000000 0.000014 0.000015 0.000022
 0.000085 0.000100 0.000101 0.000066 0.000074 0.000073
Fe1                0.000000 0.000000 0.000000 0.000000
 0.000311 0.000323 0.000343 0.000247 0.000271 0.000260
Fe2                0.000000 0.000043 0.000042 0.000058
 0.000304 0.000288 0.000259 0.000226 0.000237 0.000209
Cu1                0.000000 0.000082 0.000000 0.000120
 0.000511 0.000513 0.000518 0.000000 0.000435 0.000000
S1                 0.000000 0.000000 0.000000 0.000000
 0.000984 0.000899 0.001035 0.000000 0.000825 0.000000
S2                 0.000000 0.000087 0.000000 0.000124
 0.000524 0.000478 0.000526 0.000000 0.000442 0.000000
S3                 0.000000 0.000058 0.000056 0.000085
 0.000346 0.000349 0.000363 0.000266 0.000297 0.000267
S4                 0.000000 0.000000 0.000086 0.000000
 0.000476 0.000540 0.000521 0.000000 0.000418 0.000000
S5                 0.000000 0.000091 0.000000 0.000133
 0.000550 0.000500 0.000595 0.000000 0.000477 0.000000
S6                 0.000000 0.000059 0.000056 0.000086
 0.000347 0.000347 0.000359 0.000271 0.000298 0.000273
S7                 0.000000 0.000061 0.000059 0.000089
 0.000369 0.000380 0.000383 0.000290 0.000313 0.000295
S8                 0.000000 0.000063 0.000060 0.000095
 0.000392 0.000380 0.000417 0.000295 0.000344 0.000301
S9                 0.000000 0.000592 0.000000 0.000723
 0.001526 0.000000 0.000000 0.000000 0.000000 0.000000
S10                0.000000 0.001006 0.000331 0.001266
 0.001248 0.000000 0.000000 0.000000 0.000000 0.000000
O1                 0.000000 0.000159 0.000160 0.000236
 0.000421 0.000000 0.000000 0.000000 0.000000 0.000000
--------------------------   Saved points   ------------------------------------
    0
--------------------------   Critical points   ---------------------------------
    0
--------------------------   Fourier maxima   ----------------------------------
    1    1    1
Max1      1  1     1.000000 0.571997-0.000000 0.202495      000  0  0  0
     1.42     1.22
Max2      1  1     1.000000 0.843238-0.000000 0.400709      000  0  0  0
     1.32     0.65
Max3      1  1     1.000000 0.124372 0.000000 0.429834      000  0  0  0
     0.45     0.46
Max4      1  1     1.000000 0.344518 0.190650 0.104065      000  0  0  0
     0.40     0.41
Max5      1  1     1.000000 0.352408 0.124223 0.036174      000  0  0  0
     0.44     0.41
Max6      1  1     1.000000 0.387316 0.171724 0.087885      000  0  0  0
     0.42     0.40
Max7      1  1     1.000000 0.539331-0.000000 0.423046      000  0  0  0
     0.39     0.36
Max8      1  1     1.000000 0.750729 0.174179 0.238636      000  0  0  0
     0.34     0.35
Max9      1  1     1.000000 0.523360 0.079080 0.441748      000  0  0  0
     0.40     0.35
Max10     1  1     1.000000 0.235486 0.140059 0.310362      000  0  0  0
     0.33     0.32
--------------------------   Fourier minima   ----------------------------------
    1    1    1
Min1      1  1     1.000000 0.488713 0.206245 0.253295      000  0  0  0
     1.03     1.04
Min2      1  1     1.000000 0.385150-0.000000 0.406699      000  0  0  0
     1.00     0.98
Min3      1  1     1.000000 0.678380-0.000000 0.016894      000  0  0  0
     1.07     0.88
Min4      1  1     1.000000 0.867660 0.115424 0.423059      000  0  0  0
     0.83     0.85
Min5      1  1     1.000000 0.987318 0.000000 0.172099      000  0  0  0
     0.70     0.72
--------------------------------------------------------------------------------
;


_Jana_m50_file
;
Version Jana2020
title
cell 15.4368 14.0102 10.4973 90 116.3073 90
esdcell 0.001 0.0009 0.0007 0 0.0013 0
spgroup C2/m 12 22
lattice C
symmetry x y z
symmetry -x y -z
symmetry -x -y -z
symmetry x -y z
unitsnumb 2
atlist Cu Fe6 La14 O4 S24
formtab -62
atom Cu atradius 1.28 color 34071220
atom Fe atradius 1.26 color 181113000
atom La atradius 1.88 color 90196073
atom O atradius 0.74 color 254003000
atom S atradius 1.04 color 255250000
roundmethod 1
end
*******************************************************************************
refine
  cycles 1000 keydynam 0 damp 0.05 uisolim 0
  !fixed all *
end refine
fourier
end fourier
dist
  angles 1
end dist
contour
end contour
;


_Jana_m90_file
;
eformat91 0
datblock Block1
nref 4459 obslim 3 sctom90 1 norefitems 1 diffscales 1 dataave 1 scalelim 10 hklf5 0
indslowest 3 indfastest 1 addcentrsymm 0 sigimethod 1 multave 1
flimprint 5 flimcull -1 avesigwt 0 unstab 0.019049
radtype 1 dattype 1
lambda 0.71073 lpfactor 2 monangle 6.082144 perfmono 0.5
datcolltemp 293
end
Data Block1
   2   0   0    125.2      1.4   1   0   1  0.0000
   4   0   0   1863.6     16.0   1   0   1  0.0000
   6   0   0   9339.7     77.4   1   0   1  0.0000
   8   0   0    723.8      8.3   1   0   1  0.0000
  10   0   0   3554.1     35.4   1   0   1  0.0000
  12   0   0     29.7      2.4   1   0   1  0.0000
  14   0   0   1062.6     14.3   1   0   1  0.0000
  16   0   0   1704.2     33.8   1   0   1  0.0000
  18   0   0     14.8      5.6   1   0   1  0.0000
  20   0   0     61.3      8.2   1   0   1  0.0000
  22   0   0     67.4     20.6   1   0   1  0.0000
   1   1   0      2.9      0.2   1   0   1  0.0000
   3   1   0    449.7      2.9   1   0   1  0.0000
   5   1   0    580.8      4.1   1   0   1  0.0000
   7   1   0    707.4      4.8   1   0   1  0.0000
   9   1   0   1491.4     10.7   1   0   1  0.0000
  11   1   0    882.0      7.4   1   0   1  0.0000
  13   1   0    469.7      5.6   1   0   1  0.0000
  15   1   0    506.8      6.8   1   0   1  0.0000
  17   1   0    108.5      5.0   1   0   1  0.0000
  19   1   0    376.2      9.8   1   0   1  0.0000
  21   1   0     35.6      6.5   1   0   1  0.0000
   0   2   0    139.5      1.3   1   0   1  0.0000
   2   2   0    116.6      0.9   1   0   1  0.0000
   4   2   0    782.7      4.8   1   0   1  0.0000
   6   2   0    675.8      4.7   1   0   1  0.0000
   8   2   0   1443.6     11.3   1   0   1  0.0000
  10   2   0     19.1      1.3   1   0   1  0.0000
  12   2   0    794.3      8.2   1   0   1  0.0000
  14   2   0    838.8      8.7   1   0   1  0.0000
  16   2   0    437.0      8.1   1   0   1  0.0000
  18   2   0     -1.7      4.2   1   0   1  0.0000
  20   2   0     43.5      5.5   1   0   1  0.0000
   1   3   0    109.0      0.8   1   0   1  0.0000
   3   3   0   8044.8     59.6   1   0   1  0.0000
   5   3   0     51.4      0.8   1   0   1  0.0000
   7   3   0   2648.6     16.3   1   0   1  0.0000
   9   3   0    846.3      7.3   1   0   1  0.0000
  11   3   0    614.0      6.7   1   0   1  0.0000
  13   3   0    837.6      8.9   1   0   1  0.0000
  15   3   0      1.0      2.3   1   0   1  0.0000
  17   3   0    475.0      8.7   1   0   1  0.0000
  19   3   0    132.2      6.6   1   0   1  0.0000
  21   3   0     18.7     10.6   1   0   1  0.0000
   0   4   0   5137.7     38.1   1   0   1  0.0000
   2   4   0     13.8      0.4   1   0   1  0.0000
   4   4   0   6100.8     33.0   1   0   1  0.0000
   6   4   0    802.2      6.0   1   0   1  0.0000
   8   4   0    643.7      5.7   1   0   1  0.0000
  10   4   0   2541.1     21.5   1   0   1  0.0000
  12   4   0    576.5      6.7   1   0   1  0.0000
  14   4   0      4.0      1.9   1   0   1  0.0000
  16   4   0    229.3      6.8   1   0   1  0.0000
  18   4   0    130.2      5.5   1   0   1  0.0000
  20   4   0    114.9      6.6   1   0   1  0.0000
   1   5   0   2222.6     11.8   1   0   1  0.0000
   3   5   0    131.5      1.2   1   0   1  0.0000
   5   5   0    269.6      2.4   1   0   1  0.0000
   7   5   0   2321.9     16.0   1   0   1  0.0000
   9   5   0    516.9      5.4   1   0   1  0.0000
  11   5   0     42.0      1.9   1   0   1  0.0000
  13   5   0     55.4      2.5   1   0   1  0.0000
  15   5   0     66.9      3.9   1   0   1  0.0000
  17   5   0    291.9      6.8   1   0   1  0.0000
  19   5   0   1431.9     20.1   1   0   1  0.0000
  21   5   0     -3.2     19.9   1   0   1  0.0000
   0   6   0   6353.1     43.2   1   0   1  0.0000
   2   6   0    641.5      3.9   1   0   1  0.0000
   4   6   0    149.6      1.6   1   0   1  0.0000
   6   6   0   3997.5     27.9   1   0   1  0.0000
   8   6   0     47.8      1.6   1   0   1  0.0000
  10   6   0   1035.7      8.5   1   0   1  0.0000
  12   6   0    573.2      6.5   1   0   1  0.0000
  14   6   0      7.1      2.1   1   0   1  0.0000
  16   6   0    685.7     10.4   1   0   1  0.0000
  18   6   0     53.9      4.6   1   0   1  0.0000
  20   6   0     30.1      5.8   1   0   1  0.0000
   1   7   0    839.0      4.8   1   0   1  0.0000
   3   7   0   5120.8     26.1   1   0   1  0.0000
   5   7   0    899.6      6.9   1   0   1  0.0000
   7   7   0   7132.0     51.3   1   0   1  0.0000
   9   7   0   1242.0     10.4   1   0   1  0.0000
  11   7   0     42.4      1.9   1   0   1  0.0000
  13   7   0   1249.5     12.5   1   0   1  0.0000
  15   7   0    260.0      6.0   1   0   1  0.0000
  17   7   0    304.3      7.9   1   0   1  0.0000
  19   7   0      3.4      4.9   1   0   1  0.0000
   0   8   0   3017.8     22.2   1   0   1  0.0000
   2   8   0   1126.9      7.1   1   0   1  0.0000
   4   8   0    747.9      5.6   1   0   1  0.0000
   6   8   0    408.3      4.6   1   0   1  0.0000
   8   8   0    368.1      4.3   1   0   1  0.0000
  10   8   0    117.0      3.2   1   0   1  0.0000
  12   8   0    101.2      3.4   1   0   1  0.0000
  14   8   0    312.2      7.5   1   0   1  0.0000
  16   8   0    642.4     10.4   1   0   1  0.0000
  18   8   0    190.6      7.6   1   0   1  0.0000
  20   8   0    -17.9     17.3   1   0   1  0.0000
   1   9   0     45.5      1.1   1   0   1  0.0000
   3   9   0      1.7      0.8   1   0   1  0.0000
   5   9   0      5.7      0.9   1   0   1  0.0000
   7   9   0     35.1      1.7   1   0   1  0.0000
   9   9   0   1559.8     12.9   1   0   1  0.0000
  11   9   0    668.1      8.4   1   0   1  0.0000
  13   9   0    240.8      6.1   1   0   1  0.0000
  15   9   0    599.1     10.1   1   0   1  0.0000
  17   9   0    281.1      8.3   1   0   1  0.0000
  19   9   0    712.0     14.8   1   0   1  0.0000
   0  10   0   8968.2     70.6   1   0   1  0.0000
   2  10   0    263.4      2.9   1   0   1  0.0000
   4  10   0   1509.4     11.2   1   0   1  0.0000
   6  10   0   3434.2     25.8   1   0   1  0.0000
   8  10   0     10.1      1.7   1   0   1  0.0000
  10  10   0   3225.5     29.5   1   0   1  0.0000
  12  10   0     48.1      3.3   1   0   1  0.0000
  14  10   0    314.7      7.3   1   0   1  0.0000
  16  10   0    440.3      9.4   1   0   1  0.0000
  18  10   0     88.3      6.6   1   0   1  0.0000
   1  11   0    482.1      4.5   1   0   1  0.0000
   3  11   0   2418.4     17.2   1   0   1  0.0000
   5  11   0     82.7      2.3   1   0   1  0.0000
   7  11   0     93.7      3.0   1   0   1  0.0000
   9  11   0     70.5      3.3   1   0   1  0.0000
  11  11   0    158.9      5.2   1   0   1  0.0000
  13  11   0    341.1      7.5   1   0   1  0.0000
  15  11   0     29.7      4.1   1   0   1  0.0000
  17  11   0    153.8      6.9   1   0   1  0.0000
  19  11   0    200.2     17.9   1   0   1  0.0000
   0  12   0    166.8      3.6   1   0   1  0.0000
   2  12   0     17.4      1.4   1   0   1  0.0000
   4  12   0     79.5      2.5   1   0   1  0.0000
   6  12   0     29.5      1.8   1   0   1  0.0000
   8  12   0    468.0      6.9   1   0   1  0.0000
  10  12   0     31.0      3.0   1   0   1  0.0000
  12  12   0   1462.1     17.3   1   0   1  0.0000
  14  12   0   1031.7     14.0   1   0   1  0.0000
  16  12   0    262.8      8.7   1   0   1  0.0000
  18  12   0     30.8     13.6   1   0   1  0.0000
   1  13   0    166.8      3.2   1   0   1  0.0000
   3  13   0   1929.0     15.0   1   0   1  0.0000
   5  13   0    221.8      4.1   1   0   1  0.0000
   7  13   0    422.5      6.1   1   0   1  0.0000
   9  13   0   1127.6     13.7   1   0   1  0.0000
  11  13   0     88.7      4.7   1   0   1  0.0000
  13  13   0    317.5      8.7   1   0   1  0.0000
  15  13   0    179.0      7.5   1   0   1  0.0000
  17  13   0     27.8      8.3   1   0   1  0.0000
   0  14   0   4143.6     42.1   1   0   1  0.0000
   2  14   0    166.4      3.6   1   0   1  0.0000
   4  14   0    311.2      5.0   1   0   1  0.0000
   6  14   0   1175.5     12.1   1   0   1  0.0000
   8  14   0    381.3      8.3   1   0   1  0.0000
  10  14   0   1274.7     17.5   1   0   1  0.0000
  12  14   0     42.2      4.2   1   0   1  0.0000
  14  14   0    189.7      7.5   1   0   1  0.0000
  16  14   0     65.5      7.0   1   0   1  0.0000
   1  15   0    126.4      3.7   1   0   1  0.0000
   3  15   0      1.6      2.2   1   0   1  0.0000
   5  15   0    225.7      5.1   1   0   1  0.0000
   7  15   0      4.2      2.8   1   0   1  0.0000
   9  15   0    196.4      7.3   1   0   1  0.0000
  11  15   0    527.0     10.0   1   0   1  0.0000
  13  15   0    174.3      7.0   1   0   1  0.0000
  15  15   0    133.1      8.1   1   0   1  0.0000
   0  16   0   2613.9     32.5   1   0   1  0.0000
   2  16   0    201.1      5.8   1   0   1  0.0000
   4  16   0      8.3      3.1   1   0   1  0.0000
   6  16   0   1290.7     14.4   1   0   1  0.0000
   8  16   0    228.5      7.5   1   0   1  0.0000
  10  16   0     17.1      4.1   1   0   1  0.0000
  12  16   0    573.7     11.2   1   0   1  0.0000
  14  16   0     89.4      7.4   1   0   1  0.0000
   1  17   0    148.3      6.3   1   0   1  0.0000
   3  17   0   1649.0     17.4   1   0   1  0.0000
   5  17   0    136.2      5.4   1   0   1  0.0000
   7  17   0   1587.3     18.7   1   0   1  0.0000
   9  17   0    448.2      9.6   1   0   1  0.0000
  11  17   0      6.8      5.3   1   0   1  0.0000
  13  17   0    451.1     17.6   1   0   1  0.0000
   0  18   0    389.9     12.9   1   0   1  0.0000
   2  18   0    264.6      8.3   1   0   1  0.0000
   4  18   0     16.2      4.4   1   0   1  0.0000
   6  18   0    193.9      7.5   1   0   1  0.0000
   8  18   0    828.4     14.1   1   0   1  0.0000
  10  18   0    268.2     10.3   1   0   1  0.0000
  12  18   0      8.6      9.5   1   0   1  0.0000
   1  19   0     18.2      4.8   1   0   1  0.0000
   3  19   0    101.7      6.7   1   0   1  0.0000
   5  19   0    146.2      8.5   1   0   1  0.0000
   7  19   0    200.6     10.5   1   0   1  0.0000
   9  19   0    455.3     13.4   1   0   1  0.0000
  11  19   0     18.6     11.8   1   0   1  0.0000
   0  20   0    996.9     28.1   1   0   1  0.0000
   2  20   0    129.3      8.6   1   0   1  0.0000
   4  20   0    593.0     17.5   1   0   1  0.0000
   6  20   0    440.5     15.0   1   0   1  0.0000
   8  20   0    -22.7     17.6   1   0   1  0.0000
   1  21   0     81.4      8.7   1   0   1  0.0000
   3  21   0    668.4     21.2   1   0   1  0.0000
   5  21   0    166.7     22.6   1   0   1  0.0000
   0  22   0    105.0     22.4   1   0   1  0.0000
   2  22   0     11.6     20.3   1   0   1  0.0000
 -22   0   1    381.9     31.6   1   0   1  0.0000
 -20   0   1    156.8     10.1   1   0   1  0.0000
 -18   0   1    592.2     18.2   1   0   1  0.0000
 -16   0   1    142.9      5.6   1   0   1  0.0000
 -14   0   1     10.1      2.3   1   0   1  0.0000
 -12   0   1    583.3      7.7   1   0   1  0.0000
 -10   0   1    356.8      5.8   1   0   1  0.0000
  -8   0   1   6231.8     60.4   1   0   1  0.0000
  -6   0   1   2011.8     17.5   1   0   1  0.0000
  -4   0   1     33.1      0.9   1   0   1  0.0000
  -2   0   1     15.7      0.4   1   0   1  0.0000
   0   0   1    153.7      2.1   1   0   1  0.0000
   2   0   1     31.7      0.7   1   0   1  0.0000
   4   0   1   6591.6     48.9   1   0   1  0.0000
   6   0   1    167.3      2.3   1   0   1  0.0000
   8   0   1    361.6      5.1   1   0   1  0.0000
  10   0   1   4645.1     45.9   1   0   1  0.0000
  12   0   1     52.9      2.8   1   0   1  0.0000
  14   0   1   2587.9     34.3   1   0   1  0.0000
  16   0   1     -0.4      4.4   1   0   1  0.0000
  18   0   1   1136.0     23.2   1   0   1  0.0000
  20   0   1    511.6     17.9   1   0   1  0.0000
 -21   1   1     -1.7      5.4   1   0   1  0.0000
 -19   1   1    122.1      5.8   1   0   1  0.0000
 -17   1   1     24.8      2.7   1   0   1  0.0000
 -15   1   1      4.8      2.0   1   0   1  0.0000
 -13   1   1    146.9      2.9   1   0   1  0.0000
 -11   1   1    528.7      5.2   1   0   1  0.0000
  -9   1   1     44.1      1.4   1   0   1  0.0000
  -7   1   1    130.8      1.6   1   0   1  0.0000
  -5   1   1    742.7      5.2   1   0   1  0.0000
  -3   1   1      1.0      0.2   1   0   1  0.0000
  -1   1   1     26.7      0.3   1   0   1  0.0000
   1   1   1      4.6      0.2   1   0   1  0.0000
   3   1   1    251.9      2.6   1   0   1  0.0000
   5   1   1     79.3      1.1   1   0   1  0.0000
   7   1   1    144.9      1.9   1   0   1  0.0000
   9   1   1     13.6      1.1   1   0   1  0.0000
  11   1   1     12.4      1.4   1   0   1  0.0000
  13   1   1      4.0      1.7   1   0   1  0.0000
  15   1   1    142.9      5.3   1   0   1  0.0000
  17   1   1     42.0      4.4   1   0   1  0.0000
  19   1   1      7.8      4.9   1   0   1  0.0000
  21   1   1    111.6     14.9   1   0   1  0.0000
 -22   2   1    589.0     36.6   1   0   1  0.0000
 -20   2   1     54.8      5.3   1   0   1  0.0000
 -18   2   1    305.4      7.4   1   0   1  0.0000
 -16   2   1    968.6     11.2   1   0   1  0.0000
 -14   2   1     54.2      2.3   1   0   1  0.0000
 -12   2   1    675.7      6.8   1   0   1  0.0000
 -10   2   1     19.5      1.1   1   0   1  0.0000
  -8   2   1   2003.1     12.2   1   0   1  0.0000
  -6   2   1    483.9      3.5   1   0   1  0.0000
  -4   2   1    947.8      6.1   1   0   1  0.0000
  -2   2   1    150.0      1.0   1   0   1  0.0000
   0   2   1      9.1      0.3   1   0   1  0.0000
   2   2   1    186.7      1.6   1   0   1  0.0000
   4   2   1    888.8      5.8   1   0   1  0.0000
   6   2   1     25.1      0.8   1   0   1  0.0000
   8   2   1     14.7      1.1   1   0   1  0.0000
  10   2   1     72.2      2.3   1   0   1  0.0000
  12   2   1      0.8      1.5   1   0   1  0.0000
  14   2   1    623.1      8.2   1   0   1  0.0000
  16   2   1    216.9      6.4   1   0   1  0.0000
  18   2   1   1194.2     17.0   1   0   1  0.0000
  20   2   1     -0.1      5.9   1   0   1  0.0000
 -21   3   1    429.6     11.1   1   0   1  0.0000
 -19   3   1    358.8      8.6   1   0   1  0.0000
 -17   3   1      5.0      3.0   1   0   1  0.0000
 -15   3   1   1984.1     18.0   1   0   1  0.0000
 -13   3   1    118.5      3.1   1   0   1  0.0000
 -11   3   1    493.7      5.2   1   0   1  0.0000
  -9   3   1    486.4      4.5   1   0   1  0.0000
  -7   3   1    592.4      4.6   1   0   1  0.0000
  -5   3   1   1535.4      8.5   1   0   1  0.0000
  -3   3   1     12.1      0.4   1   0   1  0.0000
  -1   3   1     42.6      0.5   1   0   1  0.0000
   1   3   1    156.7      1.2   1   0   1  0.0000
   3   3   1     11.5      0.5   1   0   1  0.0000
   5   3   1     78.2      1.2   1   0   1  0.0000
   7   3   1   1114.5      8.6   1   0   1  0.0000
   9   3   1    148.8      2.5   1   0   1  0.0000
  11   3   1    610.1      6.9   1   0   1  0.0000
  13   3   1    120.7      3.6   1   0   1  0.0000
  15   3   1    147.8      5.5   1   0   1  0.0000
  17   3   1    437.9      9.1   1   0   1  0.0000
  19   3   1     73.8      6.0   1   0   1  0.0000
 -20   4   1    102.1      5.8   1   0   1  0.0000
 -18   4   1    361.0      7.2   1   0   1  0.0000
 -16   4   1    276.8      6.3   1   0   1  0.0000
 -14   4   1     56.7      2.7   1   0   1  0.0000
 -12   4   1   1523.1     13.8   1   0   1  0.0000
 -10   4   1   1072.8      9.4   1   0   1  0.0000
  -8   4   1    757.1      6.5   1   0   1  0.0000
  -6   4   1    184.9      1.6   1   0   1  0.0000
  -4   4   1    167.3      1.3   1   0   1  0.0000
  -2   4   1     37.5      0.6   1   0   1  0.0000
   0   4   1   1194.0      6.2   1   0   1  0.0000
   2   4   1    313.0      2.1   1   0   1  0.0000
   4   4   1     39.5      0.9   1   0   1  0.0000
   6   4   1    202.2      2.4   1   0   1  0.0000
   8   4   1    296.7      3.4   1   0   1  0.0000
  10   4   1    443.8      5.1   1   0   1  0.0000
  12   4   1     43.3      2.3   1   0   1  0.0000
  14   4   1   1166.8     13.9   1   0   1  0.0000
  16   4   1      6.4      3.2   1   0   1  0.0000
  18   4   1     35.3      4.8   1   0   1  0.0000
  20   4   1     43.1      6.0   1   0   1  0.0000
 -21   5   1     28.0      5.8   1   0   1  0.0000
 -19   5   1    615.3     10.6   1   0   1  0.0000
 -17   5   1    225.2      5.9   1   0   1  0.0000
 -15   5   1   1089.3     11.3   1   0   1  0.0000
 -13   5   1     63.1      2.4   1   0   1  0.0000
 -11   5   1   1116.5      9.5   1   0   1  0.0000
  -9   5   1   1088.5      9.0   1   0   1  0.0000
  -7   5   1   1220.3      8.2   1   0   1  0.0000
  -5   5   1    442.8      3.0   1   0   1  0.0000
  -3   5   1    809.3      4.7   1   0   1  0.0000
  -1   5   1   5310.2     25.5   1   0   1  0.0000
   1   5   1    246.3      1.8   1   0   1  0.0000
   3   5   1    140.1      1.4   1   0   1  0.0000
   5   5   1    212.6      2.1   1   0   1  0.0000
   7   5   1    395.7      3.9   1   0   1  0.0000
   9   5   1    139.6      2.7   1   0   1  0.0000
  11   5   1   2085.3     17.4   1   0   1  0.0000
  13   5   1      7.8      2.2   1   0   1  0.0000
  15   5   1     51.4      3.8   1   0   1  0.0000
  17   5   1    259.7      7.7   1   0   1  0.0000
  19   5   1      5.3      5.0   1   0   1  0.0000
 -20   6   1     16.7      5.0   1   0   1  0.0000
 -18   6   1     81.7      4.7   1   0   1  0.0000
 -16   6   1    104.6      4.3   1   0   1  0.0000
 -14   6   1     50.6      2.4   1   0   1  0.0000
 -12   6   1      2.9      1.4   1   0   1  0.0000
 -10   6   1     25.4      1.3   1   0   1  0.0000
  -8   6   1     19.6      1.2   1   0   1  0.0000
  -6   6   1     28.1      0.9   1   0   1  0.0000
  -4   6   1    442.7      3.1   1   0   1  0.0000
  -2   6   1     30.6      0.7   1   0   1  0.0000
   0   6   1    319.9      2.1   1   0   1  0.0000
   2   6   1     11.1      0.5   1   0   1  0.0000
   4   6   1    272.4      2.4   1   0   1  0.0000
   6   6   1     70.0      1.7   1   0   1  0.0000
   8   6   1    294.7      3.3   1   0   1  0.0000
  10   6   1    388.0      4.9   1   0   1  0.0000
  12   6   1    325.8      5.6   1   0   1  0.0000
  14   6   1    113.1      5.4   1   0   1  0.0000
  16   6   1    316.2      6.6   1   0   1  0.0000
  18   6   1      3.7      4.5   1   0   1  0.0000
  20   6   1    316.6     37.8   1   0   1  0.0000
 -21   7   1    158.6     20.7   1   0   1  0.0000
 -19   7   1    245.2      8.4   1   0   1  0.0000
 -17   7   1      4.0      3.5   1   0   1  0.0000
 -15   7   1   1741.1     22.6   1   0   1  0.0000
 -13   7   1    327.3      5.2   1   0   1  0.0000
 -11   7   1    151.4      2.9   1   0   1  0.0000
  -9   7   1    303.3      4.1   1   0   1  0.0000
  -7   7   1     98.6      1.7   1   0   1  0.0000
  -5   7   1    339.3      3.1   1   0   1  0.0000
  -3   7   1   1140.6      6.6   1   0   1  0.0000
  -1   7   1   1684.8      9.2   1   0   1  0.0000
   1   7   1    505.5      3.2   1   0   1  0.0000
   3   7   1    602.1      4.3   1   0   1  0.0000
   5   7   1      8.7      0.9   1   0   1  0.0000
   7   7   1    799.8      6.8   1   0   1  0.0000
   9   7   1    380.5      4.0   1   0   1  0.0000
  11   7   1   1874.0     14.7   1   0   1  0.0000
  13   7   1     15.4      2.6   1   0   1  0.0000
  15   7   1     25.5      3.3   1   0   1  0.0000
  17   7   1    929.6     13.5   1   0   1  0.0000
  19   7   1     15.2      6.0   1   0   1  0.0000
 -20   8   1     94.8      6.5   1   0   1  0.0000
 -18   8   1    305.7      8.5   1   0   1  0.0000
 -16   8   1    267.2      7.2   1   0   1  0.0000
 -14   8   1    175.4      4.9   1   0   1  0.0000
 -12   8   1    172.5      3.9   1   0   1  0.0000
 -10   8   1    144.4      3.5   1   0   1  0.0000
  -8   8   1      6.6      1.0   1   0   1  0.0000
  -6   8   1     89.9      1.8   1   0   1  0.0000
  -4   8   1     80.0      1.5   1   0   1  0.0000
  -2   8   1    247.1      2.2   1   0   1  0.0000
   0   8   1    414.5      2.9   1   0   1  0.0000
   2   8   1     84.3      1.4   1   0   1  0.0000
   4   8   1     49.8      1.5   1   0   1  0.0000
   6   8   1    121.8      2.6   1   0   1  0.0000
   8   8   1    270.0      3.9   1   0   1  0.0000
  10   8   1    142.2      3.1   1   0   1  0.0000
  12   8   1    438.9      6.8   1   0   1  0.0000
  14   8   1    105.3      4.9   1   0   1  0.0000
  16   8   1     15.1      3.9   1   0   1  0.0000
  18   8   1    400.2     10.3   1   0   1  0.0000
 -19   9   1    200.2      7.8   1   0   1  0.0000
 -17   9   1     58.9      4.5   1   0   1  0.0000
 -15   9   1     91.1      4.6   1   0   1  0.0000
 -13   9   1      2.1      2.4   1   0   1  0.0000
 -11   9   1    632.3      7.5   1   0   1  0.0000
  -9   9   1      2.8      1.4   1   0   1  0.0000
  -7   9   1      2.4      1.0   1   0   1  0.0000
  -5   9   1   1431.0      9.8   1   0   1  0.0000
  -3   9   1    553.1      4.3   1   0   1  0.0000
  -1   9   1    392.3      3.0   1   0   1  0.0000
   1   9   1     21.2      0.8   1   0   1  0.0000
   3   9   1     76.2      1.7   1   0   1  0.0000
   5   9   1    238.0      3.5   1   0   1  0.0000
   7   9   1    416.4      5.0   1   0   1  0.0000
   9   9   1    108.2      3.2   1   0   1  0.0000
  11   9   1    165.7      5.0   1   0   1  0.0000
  13   9   1     67.6      4.8   1   0   1  0.0000
  15   9   1    137.6      5.8   1   0   1  0.0000
  17   9   1      7.2      5.1   1   0   1  0.0000
  19   9   1    127.2     21.3   1   0   1  0.0000
 -20  10   1     79.6     14.8   1   0   1  0.0000
 -18  10   1    869.1     13.6   1   0   1  0.0000
 -16  10   1     -1.5      3.6   1   0   1  0.0000
 -14  10   1     79.6      4.2   1   0   1  0.0000
 -12  10   1    448.0      7.5   1   0   1  0.0000
 -10  10   1     14.2      2.0   1   0   1  0.0000
  -8  10   1   1184.5      9.7   1   0   1  0.0000
  -6  10   1     17.2      1.2   1   0   1  0.0000
  -4  10   1     74.6      1.8   1   0   1  0.0000
  -2  10   1    179.5      2.3   1   0   1  0.0000
   0  10   1    450.7      3.7   1   0   1  0.0000
   2  10   1    215.4      2.8   1   0   1  0.0000
   4  10   1   1996.4     14.4   1   0   1  0.0000
   6  10   1     62.7      2.2   1   0   1  0.0000
   8  10   1    589.9      6.7   1   0   1  0.0000
  10  10   1   1073.3     12.9   1   0   1  0.0000
  12  10   1    165.3      6.0   1   0   1  0.0000
  14  10   1    964.0     13.2   1   0   1  0.0000
  16  10   1     94.8      5.5   1   0   1  0.0000
  18  10   1    257.8     10.3   1   0   1  0.0000
 -19  11   1     11.9     12.9   1   0   1  0.0000
 -17  11   1    450.9     10.0   1   0   1  0.0000
 -15  11   1     59.3      4.3   1   0   1  0.0000
 -13  11   1    551.9      9.2   1   0   1  0.0000
 -11  11   1     11.1      2.5   1   0   1  0.0000
  -9  11   1    173.3      4.6   1   0   1  0.0000
  -7  11   1   1285.6     10.1   1   0   1  0.0000
  -5  11   1    262.4      3.4   1   0   1  0.0000
  -3  11   1    239.9      3.0   1   0   1  0.0000
  -1  11   1    181.4      2.3   1   0   1  0.0000
   1  11   1     92.5      2.2   1   0   1  0.0000
   3  11   1      1.4      1.2   1   0   1  0.0000
   5  11   1      2.7      1.3   1   0   1  0.0000
   7  11   1    280.8      4.5   1   0   1  0.0000
   9  11   1    174.4      5.0   1   0   1  0.0000
  11  11   1      4.4      3.0   1   0   1  0.0000
  13  11   1     44.6      3.9   1   0   1  0.0000
  15  11   1      2.1      4.2   1   0   1  0.0000
  17  11   1     15.4      5.6   1   0   1  0.0000
 -18  12   1    247.9      9.5   1   0   1  0.0000
 -16  12   1    472.9      9.9   1   0   1  0.0000
 -14  12   1     97.5      4.7   1   0   1  0.0000
 -12  12   1     54.9      4.2   1   0   1  0.0000
 -10  12   1     64.1      3.4   1   0   1  0.0000
  -8  12   1    659.6      7.8   1   0   1  0.0000
  -6  12   1     42.2      1.9   1   0   1  0.0000
  -4  12   1     49.8      1.9   1   0   1  0.0000
  -2  12   1    222.6      3.2   1   0   1  0.0000
   0  12   1      3.5      1.1   1   0   1  0.0000
   2  12   1    411.4      4.9   1   0   1  0.0000
   4  12   1   1593.3     13.2   1   0   1  0.0000
   6  12   1    798.4      8.8   1   0   1  0.0000
   8  12   1     28.8      2.8   1   0   1  0.0000
  10  12   1     46.8      3.8   1   0   1  0.0000
  12  12   1     -1.3      3.3   1   0   1  0.0000
  14  12   1    119.3      5.8   1   0   1  0.0000
  16  12   1     69.8      6.0   1   0   1  0.0000
 -17  13   1     72.6      6.6   1   0   1  0.0000
 -15  13   1    329.1      8.8   1   0   1  0.0000
 -13  13   1      3.8      3.4   1   0   1  0.0000
 -11  13   1     41.0      3.8   1   0   1  0.0000
  -9  13   1    119.5      4.6   1   0   1  0.0000
  -7  13   1     42.8      2.4   1   0   1  0.0000
  -5  13   1     63.1      2.4   1   0   1  0.0000
  -3  13   1     32.4      1.9   1   0   1  0.0000
  -1  13   1    126.4      2.8   1   0   1  0.0000
   1  13   1      7.4      1.6   1   0   1  0.0000
   3  13   1     80.4      2.9   1   0   1  0.0000
   5  13   1    209.1      4.1   1   0   1  0.0000
   7  13   1     29.0      2.9   1   0   1  0.0000
   9  13   1     78.4      4.0   1   0   1  0.0000
  11  13   1     65.0      4.3   1   0   1  0.0000
  13  13   1    195.0      7.3   1   0   1  0.0000
  15  13   1     87.9      6.0   1   0   1  0.0000
  17  13   1    115.7     21.7   1   0   1  0.0000
 -16  14   1    166.8      7.7   1   0   1  0.0000
 -14  14   1     -0.5      4.2   1   0   1  0.0000
 -12  14   1    358.8      8.1   1   0   1  0.0000
 -10  14   1    336.3      7.7   1   0   1  0.0000
  -8  14   1    524.0      7.8   1   0   1  0.0000
  -6  14   1     54.3      2.8   1   0   1  0.0000
  -4  14   1      2.7      1.8   1   0   1  0.0000
  -2  14   1     82.3      3.0   1   0   1  0.0000
   0  14   1    492.8      6.2   1   0   1  0.0000
   2  14   1    702.7      7.7   1   0   1  0.0000
   4  14   1    854.5      9.5   1   0   1  0.0000
   6  14   1    256.4      6.1   1   0   1  0.0000
   8  14   1    207.2      6.1   1   0   1  0.0000
  10  14   1    187.6      6.9   1   0   1  0.0000
  12  14   1     72.6      4.8   1   0   1  0.0000
  14  14   1    439.8     10.6   1   0   1  0.0000
  16  14   1     22.2     13.2   1   0   1  0.0000
 -15  15   1    122.1      7.1   1   0   1  0.0000
 -13  15   1    116.3      6.2   1   0   1  0.0000
 -11  15   1    476.3      9.2   1   0   1  0.0000
  -9  15   1    124.5      5.7   1   0   1  0.0000
  -7  15   1    163.4      5.2   1   0   1  0.0000
  -5  15   1    333.9      5.8   1   0   1  0.0000
  -3  15   1     19.4      2.4   1   0   1  0.0000
  -1  15   1    182.3      4.3   1   0   1  0.0000
   1  15   1      1.3      2.1   1   0   1  0.0000
   3  15   1      6.7      2.4   1   0   1  0.0000
   5  15   1      5.0      3.4   1   0   1  0.0000
   7  15   1     54.5      3.9   1   0   1  0.0000
   9  15   1     30.0      4.2   1   0   1  0.0000
  11  15   1    198.1      7.7   1   0   1  0.0000
  13  15   1     35.7      5.3   1   0   1  0.0000
  15  15   1    195.6     13.8   1   0   1  0.0000
 -14  16   1     -6.7      5.6   1   0   1  0.0000
 -12  16   1     96.8      6.1   1   0   1  0.0000
 -10  16   1    137.7      6.0   1   0   1  0.0000
  -8  16   1     -1.6      3.1   1   0   1  0.0000
  -6  16   1      5.1      3.0   1   0   1  0.0000
  -4  16   1    131.7      4.6   1   0   1  0.0000
  -2  16   1     97.1      4.2   1   0   1  0.0000
   0  16   1    276.5      7.1   1   0   1  0.0000
   2  16   1    656.8      8.5   1   0   1  0.0000
   4  16   1     10.3      3.0   1   0   1  0.0000
   6  16   1    129.0      5.6   1   0   1  0.0000
   8  16   1      2.3      3.9   1   0   1  0.0000
  10  16   1    578.9     10.9   1   0   1  0.0000
  12  16   1    143.3      6.8   1   0   1  0.0000
  14  16   1      1.4     10.0   1   0   1  0.0000
 -13  17   1    151.3      7.9   1   0   1  0.0000
 -11  17   1     31.3      5.4   1   0   1  0.0000
  -9  17   1     64.4      5.3   1   0   1  0.0000
  -7  17   1     84.0      4.6   1   0   1  0.0000
  -5  17   1     37.2      3.6   1   0   1  0.0000
  -3  17   1    209.1      5.8   1   0   1  0.0000
  -1  17   1    180.2      6.3   1   0   1  0.0000
   1  17   1    166.0      6.3   1   0   1  0.0000
   3  17   1    120.0      4.7   1   0   1  0.0000
   5  17   1      8.2      3.5   1   0   1  0.0000
   7  17   1    223.2      8.1   1   0   1  0.0000
   9  17   1     60.2      5.2   1   0   1  0.0000
  11  17   1    515.3     11.6   1   0   1  0.0000
  13  17   1     34.4     10.0   1   0   1  0.0000
 -12  18   1     -6.1      6.6   1   0   1  0.0000
 -10  18   1    273.4     10.0   1   0   1  0.0000
  -8  18   1     -3.4      4.7   1   0   1  0.0000
  -6  18   1     74.7      4.9   1   0   1  0.0000
  -4  18   1     22.7      5.5   1   0   1  0.0000
  -2  18   1     17.2      4.0   1   0   1  0.0000
   0  18   1    258.2      8.2   1   0   1  0.0000
   2  18   1    191.2      7.6   1   0   1  0.0000
   4  18   1     33.6      4.8   1   0   1  0.0000
   6  18   1     78.5      5.6   1   0   1  0.0000
   8  18   1     20.5      5.1   1   0   1  0.0000
  10  18   1      0.8      5.9   1   0   1  0.0000
  12  18   1    105.6     11.5   1   0   1  0.0000
 -11  19   1     87.2     10.5   1   0   1  0.0000
  -9  19   1      6.9      6.0   1   0   1  0.0000
  -7  19   1     32.1      7.0   1   0   1  0.0000
  -5  19   1    133.1      7.3   1   0   1  0.0000
  -3  19   1    245.9     10.0   1   0   1  0.0000
  -1  19   1    532.5     12.5   1   0   1  0.0000
   1  19   1    104.5      7.2   1   0   1  0.0000
   3  19   1      8.0      5.2   1   0   1  0.0000
   5  19   1    104.0      7.0   1   0   1  0.0000
   7  19   1    165.1      9.3   1   0   1  0.0000
   9  19   1    132.6     10.8   1   0   1  0.0000
  11  19   1    148.1     22.8   1   0   1  0.0000
 -10  20   1     12.5     17.0   1   0   1  0.0000
  -8  20   1    110.0      9.7   1   0   1  0.0000
  -6  20   1     16.4      7.2   1   0   1  0.0000
  -4  20   1      1.8      6.2   1   0   1  0.0000
  -2  20   1     -8.1      5.8   1   0   1  0.0000
   0  20   1     13.5      6.3   1   0   1  0.0000
   2  20   1     35.4      7.6   1   0   1  0.0000
   4  20   1     10.6      7.9   1   0   1  0.0000
   6  20   1    122.3     10.9   1   0   1  0.0000
  -5  21   1    129.7     21.4   1   0   1  0.0000
  -3  21   1    177.4     12.4   1   0   1  0.0000
  -1  21   1      3.7      7.6   1   0   1  0.0000
   1  21   1     94.2      9.3   1   0   1  0.0000
   3  21   1     19.3     10.6   1   0   1  0.0000
  -2  22   1     19.0     14.2   1   0   1  0.0000
   0  22   1     38.4     14.3   1   0   1  0.0000
 -22   0   2    131.4     10.5   1   0   1  0.0000
 -20   0   2     82.1      7.6   1   0   1  0.0000
 -18   0   2    319.1      9.3   1   0   1  0.0000
 -16   0   2    381.4      8.9   1   0   1  0.0000
 -14   0   2   2867.1     36.7   1   0   1  0.0000
 -12   0   2      3.1      1.9   1   0   1  0.0000
 -10   0   2     50.6      2.4   1   0   1  0.0000
  -8   0   2   4314.4     36.6   1   0   1  0.0000
  -6   0   2    560.3      5.9   1   0   1  0.0000
  -4   0   2   6123.1     50.6   1   0   1  0.0000
  -2   0   2   1272.1     11.6   1   0   1  0.0000
   0   0   2     42.0      0.7   1   0   1  0.0000
   2   0   2  10000.0    233.2   1   0   1  0.0000
   4   0   2      5.1      0.6   1   0   1  0.0000
   6   0   2   2733.3     25.3   1   0   1  0.0000
   8   0   2     19.6      1.4   1   0   1  0.0000
  10   0   2    690.7     11.2   1   0   1  0.0000
  12   0   2    304.6      7.4   1   0   1  0.0000
  14   0   2    117.1      7.4   1   0   1  0.0000
  16   0   2     11.9      5.3   1   0   1  0.0000
  18   0   2     12.1      7.1   1   0   1  0.0000
  20   0   2    166.7     22.5   1   0   1  0.0000
 -23   1   2    132.7     21.8   1   0   1  0.0000
 -21   1   2      9.0      4.8   1   0   1  0.0000
 -19   1   2      5.1      3.5   1   0   1  0.0000
 -17   1   2    265.1      5.8   1   0   1  0.0000
 -15   1   2      2.4      1.9   1   0   1  0.0000
 -13   1   2      4.2      1.5   1   0   1  0.0000
 -11   1   2     99.6      2.4   1   0   1  0.0000
  -9   1   2     32.6      1.1   1   0   1  0.0000
  -7   1   2     60.7      1.0   1   0   1  0.0000
  -5   1   2    408.0      3.2   1   0   1  0.0000
  -3   1   2    742.1      4.2   1   0   1  0.0000
  -1   1   2     20.9      0.4   1   0   1  0.0000
   1   1   2      4.6      0.3   1   0   1  0.0000
   3   1   2   2206.1     12.6   1   0   1  0.0000
   5   1   2    650.8      5.4   1   0   1  0.0000
   7   1   2     47.3      1.4   1   0   1  0.0000
   9   1   2    212.6      2.9   1   0   1  0.0000
  11   1   2    466.5      5.6   1   0   1  0.0000
  13   1   2    208.0      5.8   1   0   1  0.0000
  15   1   2     49.9      4.1   1   0   1  0.0000
  17   1   2     18.3      4.3   1   0   1  0.0000
  19   1   2     25.3      5.8   1   0   1  0.0000
 -22   2   2    178.3      8.4   1   0   1  0.0000
 -20   2   2    653.1     11.8   1   0   1  0.0000
 -18   2   2    383.1      7.1   1   0   1  0.0000
 -16   2   2    133.8      4.0   1   0   1  0.0000
 -14   2   2      8.6      2.0   1   0   1  0.0000
 -12   2   2    331.6      4.4   1   0   1  0.0000
 -10   2   2      3.6      0.9   1   0   1  0.0000
  -8   2   2    156.7      1.8   1   0   1  0.0000
  -6   2   2   1470.3      8.6   1   0   1  0.0000
  -4   2   2    544.3      3.6   1   0   1  0.0000
  -2   2   2      1.3      0.2   1   0   1  0.0000
   0   2   2   1199.9      6.7   1   0   1  0.0000
   2   2   2      1.2      0.4   1   0   1  0.0000
   4   2   2      5.6      0.5   1   0   1  0.0000
   6   2   2   3071.6     22.7   1   0   1  0.0000
   8   2   2   1976.7     15.3   1   0   1  0.0000
  10   2   2   2465.6     19.1   1   0   1  0.0000
  12   2   2      9.9      1.9   1   0   1  0.0000
  14   2   2    233.1      5.9   1   0   1  0.0000
  16   2   2    510.1     10.1   1   0   1  0.0000
  18   2   2    337.9      9.9   1   0   1  0.0000
  20   2   2     88.8     14.3   1   0   1  0.0000
 -21   3   2    380.5      9.3   1   0   1  0.0000
 -19   3   2      8.7      3.3   1   0   1  0.0000
 -17   3   2    370.2      6.8   1   0   1  0.0000
 -15   3   2    365.4      5.6   1   0   1  0.0000
 -13   3   2     18.1      1.6   1   0   1  0.0000
 -11   3   2   4554.5     31.9   1   0   1  0.0000
  -9   3   2     75.3      1.5   1   0   1  0.0000
  -7   3   2   3084.6     17.6   1   0   1  0.0000
  -5   3   2   6543.6     34.3   1   0   1  0.0000
  -3   3   2     84.2      0.9   1   0   1  0.0000
  -1   3   2   6750.4     40.8   1   0   1  0.0000
   1   3   2    164.7      1.5   1   0   1  0.0000
   3   3   2   1023.4      6.5   1   0   1  0.0000
   5   3   2   3527.9     22.1   1   0   1  0.0000
   7   3   2      3.5      0.8   1   0   1  0.0000
   9   3   2   1321.9     12.2   1   0   1  0.0000
  11   3   2   1126.1     10.5   1   0   1  0.0000
  13   3   2      9.3      2.5   1   0   1  0.0000
  15   3   2     35.1      3.6   1   0   1  0.0000
  17   3   2    573.6     11.4   1   0   1  0.0000
  19   3   2     20.1      6.4   1   0   1  0.0000
 -22   4   2      5.6      7.7   1   0   1  0.0000
 -20   4   2     40.1      4.4   1   0   1  0.0000
 -18   4   2    289.4      6.1   1   0   1  0.0000
 -16   4   2    528.4      7.6   1   0   1  0.0000
 -14   4   2   1636.8     13.4   1   0   1  0.0000
 -12   4   2    105.9      2.4   1   0   1  0.0000
 -10   4   2    130.6      2.1   1   0   1  0.0000
  -8   4   2   1579.3     10.0   1   0   1  0.0000
  -6   4   2   1885.8     10.4   1   0   1  0.0000
  -4   4   2   3309.2     18.1   1   0   1  0.0000
  -2   4   2    407.5      2.8   1   0   1  0.0000
   0   4   2    502.0      3.1   1   0   1  0.0000
   2   4   2   7927.9     46.6   1   0   1  0.0000
   4   4   2    598.2      4.1   1   0   1  0.0000
   6   4   2    533.4      5.1   1   0   1  0.0000
   8   4   2    558.8      5.5   1   0   1  0.0000
  10   4   2      0.3      1.4   1   0   1  0.0000
  12   4   2     42.7      2.6   1   0   1  0.0000
  14   4   2    213.3      7.3   1   0   1  0.0000
  16   4   2      5.7      3.6   1   0   1  0.0000
  18   4   2     71.3      5.8   1   0   1  0.0000
 -21   5   2     81.5      5.9   1   0   1  0.0000
 -19   5   2      0.7      3.4   1   0   1  0.0000
 -17   5   2    472.0      7.6   1   0   1  0.0000
 -15   5   2    851.1      9.3   1   0   1  0.0000
 -13   5   2      6.4      1.5   1   0   1  0.0000
 -11   5   2     89.4      2.0   1   0   1  0.0000
  -9   5   2    138.0      1.9   1   0   1  0.0000
  -7   5   2    463.6      3.4   1   0   1  0.0000
  -5   5   2    186.5      1.6   1   0   1  0.0000
  -3   5   2   1780.4      9.5   1   0   1  0.0000
  -1   5   2    898.5      5.1   1   0   1  0.0000
   1   5   2     13.4      0.5   1   0   1  0.0000
   3   5   2   8595.4     47.7   1   0   1  0.0000
   5   5   2    260.2      2.9   1   0   1  0.0000
   7   5   2    404.9      4.3   1   0   1  0.0000
   9   5   2   1432.7     11.8   1   0   1  0.0000
  11   5   2    542.5      6.7   1   0   1  0.0000
  13   5   2   2091.6     22.1   1   0   1  0.0000
  15   5   2    301.1      7.4   1   0   1  0.0000
  17   5   2      6.6      4.5   1   0   1  0.0000
  19   5   2    275.9     11.2   1   0   1  0.0000
 -22   6   2     39.2     18.2   1   0   1  0.0000
 -20   6   2    263.3      7.9   1   0   1  0.0000
 -18   6   2     55.4      4.3   1   0   1  0.0000
 -16   6   2     13.3      2.4   1   0   1  0.0000
 -14   6   2    487.5      5.9   1   0   1  0.0000
 -12   6   2     15.4      1.4   1   0   1  0.0000
 -10   6   2     43.5      1.3   1   0   1  0.0000
  -8   6   2   1128.8      8.4   1   0   1  0.0000
  -6   6   2    713.4      4.9   1   0   1  0.0000
  -4   6   2   1236.9      7.3   1   0   1  0.0000
  -2   6   2    561.1      3.4   1   0   1  0.0000
   0   6   2     10.2      0.5   1   0   1  0.0000
   2   6   2   1984.1     11.6   1   0   1  0.0000
   4   6   2    379.7      3.6   1   0   1  0.0000
   6   6   2    105.4      2.0   1   0   1  0.0000
   8   6   2   1501.9     13.0   1   0   1  0.0000
  10   6   2    256.1      4.4   1   0   1  0.0000
  12   6   2    218.5      5.5   1   0   1  0.0000
  14   6   2    159.4      5.7   1   0   1  0.0000
  16   6   2     77.3      4.8   1   0   1  0.0000
  18   6   2     69.7      6.0   1   0   1  0.0000
 -21   7   2    348.1     11.8   1   0   1  0.0000
 -19   7   2     30.8      4.3   1   0   1  0.0000
 -17   7   2    174.4      6.6   1   0   1  0.0000
 -15   7   2    822.6      9.3   1   0   1  0.0000
 -13   7   2    119.1      3.2   1   0   1  0.0000
 -11   7   2   3035.6     22.9   1   0   1  0.0000
  -9   7   2     70.0      1.8   1   0   1  0.0000
  -7   7   2   1994.1     13.4   1   0   1  0.0000
  -5   7   2   3594.1     25.2   1   0   1  0.0000
  -3   7   2    255.7      2.2   1   0   1  0.0000
  -1   7   2   5310.8     28.2   1   0   1  0.0000
   1   7   2      3.3      0.6   1   0   1  0.0000
   3   7   2    726.2      5.4   1   0   1  0.0000
   5   7   2   1584.8     12.6   1   0   1  0.0000
   7   7   2     66.1      1.9   1   0   1  0.0000
   9   7   2    670.8      6.4   1   0   1  0.0000
  11   7   2    169.8      4.5   1   0   1  0.0000
  13   7   2    491.3      8.0   1   0   1  0.0000
  15   7   2     19.4      4.1   1   0   1  0.0000
  17   7   2    218.8      8.1   1   0   1  0.0000
 -20   8   2     53.9      5.4   1   0   1  0.0000
 -18   8   2      8.9      3.8   1   0   1  0.0000
 -16   8   2      7.3      3.1   1   0   1  0.0000
 -14   8   2    113.8      4.1   1   0   1  0.0000
 -12   8   2    556.8      6.7   1   0   1  0.0000
 -10   8   2     28.9      1.6   1   0   1  0.0000
  -8   8   2     21.1      1.2   1   0   1  0.0000
  -6   8   2    659.1      5.4   1   0   1  0.0000
  -4   8   2    395.8      3.8   1   0   1  0.0000
  -2   8   2     86.2      1.3   1   0   1  0.0000
   0   8   2    928.5      5.8   1   0   1  0.0000
   2   8   2    163.5      1.9   1   0   1  0.0000
   4   8   2    302.6      3.4   1   0   1  0.0000
   6   8   2    148.8      2.7   1   0   1  0.0000
   8   8   2    136.7      2.8   1   0   1  0.0000
  10   8   2    631.0      8.8   1   0   1  0.0000
  12   8   2      1.9      2.5   1   0   1  0.0000
  14   8   2    334.0      7.7   1   0   1  0.0000
  16   8   2    285.0      8.4   1   0   1  0.0000
  18   8   2     95.2      7.1   1   0   1  0.0000
 -21   9   2     16.6     13.9   1   0   1  0.0000
 -19   9   2      2.5      4.6   1   0   1  0.0000
 -17   9   2    216.3      7.1   1   0   1  0.0000
 -15   9   2     41.3      3.5   1   0   1  0.0000
 -13   9   2    295.2      5.5   1   0   1  0.0000
 -11   9   2     25.4      2.1   1   0   1  0.0000
  -9   9   2     70.6      2.2   1   0   1  0.0000
  -7   9   2     22.5      1.3   1   0   1  0.0000
  -5   9   2    193.2      2.6   1   0   1  0.0000
  -3   9   2      2.6      0.8   1   0   1  0.0000
  -1   9   2    183.4      2.0   1   0   1  0.0000
   1   9   2    387.9      3.4   1   0   1  0.0000
   3   9   2   1363.2     10.6   1   0   1  0.0000
   5   9   2    718.4      6.9   1   0   1  0.0000
   7   9   2     44.1      2.1   1   0   1  0.0000
   9   9   2    298.8      5.4   1   0   1  0.0000
  11   9   2   1223.5     14.6   1   0   1  0.0000
  13   9   2    700.3     10.6   1   0   1  0.0000
  15   9   2    186.1      7.5   1   0   1  0.0000
  17   9   2     27.5      5.4   1   0   1  0.0000
 -20  10   2     65.5     10.9   1   0   1  0.0000
 -18  10   2     86.6      5.1   1   0   1  0.0000
 -16  10   2    121.8      5.5   1   0   1  0.0000
 -14  10   2   1244.2     16.7   1   0   1  0.0000
 -12  10   2    147.3      4.7   1   0   1  0.0000
 -10  10   2      6.1      1.6   1   0   1  0.0000
  -8  10   2   2431.4     18.0   1   0   1  0.0000
  -6  10   2    341.0      3.7   1   0   1  0.0000
  -4  10   2   5036.8     33.7   1   0   1  0.0000
  -2  10   2    109.9      1.8   1   0   1  0.0000
   0  10   2    151.0      2.1   1   0   1  0.0000
   2  10   2   5333.1     34.4   1   0   1  0.0000
   4  10   2    141.9      2.9   1   0   1  0.0000
   6  10   2    373.8      4.7   1   0   1  0.0000
   8  10   2    743.2      9.1   1   0   1  0.0000
  10  10   2    116.1      4.8   1   0   1  0.0000
  12  10   2    403.5     10.7   1   0   1  0.0000
  14  10   2     40.3      4.2   1   0   1  0.0000
  16  10   2     44.9      5.2   1   0   1  0.0000
 -19  11   2     12.8      5.8   1   0   1  0.0000
 -17  11   2    126.3      5.9   1   0   1  0.0000
 -15  11   2      7.2      3.4   1   0   1  0.0000
 -13  11   2    270.9     10.7   1   0   1  0.0000
 -11  11   2    976.7     11.9   1   0   1  0.0000
  -9  11   2    852.7      8.1   1   0   1  0.0000
  -7  11   2     37.7      1.7   1   0   1  0.0000
  -5  11   2    405.1      4.2   1   0   1  0.0000
  -3  11   2   1670.4     12.3   1   0   1  0.0000
  -1  11   2    552.7      4.7   1   0   1  0.0000
   1  11   2    399.2      3.9   1   0   1  0.0000
   3  11   2    457.6      5.2   1   0   1  0.0000
   5  11   2    161.7      3.4   1   0   1  0.0000
   7  11   2    276.3      5.2   1   0   1  0.0000
   9  11   2      7.1      2.7   1   0   1  0.0000
  11  11   2     35.1      3.7   1   0   1  0.0000
  13  11   2    133.0      5.7   1   0   1  0.0000
  15  11   2     -1.2      5.1   1   0   1  0.0000
  17  11   2    139.3     11.5   1   0   1  0.0000
 -18  12   2    133.4      7.1   1   0   1  0.0000
 -16  12   2      2.3      4.4   1   0   1  0.0000
 -14  12   2     67.1      4.2   1   0   1  0.0000
 -12  12   2    454.9     10.1   1   0   1  0.0000
 -10  12   2    134.6      4.4   1   0   1  0.0000
  -8  12   2    186.0      4.1   1   0   1  0.0000
  -6  12   2    307.8      4.1   1   0   1  0.0000
  -4  12   2    315.7      3.9   1   0   1  0.0000
  -2  12   2    257.4      3.6   1   0   1  0.0000
   0  12   2   1454.3     11.0   1   0   1  0.0000
   2  12   2    248.7      4.1   1   0   1  0.0000
   4  12   2     28.9      1.9   1   0   1  0.0000
   6  12   2   1311.8     13.8   1   0   1  0.0000
   8  12   2    950.7     12.1   1   0   1  0.0000
  10  12   2    826.2     11.8   1   0   1  0.0000
  12  12   2     45.9      4.3   1   0   1  0.0000
  14  12   2    262.5      8.8   1   0   1  0.0000
  16  12   2    515.8     14.1   1   0   1  0.0000
 -17  13   2    368.4     10.7   1   0   1  0.0000
 -15  13   2     16.1      4.5   1   0   1  0.0000
 -13  13   2    146.1      6.1   1   0   1  0.0000
 -11  13   2   1100.6     14.0   1   0   1  0.0000
  -9  13   2     12.4      2.3   1   0   1  0.0000
  -7  13   2    759.6      8.6   1   0   1  0.0000
  -5  13   2   1897.2     16.2   1   0   1  0.0000
  -3  13   2      3.2      1.6   1   0   1  0.0000
  -1  13   2   1134.6      9.4   1   0   1  0.0000
   1  13   2    611.2      6.9   1   0   1  0.0000
   3  13   2      4.6      1.9   1   0   1  0.0000
   5  13   2   1676.4     16.9   1   0   1  0.0000
   7  13   2     38.0      3.2   1   0   1  0.0000
   9  13   2    125.6      5.2   1   0   1  0.0000
  11  13   2   1010.0     13.8   1   0   1  0.0000
  13  13   2     33.0      4.8   1   0   1  0.0000
  15  13   2    122.5      7.1   1   0   1  0.0000
 -16  14   2     76.6      6.2   1   0   1  0.0000
 -14  14   2    534.1     10.9   1   0   1  0.0000
 -12  14   2     19.1      3.5   1   0   1  0.0000
 -10  14   2      1.2      2.9   1   0   1  0.0000
  -8  14   2   1893.6     17.7   1   0   1  0.0000
  -6  14   2   1636.4     15.5   1   0   1  0.0000
  -4  14   2   1711.7     15.1   1   0   1  0.0000
  -2  14   2     24.1      2.1   1   0   1  0.0000
   0  14   2     14.6      1.9   1   0   1  0.0000
   2  14   2   1405.9     13.0   1   0   1  0.0000
   4  14   2    128.6      4.1   1   0   1  0.0000
   6  14   2    577.1     10.3   1   0   1  0.0000
   8  14   2    172.5      6.2   1   0   1  0.0000
  10  14   2     11.4      3.8   1   0   1  0.0000
  12  14   2    174.0      7.2   1   0   1  0.0000
  14  14   2     72.2      6.2   1   0   1  0.0000
 -15  15   2     13.6      5.4   1   0   1  0.0000
 -13  15   2     55.6      5.0   1   0   1  0.0000
 -11  15   2     14.8      3.9   1   0   1  0.0000
  -9  15   2      7.2      3.1   1   0   1  0.0000
  -7  15   2     30.9      3.5   1   0   1  0.0000
  -5  15   2     96.4      3.7   1   0   1  0.0000
  -3  15   2    349.1      5.8   1   0   1  0.0000
  -1  15   2      9.4      2.2   1   0   1  0.0000
   1  15   2    106.9      3.6   1   0   1  0.0000
   3  15   2   1621.6     15.7   1   0   1  0.0000
   5  15   2     83.0      4.2   1   0   1  0.0000
   7  15   2     72.0      4.4   1   0   1  0.0000
   9  15   2    413.7      9.7   1   0   1  0.0000
  11  15   2     81.2      5.4   1   0   1  0.0000
  13  15   2    237.3      9.1   1   0   1  0.0000
  15  15   2     54.3     24.6   1   0   1  0.0000
 -14  16   2    200.2      9.0   1   0   1  0.0000
 -12  16   2     28.4      4.9   1   0   1  0.0000
 -10  16   2    181.7      7.4   1   0   1  0.0000
  -8  16   2      3.0      3.4   1   0   1  0.0000
  -6  16   2    149.0      4.9   1   0   1  0.0000
  -4  16   2     -1.6      2.5   1   0   1  0.0000
  -2  16   2    488.0      8.0   1   0   1  0.0000
   0  16   2     30.5      3.4   1   0   1  0.0000
   2  16   2    532.3      7.9   1   0   1  0.0000
   4  16   2    217.9      6.0   1   0   1  0.0000
   6  16   2     88.4      4.7   1   0   1  0.0000
   8  16   2    596.8     10.7   1   0   1  0.0000
  10  16   2     97.7      5.7   1   0   1  0.0000
  12  16   2     69.1      6.3   1   0   1  0.0000
  14  16   2    254.1     21.3   1   0   1  0.0000
 -15  17   2    161.3     31.2   1   0   1  0.0000
 -13  17   2     11.6      5.7   1   0   1  0.0000
 -11  17   2    874.6     14.4   1   0   1  0.0000
  -9  17   2     69.1      5.2   1   0   1  0.0000
  -7  17   2    444.3      8.2   1   0   1  0.0000
  -5  17   2    955.2     12.5   1   0   1  0.0000
  -3  17   2    102.8      4.9   1   0   1  0.0000
  -1  17   2    924.1     12.9   1   0   1  0.0000
   1  17   2     -0.4      3.5   1   0   1  0.0000
   3  17   2    123.1      5.2   1   0   1  0.0000
   5  17   2    413.2      9.3   1   0   1  0.0000
   7  17   2     10.2      4.4   1   0   1  0.0000
   9  17   2    198.6      8.1   1   0   1  0.0000
  11  17   2    129.1      7.3   1   0   1  0.0000
  13  17   2     42.5     14.8   1   0   1  0.0000
 -14  18   2    117.1     32.0   1   0   1  0.0000
 -12  18   2     85.5      6.9   1   0   1  0.0000
 -10  18   2     76.0      6.0   1   0   1  0.0000
  -8  18   2    183.4      7.8   1   0   1  0.0000
  -6  18   2   1217.8     14.7   1   0   1  0.0000
  -4  18   2    198.5      8.4   1   0   1  0.0000
  -2  18   2     88.5      5.4   1   0   1  0.0000
   0  18   2    274.2      9.4   1   0   1  0.0000
   2  18   2    231.1      9.1   1   0   1  0.0000
   4  18   2    193.4      8.8   1   0   1  0.0000
   6  18   2     53.4      5.5   1   0   1  0.0000
   8  18   2     56.3      6.2   1   0   1  0.0000
  10  18   2    101.7     13.6   1   0   1  0.0000
 -13  19   2    280.0     25.2   1   0   1  0.0000
 -11  19   2     43.9      9.6   1   0   1  0.0000
  -9  19   2      7.4      6.5   1   0   1  0.0000
  -7  19   2     20.8      6.4   1   0   1  0.0000
  -5  19   2    296.6     10.7   1   0   1  0.0000
  -3  19   2      1.7      4.8   1   0   1  0.0000
  -1  19   2     46.2      5.5   1   0   1  0.0000
   1  19   2    329.1     10.9   1   0   1  0.0000
   3  19   2    435.8     13.5   1   0   1  0.0000
   5  19   2    310.4     13.2   1   0   1  0.0000
   7  19   2     28.8      8.0   1   0   1  0.0000
   9  19   2     69.0     21.1   1   0   1  0.0000
 -10  20   2     95.1     18.9   1   0   1  0.0000
  -8  20   2    221.4     11.8   1   0   1  0.0000
  -6  20   2     -6.2      6.8   1   0   1  0.0000
  -4  20   2    596.9     14.3   1   0   1  0.0000
  -2  20   2    281.4     11.5   1   0   1  0.0000
   0  20   2      2.8      6.2   1   0   1  0.0000
   2  20   2   1558.5     26.7   1   0   1  0.0000
   4  20   2     43.1      8.2   1   0   1  0.0000
   6  20   2     49.2     25.4   1   0   1  0.0000
  -9  21   2    250.5     34.9   1   0   1  0.0000
  -7  21   2     22.3     17.9   1   0   1  0.0000
  -5  21   2     56.9     10.9   1   0   1  0.0000
  -3  21   2    484.5     14.8   1   0   1  0.0000
  -1  21   2    597.7     15.8   1   0   1  0.0000
   1  21   2    288.9     15.8   1   0   1  0.0000
   3  21   2    100.5     20.4   1   0   1  0.0000
  -2  22   2     33.1     14.2   1   0   1  0.0000
 -22   0   3    779.0     19.6   1   0   1  0.0000
 -20   0   3    171.2      8.1   1   0   1  0.0000
 -18   0   3    314.5     12.6   1   0   1  0.0000
 -16   0   3   1564.6     22.2   1   0   1  0.0000
 -14   0   3    150.9      5.0   1   0   1  0.0000
 -12   0   3    419.7      7.6   1   0   1  0.0000
 -10   0   3    239.8      4.1   1   0   1  0.0000
  -8   0   3    662.5      6.2   1   0   1  0.0000
  -6   0   3   3707.8     29.4   1   0   1  0.0000
  -4   0   3   1081.2      9.4   1   0   1  0.0000
  -2   0   3     14.1      0.6   1   0   1  0.0000
   0   0   3   1796.5     13.8   1   0   1  0.0000
   2   0   3    580.1      5.1   1   0   1  0.0000
   4   0   3    721.8      6.4   1   0   1  0.0000
   6   0   3   1819.9     20.9   1   0   1  0.0000
   8   0   3     28.2      2.5   1   0   1  0.0000
  10   0   3   1747.4     23.7   1   0   1  0.0000
  12   0   3    279.3      9.1   1   0   1  0.0000
  14   0   3   1071.8     21.0   1   0   1  0.0000
  16   0   3   1011.0     21.5   1   0   1  0.0000
  18   0   3     30.2      8.1   1   0   1  0.0000
 -23   1   3     84.4      7.6   1   0   1  0.0000
 -21   1   3    489.4     10.8   1   0   1  0.0000
 -19   1   3     21.1      3.2   1   0   1  0.0000
 -17   1   3    129.3      4.4   1   0   1  0.0000
 -15   1   3    710.8      8.4   1   0   1  0.0000
 -13   1   3      6.0      1.4   1   0   1  0.0000
 -11   1   3    970.4      9.7   1   0   1  0.0000
  -9   1   3   1603.4     10.3   1   0   1  0.0000
  -7   1   3      2.7      0.5   1   0   1  0.0000
  -5   1   3   3072.3     18.3   1   0   1  0.0000
  -3   1   3    180.2      1.9   1   0   1  0.0000
  -1   1   3    101.9      0.9   1   0   1  0.0000
   1   1   3   2102.7     11.4   1   0   1  0.0000
   3   1   3      3.6      0.5   1   0   1  0.0000
   5   1   3    802.3      5.9   1   0   1  0.0000
   7   1   3    182.1      2.6   1   0   1  0.0000
   9   1   3      5.4      1.5   1   0   1  0.0000
  11   1   3     40.4      2.0   1   0   1  0.0000
  13   1   3     17.2      3.1   1   0   1  0.0000
  15   1   3     79.4      5.0   1   0   1  0.0000
  17   1   3     13.9      4.7   1   0   1  0.0000
  19   1   3     14.4     12.7   1   0   1  0.0000
 -22   2   3    482.2     11.6   1   0   1  0.0000
 -20   2   3    522.3      9.6   1   0   1  0.0000
 -18   2   3    595.3      8.8   1   0   1  0.0000
 -16   2   3   1264.5     13.2   1   0   1  0.0000
 -14   2   3    624.3      7.5   1   0   1  0.0000
 -12   2   3   2433.0     21.9   1   0   1  0.0000
 -10   2   3    151.1      2.4   1   0   1  0.0000
  -8   2   3    428.3      3.7   1   0   1  0.0000
  -6   2   3   3801.9     22.0   1   0   1  0.0000
  -4   2   3    247.2      1.7   1   0   1  0.0000
  -2   2   3   4054.1     24.0   1   0   1  0.0000
   0   2   3    162.4      1.3   1   0   1  0.0000
   2   2   3   1296.6      7.6   1   0   1  0.0000
   4   2   3     10.6      0.7   1   0   1  0.0000
   6   2   3     93.2      1.9   1   0   1  0.0000
   8   2   3    309.4      3.9   1   0   1  0.0000
  10   2   3    104.4      3.0   1   0   1  0.0000
  12   2   3    322.1      6.3   1   0   1  0.0000
  14   2   3     88.6      4.5   1   0   1  0.0000
  16   2   3     45.3      4.7   1   0   1  0.0000
  18   2   3    142.6      7.5   1   0   1  0.0000
 -23   3   3    263.3     21.7   1   0   1  0.0000
 -21   3   3    240.5      8.3   1   0   1  0.0000
 -19   3   3    407.9      8.1   1   0   1  0.0000
 -17   3   3      4.9      2.4   1   0   1  0.0000
 -15   3   3     10.4      1.9   1   0   1  0.0000
 -13   3   3    580.7      6.0   1   0   1  0.0000
 -11   3   3    599.1      5.6   1   0   1  0.0000
  -9   3   3      3.3      0.7   1   0   1  0.0000
  -7   3   3    578.2      4.2   1   0   1  0.0000
  -5   3   3     84.6      1.0   1   0   1  0.0000
  -3   3   3    621.4      3.8   1   0   1  0.0000
  -1   3   3   1496.4      8.5   1   0   1  0.0000
   1   3   3     80.2      1.1   1   0   1  0.0000
   3   3   3   2948.3     16.9   1   0   1  0.0000
   5   3   3    516.1      4.5   1   0   1  0.0000
   7   3   3   1667.9     12.7   1   0   1  0.0000
   9   3   3    842.4      8.2   1   0   1  0.0000
  11   3   3    248.4      5.0   1   0   1  0.0000
  13   3   3   1150.1     13.1   1   0   1  0.0000
  15   3   3    298.7      8.2   1   0   1  0.0000
  17   3   3    647.5     13.3   1   0   1  0.0000
  19   3   3    175.3     25.0   1   0   1  0.0000
 -22   4   3     35.2      6.4   1   0   1  0.0000
 -20   4   3     12.0      3.6   1   0   1  0.0000
 -18   4   3    251.6      5.3   1   0   1  0.0000
 -16   4   3     32.0      2.2   1   0   1  0.0000
 -14   4   3    509.9      5.8   1   0   1  0.0000
 -12   4   3     33.4      1.5   1   0   1  0.0000
 -10   4   3     11.4      1.0   1   0   1  0.0000
  -8   4   3    277.2      2.6   1   0   1  0.0000
  -6   4   3     23.9      0.6   1   0   1  0.0000
  -4   4   3   1836.7     10.1   1   0   1  0.0000
  -2   4   3    523.1      3.6   1   0   1  0.0000
   0   4   3   2256.8     12.3   1   0   1  0.0000
   2   4   3     35.8      0.9   1   0   1  0.0000
   4   4   3    109.1      1.6   1   0   1  0.0000
   6   4   3    640.3      5.8   1   0   1  0.0000
   8   4   3      3.2      1.3   1   0   1  0.0000
  10   4   3    813.5      8.8   1   0   1  0.0000
  12   4   3    489.1      8.0   1   0   1  0.0000
  14   4   3     62.9      4.1   1   0   1  0.0000
  16   4   3    388.8      9.8   1   0   1  0.0000
  18   4   3     60.3      7.1   1   0   1  0.0000
 -23   5   3    716.0     40.0   1   0   1  0.0000
 -21   5   3    371.8      9.4   1   0   1  0.0000
 -19   5   3    692.9     10.0   1   0   1  0.0000
 -17   5   3     69.6      3.4   1   0   1  0.0000
 -15   5   3   1338.4     12.1   1   0   1  0.0000
 -13   5   3    966.9      9.0   1   0   1  0.0000
 -11   5   3    128.8      2.3   1   0   1  0.0000
  -9   5   3   2961.7     18.7   1   0   1  0.0000
  -7   5   3     13.4      0.7   1   0   1  0.0000
  -5   5   3   4411.4     22.9   1   0   1  0.0000
  -3   5   3     64.8      0.9   1   0   1  0.0000
  -1   5   3    217.6      1.8   1   0   1  0.0000
   1   5   3   3007.8     17.2   1   0   1  0.0000
   3   5   3    110.0      1.6   1   0   1  0.0000
   5   5   3    483.0      4.8   1   0   1  0.0000
   7   5   3    434.6      4.6   1   0   1  0.0000
   9   5   3     11.2      1.7   1   0   1  0.0000
  11   5   3      1.6      2.2   1   0   1  0.0000
  13   5   3    903.7     12.7   1   0   1  0.0000
  15   5   3     38.9      4.2   1   0   1  0.0000
  17   5   3    533.0     13.1   1   0   1  0.0000
 -22   6   3     19.5      7.8   1   0   1  0.0000
 -20   6   3      2.1      4.2   1   0   1  0.0000
 -18   6   3    180.2      5.8   1   0   1  0.0000
 -16   6   3     21.8      2.6   1   0   1  0.0000
 -14   6   3    165.6      3.5   1   0   1  0.0000
 -12   6   3     59.2      2.0   1   0   1  0.0000
 -10   6   3      4.6      0.9   1   0   1  0.0000
  -8   6   3     61.1      1.3   1   0   1  0.0000
  -6   6   3    154.8      1.6   1   0   1  0.0000
  -4   6   3     44.5      1.0   1   0   1  0.0000
  -2   6   3   1559.6      9.1   1   0   1  0.0000
   0   6   3      5.6      0.5   1   0   1  0.0000
   2   6   3    308.5      2.8   1   0   1  0.0000
   4   6   3    128.4      2.1   1   0   1  0.0000
   6   6   3    385.9      4.3   1   0   1  0.0000
   8   6   3    132.5      2.9   1   0   1  0.0000
  10   6   3    400.3      6.8   1   0   1  0.0000
  12   6   3    433.8      7.8   1   0   1  0.0000
  14   6   3    181.9      6.6   1   0   1  0.0000
  16   6   3    189.5      8.7   1   0   1  0.0000
  18   6   3    236.7     10.5   1   0   1  0.0000
 -21   7   3    465.8     10.2   1   0   1  0.0000
 -19   7   3    795.4     11.9   1   0   1  0.0000
 -17   7   3     40.9      3.4   1   0   1  0.0000
 -15   7   3      7.1      2.2   1   0   1  0.0000
 -13   7   3   1351.1     10.9   1   0   1  0.0000
 -11   7   3   1470.7     11.4   1   0   1  0.0000
  -9   7   3    174.2      2.4   1   0   1  0.0000
  -7   7   3    172.6      2.1   1   0   1  0.0000
  -5   7   3     94.9      1.6   1   0   1  0.0000
  -3   7   3    110.1      1.5   1   0   1  0.0000
  -1   7   3    824.1      5.2   1   0   1  0.0000
   1   7   3     26.9      0.9   1   0   1  0.0000
   3   7   3   1509.9     10.6   1   0   1  0.0000
   5   7   3     75.0      1.9   1   0   1  0.0000
   7   7   3   2025.7     16.9   1   0   1  0.0000
   9   7   3    203.0      4.0   1   0   1  0.0000
  11   7   3     79.6      3.8   1   0   1  0.0000
  13   7   3   1150.1     14.5   1   0   1  0.0000
  15   7   3     30.8      4.5   1   0   1  0.0000
  17   7   3    848.6     15.0   1   0   1  0.0000
 -22   8   3    170.1     17.6   1   0   1  0.0000
 -20   8   3    591.9     11.2   1   0   1  0.0000
 -18   8   3    769.2     12.4   1   0   1  0.0000
 -16   8   3    592.4     10.4   1   0   1  0.0000
 -14   8   3    809.9      9.1   1   0   1  0.0000
 -12   8   3   1982.3     15.8   1   0   1  0.0000
 -10   8   3     16.6      1.4   1   0   1  0.0000
  -8   8   3   1531.3     11.6   1   0   1  0.0000
  -6   8   3    497.4      4.8   1   0   1  0.0000
  -4   8   3    187.2      2.6   1   0   1  0.0000
  -2   8   3   1167.8      7.3   1   0   1  0.0000
   0   8   3    128.7      1.7   1   0   1  0.0000
   2   8   3     74.7      1.5   1   0   1  0.0000
   4   8   3    251.1      3.1   1   0   1  0.0000
   6   8   3    114.0      2.5   1   0   1  0.0000
   8   8   3    261.0      4.0   1   0   1  0.0000
  10   8   3     20.3      2.4   1   0   1  0.0000
  12   8   3    110.4      4.8   1   0   1  0.0000
  14   8   3     50.4      4.5   1   0   1  0.0000
  16   8   3      7.8      4.7   1   0   1  0.0000
 -21   9   3     43.7     12.7   1   0   1  0.0000
 -19   9   3    191.4      7.1   1   0   1  0.0000
 -17   9   3     17.7      3.6   1   0   1  0.0000
 -15   9   3    560.4      9.6   1   0   1  0.0000
 -13   9   3     22.4      2.2   1   0   1  0.0000
 -11   9   3    133.9      3.2   1   0   1  0.0000
  -9   9   3   2622.6     19.2   1   0   1  0.0000
  -7   9   3    180.8      2.6   1   0   1  0.0000
  -5   9   3   2001.7     14.2   1   0   1  0.0000
  -3   9   3    226.3      2.5   1   0   1  0.0000
  -1   9   3     53.2      1.4   1   0   1  0.0000
   1   9   3   1931.8     12.0   1   0   1  0.0000
   3   9   3    230.3      2.9   1   0   1  0.0000
   5   9   3   1788.9     13.7   1   0   1  0.0000
   7   9   3     26.6      1.7   1   0   1  0.0000
   9   9   3     22.5      2.6   1   0   1  0.0000
  11   9   3    196.8      5.5   1   0   1  0.0000
  13   9   3    122.3      5.4   1   0   1  0.0000
  15   9   3    439.2     10.0   1   0   1  0.0000
  17   9   3     77.1     11.4   1   0   1  0.0000
 -20  10   3    168.1      8.0   1   0   1  0.0000
 -18  10   3    270.1      8.0   1   0   1  0.0000
 -16  10   3    619.5      9.9   1   0   1  0.0000
 -14  10   3    136.0      6.3   1   0   1  0.0000
 -12  10   3    253.5      4.4   1   0   1  0.0000
 -10  10   3      7.3      1.5   1   0   1  0.0000
  -8  10   3      8.7      1.2   1   0   1  0.0000
  -6  10   3    239.3      3.1   1   0   1  0.0000
  -4  10   3    168.6      2.7   1   0   1  0.0000
  -2  10   3     76.9      1.7   1   0   1  0.0000
   0  10   3    506.0      4.4   1   0   1  0.0000
   2  10   3     30.6      1.3   1   0   1  0.0000
   4  10   3     36.4      1.8   1   0   1  0.0000
   6  10   3   1895.0     15.7   1   0   1  0.0000
   8  10   3      8.5      2.4   1   0   1  0.0000
  10  10   3   1135.4     16.2   1   0   1  0.0000
  12  10   3    280.1      7.4   1   0   1  0.0000
  14  10   3    892.8     13.5   1   0   1  0.0000
  16  10   3    415.9     11.4   1   0   1  0.0000
 -19  11   3     26.9      5.7   1   0   1  0.0000
 -17  11   3    139.4      5.8   1   0   1  0.0000
 -15  11   3    326.4      7.4   1   0   1  0.0000
 -13  11   3     11.0      2.9   1   0   1  0.0000
 -11  11   3    662.4      7.8   1   0   1  0.0000
  -9  11   3     15.7      1.6   1   0   1  0.0000
  -7  11   3    447.2      4.6   1   0   1  0.0000
  -5  11   3    310.1      3.6   1   0   1  0.0000
  -3  11   3     48.5      1.7   1   0   1  0.0000
  -1  11   3     76.4      2.0   1   0   1  0.0000
   1  11   3     32.0      1.6   1   0   1  0.0000
   3  11   3    546.7      5.9   1   0   1  0.0000
   5  11   3     15.3      2.0   1   0   1  0.0000
   7  11   3     64.6      3.2   1   0   1  0.0000
   9  11   3     18.7      3.2   1   0   1  0.0000
  11  11   3     27.1      3.7   1   0   1  0.0000
  13  11   3     21.2      4.4   1   0   1  0.0000
  15  11   3     53.5      5.9   1   0   1  0.0000
 -18  12   3     59.5      7.0   1   0   1  0.0000
 -16  12   3   1159.6     16.4   1   0   1  0.0000
 -14  12   3     97.9      4.5   1   0   1  0.0000
 -12  12   3   1538.5     16.5   1   0   1  0.0000
 -10  12   3      1.0      1.9   1   0   1  0.0000
  -8  12   3    374.9      5.9   1   0   1  0.0000
  -6  12   3   1065.9      8.8   1   0   1  0.0000
  -4  12   3      5.4      1.3   1   0   1  0.0000
  -2  12   3    793.0      6.5   1   0   1  0.0000
   0  12   3      2.6      1.3   1   0   1  0.0000
   2  12   3    178.6      3.4   1   0   1  0.0000
   4  12   3    157.6      4.0   1   0   1  0.0000
   6  12   3    168.8      4.8   1   0   1  0.0000
   8  12   3    273.3      7.2   1   0   1  0.0000
  10  12   3    149.9      5.9   1   0   1  0.0000
  12  12   3    593.2     10.8   1   0   1  0.0000
  14  12   3    262.8      9.4   1   0   1  0.0000
  16  12   3    -16.0     20.9   1   0   1  0.0000
 -17  13   3      9.9      5.5   1   0   1  0.0000
 -15  13   3      3.3      4.0   1   0   1  0.0000
 -13  13   3    131.9      5.5   1   0   1  0.0000
 -11  13   3     63.2      3.4   1   0   1  0.0000
  -9  13   3    148.9      4.2   1   0   1  0.0000
  -7  13   3      4.5      2.1   1   0   1  0.0000
  -5  13   3    363.1      5.0   1   0   1  0.0000
  -3  13   3    132.6      3.1   1   0   1  0.0000
  -1  13   3    129.2      3.3   1   0   1  0.0000
   1  13   3    490.2      6.0   1   0   1  0.0000
   3  13   3    304.9      5.0   1   0   1  0.0000
   5  13   3    617.7      8.5   1   0   1  0.0000
   7  13   3    426.8      8.9   1   0   1  0.0000
   9  13   3    383.9      8.3   1   0   1  0.0000
  11  13   3    258.0      8.1   1   0   1  0.0000
  13  13   3    257.9      9.3   1   0   1  0.0000
  15  13   3    419.7     17.1   1   0   1  0.0000
 -16  14   3    298.8      9.7   1   0   1  0.0000
 -14  14   3   1037.1     15.3   1   0   1  0.0000
 -12  14   3      8.3      3.4   1   0   1  0.0000
 -10  14   3     36.4      3.1   1   0   1  0.0000
  -8  14   3    127.4      4.0   1   0   1  0.0000
  -6  14   3      5.0      2.1   1   0   1  0.0000
  -4  14   3    547.1      7.6   1   0   1  0.0000
  -2  14   3     36.1      2.3   1   0   1  0.0000
   0  14   3    462.6      6.0   1   0   1  0.0000
   2  14   3     94.2      3.4   1   0   1  0.0000
   4  14   3      6.7      2.7   1   0   1  0.0000
   6  14   3    623.8      9.8   1   0   1  0.0000
   8  14   3     83.2      4.7   1   0   1  0.0000
  10  14   3   1151.6     15.4   1   0   1  0.0000
  12  14   3      6.3      4.9   1   0   1  0.0000
  14  14   3    160.4     10.5   1   0   1  0.0000
 -17  15   3    128.4     27.0   1   0   1  0.0000
 -15  15   3    717.6     13.4   1   0   1  0.0000
 -13  15   3    133.6      6.1   1   0   1  0.0000
 -11  15   3    354.6      7.9   1   0   1  0.0000
  -9  15   3    741.8      9.3   1   0   1  0.0000
  -7  15   3     32.8      2.8   1   0   1  0.0000
  -5  15   3   1294.2     13.1   1   0   1  0.0000
  -3  15   3     49.8      2.9   1   0   1  0.0000
  -1  15   3      4.7      2.1   1   0   1  0.0000
   1  15   3    721.8      8.4   1   0   1  0.0000
   3  15   3      8.1      3.2   1   0   1  0.0000
   5  15   3    136.3      5.5   1   0   1  0.0000
   7  15   3     16.5      4.0   1   0   1  0.0000
   9  15   3      9.2      4.3   1   0   1  0.0000
  11  15   3      4.5      5.1   1   0   1  0.0000
  13  15   3    173.8      9.7   1   0   1  0.0000
 -16  16   3     60.2     13.2   1   0   1  0.0000
 -14  16   3     84.8      7.0   1   0   1  0.0000
 -12  16   3    396.9      9.9   1   0   1  0.0000
 -10  16   3     81.5      4.3   1   0   1  0.0000
  -8  16   3    127.9      5.1   1   0   1  0.0000
  -6  16   3     41.2      3.4   1   0   1  0.0000
  -4  16   3    108.2      4.4   1   0   1  0.0000
  -2  16   3    976.2     11.7   1   0   1  0.0000
   0  16   3      4.6      3.0   1   0   1  0.0000
   2  16   3     36.3      3.2   1   0   1  0.0000
   4  16   3    236.8      7.7   1   0   1  0.0000
   6  16   3     -0.2      3.9   1   0   1  0.0000
   8  16   3    775.0     12.6   1   0   1  0.0000
  10  16   3     40.1      5.7   1   0   1  0.0000
  12  16   3    499.5     17.1   1   0   1  0.0000
 -15  17   3      7.6     11.3   1   0   1  0.0000
 -13  17   3    457.7     10.6   1   0   1  0.0000
 -11  17   3    380.1      9.9   1   0   1  0.0000
  -9  17   3     20.4      3.9   1   0   1  0.0000
  -7  17   3     13.7      3.6   1   0   1  0.0000
  -5  17   3     46.0      3.8   1   0   1  0.0000
  -3  17   3     24.6      4.2   1   0   1  0.0000
  -1  17   3    212.9      7.9   1   0   1  0.0000
   1  17   3     22.5      4.6   1   0   1  0.0000
   3  17   3    248.4      8.2   1   0   1  0.0000
   5  17   3     44.3      4.9   1   0   1  0.0000
   7  17   3    570.6     11.9   1   0   1  0.0000
   9  17   3     39.1      6.0   1   0   1  0.0000
  11  17   3     14.5     10.8   1   0   1  0.0000
 -14  18   3    834.0     27.7   1   0   1  0.0000
 -12  18   3    100.3      7.0   1   0   1  0.0000
 -10  18   3    117.3      6.6   1   0   1  0.0000
  -8  18   3    293.5      8.0   1   0   1  0.0000
  -6  18   3     95.2      5.4   1   0   1  0.0000
  -4  18   3    129.0      7.0   1   0   1  0.0000
  -2  18   3     48.4      5.0   1   0   1  0.0000
   0  18   3     96.6      5.8   1   0   1  0.0000
   2  18   3     33.1      5.7   1   0   1  0.0000
   4  18   3     13.7      6.2   1   0   1  0.0000
   6  18   3     79.7      6.9   1   0   1  0.0000
   8  18   3     72.1      7.8   1   0   1  0.0000
  10  18   3    139.6     16.3   1   0   1  0.0000
 -13  19   3     38.0     13.4   1   0   1  0.0000
 -11  19   3     20.8      6.8   1   0   1  0.0000
  -9  19   3    893.3     17.2   1   0   1  0.0000
  -7  19   3     50.0      5.9   1   0   1  0.0000
  -5  19   3    595.1     12.4   1   0   1  0.0000
  -3  19   3    140.1      6.9   1   0   1  0.0000
  -1  19   3     21.7      5.7   1   0   1  0.0000
   1  19   3    647.4     14.8   1   0   1  0.0000
   3  19   3     21.0      6.9   1   0   1  0.0000
   5  19   3    588.9     16.6   1   0   1  0.0000
   7  19   3      5.2     10.3   1   0   1  0.0000
   9  19   3     12.9     23.0   1   0   1  0.0000
 -10  20   3     -8.9     17.0   1   0   1  0.0000
  -8  20   3     14.3      8.0   1   0   1  0.0000
  -6  20   3     10.6      6.8   1   0   1  0.0000
  -4  20   3     46.1      6.3   1   0   1  0.0000
  -2  20   3     31.7      6.6   1   0   1  0.0000
   0  20   3    107.9      8.4   1   0   1  0.0000
   2  20   3      5.8      7.5   1   0   1  0.0000
   4  20   3     78.5      9.6   1   0   1  0.0000
   6  20   3    224.5     25.6   1   0   1  0.0000
  -7  21   3    302.1     31.6   1   0   1  0.0000
  -5  21   3     53.0     10.1   1   0   1  0.0000
  -3  21   3      9.1      7.6   1   0   1  0.0000
  -1  21   3     53.1      9.2   1   0   1  0.0000
   1  21   3      9.9     13.7   1   0   1  0.0000
   3  21   3    500.5     49.4   1   0   1  0.0000
  -4  22   3    -10.3     13.0   1   0   1  0.0000
 -24   0   4     29.5     18.3   1   0   1  0.0000
 -22   0   4    149.7      9.6   1   0   1  0.0000
 -20   0   4    382.5     10.5   1   0   1  0.0000
 -18   0   4    718.6     13.1   1   0   1  0.0000
 -16   0   4    886.5     14.1   1   0   1  0.0000
 -14   0   4   2171.2     28.3   1   0   1  0.0000
 -12   0   4   5643.8     67.9   1   0   1  0.0000
 -10   0   4     51.3      2.2   1   0   1  0.0000
  -8   0   4   1137.2     11.2   1   0   1  0.0000
  -6   0   4    188.0      2.2   1   0   1  0.0000
  -4   0   4      3.3      0.5   1   0   1  0.0000
  -2   0   4   9329.3     89.1   1   0   1  0.0000
   0   0   4    142.1      1.9   1   0   1  0.0000
   2   0   4      5.6      0.7   1   0   1  0.0000
   4   0   4   4311.4     39.2   1   0   1  0.0000
   6   0   4   1553.6     18.5   1   0   1  0.0000
   8   0   4      5.8      2.0   1   0   1  0.0000
  10   0   4     16.8      3.6   1   0   1  0.0000
  12   0   4   1405.6     24.9   1   0   1  0.0000
  14   0   4     51.7      7.9   1   0   1  0.0000
  16   0   4    381.5     14.5   1   0   1  0.0000
  18   0   4    209.5     19.5   1   0   1  0.0000
 -23   1   4     63.9      6.3   1   0   1  0.0000
 -21   1   4     14.5      4.4   1   0   1  0.0000
 -19   1   4     -1.1      2.8   1   0   1  0.0000
 -17   1   4     32.2      2.7   1   0   1  0.0000
 -15   1   4      4.6      1.7   1   0   1  0.0000
 -13   1   4    236.5      4.0   1   0   1  0.0000
 -11   1   4    484.7      5.3   1   0   1  0.0000
  -9   1   4    743.5      5.9   1   0   1  0.0000
  -7   1   4    965.3      6.7   1   0   1  0.0000
  -5   1   4    987.0      5.9   1   0   1  0.0000
  -3   1   4   2709.9     16.3   1   0   1  0.0000
  -1   1   4   2485.5     13.4   1   0   1  0.0000
   1   1   4    453.0      3.2   1   0   1  0.0000
   3   1   4      1.5      0.6   1   0   1  0.0000
   5   1   4   1578.1     11.9   1   0   1  0.0000
   7   1   4    325.7      4.0   1   0   1  0.0000
   9   1   4    737.3      7.2   1   0   1  0.0000
  11   1   4    190.2      5.7   1   0   1  0.0000
  13   1   4    334.4      8.8   1   0   1  0.0000
  15   1   4    656.2     12.1   1   0   1  0.0000
  17   1   4     -0.8      5.6   1   0   1  0.0000
 -22   2   4     19.1      5.2   1   0   1  0.0000
 -20   2   4     41.1      3.9   1   0   1  0.0000
 -18   2   4      6.3      2.8   1   0   1  0.0000
 -16   2   4    442.2      6.4   1   0   1  0.0000
 -14   2   4     16.5      1.7   1   0   1  0.0000
 -12   2   4    778.3      8.3   1   0   1  0.0000
 -10   2   4     68.8      1.9   1   0   1  0.0000
  -8   2   4   2922.1     17.8   1   0   1  0.0000
  -6   2   4      9.8      0.5   1   0   1  0.0000
  -4   2   4   4042.8     21.4   1   0   1  0.0000
  -2   2   4   2633.5     14.1   1   0   1  0.0000
   0   2   4    152.1      1.4   1   0   1  0.0000
   2   2   4   4278.9     24.9   1   0   1  0.0000
   4   2   4     31.5      1.1   1   0   1  0.0000
   6   2   4    461.2      4.6   1   0   1  0.0000
   8   2   4   2285.9     17.1   1   0   1  0.0000
  10   2   4    674.1      9.2   1   0   1  0.0000
  12   2   4   1830.2     21.7   1   0   1  0.0000
  14   2   4      9.8      4.0   1   0   1  0.0000
  16   2   4     26.0      5.0   1   0   1  0.0000
  18   2   4     60.1     13.3   1   0   1  0.0000
 -23   3   4     88.2      8.5   1   0   1  0.0000
 -21   3   4     62.0      4.9   1   0   1  0.0000
 -19   3   4    336.2      7.2   1   0   1  0.0000
 -17   3   4    626.2      8.3   1   0   1  0.0000
 -15   3   4    436.8      6.2   1   0   1  0.0000
 -13   3   4    110.3      3.0   1   0   1  0.0000
 -11   3   4    141.7      2.4   1   0   1  0.0000
  -9   3   4   1441.5      9.9   1   0   1  0.0000
  -7   3   4     20.0      0.7   1   0   1  0.0000
  -5   3   4   2586.3     14.3   1   0   1  0.0000
  -3   3   4    515.0      3.4   1   0   1  0.0000
  -1   3   4     57.5      0.9   1   0   1  0.0000
   1   3   4   1881.1     10.8   1   0   1  0.0000
   3   3   4     78.8      1.5   1   0   1  0.0000
   5   3   4     98.4      2.1   1   0   1  0.0000
   7   3   4    287.2      3.9   1   0   1  0.0000
   9   3   4    510.2      6.1   1   0   1  0.0000
  11   3   4    351.9      6.8   1   0   1  0.0000
  13   3   4    133.5      5.5   1   0   1  0.0000
  15   3   4      4.7      4.3   1   0   1  0.0000
  17   3   4    155.0      8.2   1   0   1  0.0000
 -22   4   4    147.7      6.5   1   0   1  0.0000
 -20   4   4      4.0      3.8   1   0   1  0.0000
 -18   4   4     69.0      3.5   1   0   1  0.0000
 -16   4   4     22.8      2.2   1   0   1  0.0000
 -14   4   4     64.5      2.3   1   0   1  0.0000
 -12   4   4   1501.3     12.1   1   0   1  0.0000
 -10   4   4   1839.0     13.5   1   0   1  0.0000
  -8   4   4    192.8      2.1   1   0   1  0.0000
  -6   4   4    937.8      6.4   1   0   1  0.0000
  -4   4   4    921.5      5.6   1   0   1  0.0000
  -2   4   4     31.0      0.8   1   0   1  0.0000
   0   4   4    446.8      3.0   1   0   1  0.0000
   2   4   4    286.2      2.8   1   0   1  0.0000
   4   4   4     40.0      1.5   1   0   1  0.0000
   6   4   4     55.4      1.9   1   0   1  0.0000
   8   4   4    175.9      3.5   1   0   1  0.0000
  10   4   4     31.9      2.8   1   0   1  0.0000
  12   4   4     -1.6      3.2   1   0   1  0.0000
  14   4   4    258.1      8.1   1   0   1  0.0000
  16   4   4    570.4     12.3   1   0   1  0.0000
 -23   5   4      3.0      8.8   1   0   1  0.0000
 -21   5   4    218.0      8.9   1   0   1  0.0000
 -19   5   4    259.1      7.7   1   0   1  0.0000
 -17   5   4     26.9      2.8   1   0   1  0.0000
 -15   5   4     94.7      3.0   1   0   1  0.0000
 -13   5   4     41.1      1.8   1   0   1  0.0000
 -11   5   4   1740.7     13.7   1   0   1  0.0000
  -9   5   4    935.7      6.8   1   0   1  0.0000
  -7   5   4    234.1      2.2   1   0   1  0.0000
  -5   5   4   2310.1     14.2   1   0   1  0.0000
  -3   5   4     -0.2      0.5   1   0   1  0.0000
  -1   5   4   5030.2     26.1   1   0   1  0.0000
   1   5   4     94.8      1.5   1   0   1  0.0000
   3   5   4      2.6      0.9   1   0   1  0.0000
   5   5   4   8222.8     59.1   1   0   1  0.0000
   7   5   4    335.8      4.5   1   0   1  0.0000
   9   5   4    443.1      7.1   1   0   1  0.0000
  11   5   4    359.3      7.0   1   0   1  0.0000
  13   5   4     10.3      3.5   1   0   1  0.0000
  15   5   4    563.7     11.5   1   0   1  0.0000
  17   5   4    167.4      9.0   1   0   1  0.0000
 -22   6   4     35.8      5.5   1   0   1  0.0000
 -20   6   4     71.8      4.8   1   0   1  0.0000
 -18   6   4    189.0      5.3   1   0   1  0.0000
 -16   6   4      2.2      2.0   1   0   1  0.0000
 -14   6   4     11.1      1.6   1   0   1  0.0000
 -12   6   4    249.7      3.3   1   0   1  0.0000
 -10   6   4    144.0      2.1   1   0   1  0.0000
  -8   6   4    166.0      2.0   1   0   1  0.0000
  -6   6   4    761.2      5.7   1   0   1  0.0000
  -4   6   4    427.7      3.5   1   0   1  0.0000
  -2   6   4    320.8      2.7   1   0   1  0.0000
   0   6   4    473.1      3.5   1   0   1  0.0000
   2   6   4    122.1      2.0   1   0   1  0.0000
   4   6   4    711.4      6.7   1   0   1  0.0000
   6   6   4    223.7      3.5   1   0   1  0.0000
   8   6   4    282.3      4.3   1   0   1  0.0000
  10   6   4    526.6      8.3   1   0   1  0.0000
  12   6   4     94.6      4.7   1   0   1  0.0000
  14   6   4     39.4      4.4   1   0   1  0.0000
  16   6   4     25.8      6.0   1   0   1  0.0000
 -23   7   4     10.5     23.1   1   0   1  0.0000
 -21   7   4    315.9      9.4   1   0   1  0.0000
 -19   7   4    681.5     11.6   1   0   1  0.0000
 -17   7   4    388.4      7.4   1   0   1  0.0000
 -15   7   4    698.6      7.7   1   0   1  0.0000
 -13   7   4    134.7      2.8   1   0   1  0.0000
 -11   7   4     13.3      1.2   1   0   1  0.0000
  -9   7   4   4709.9     31.5   1   0   1  0.0000
  -7   7   4   1622.6     11.5   1   0   1  0.0000
  -5   7   4   1225.2      9.4   1   0   1  0.0000
  -3   7   4   2411.9     15.5   1   0   1  0.0000
  -1   7   4      7.9      0.7   1   0   1  0.0000
   1   7   4    166.7      2.0   1   0   1  0.0000
   3   7   4      9.9      1.1   1   0   1  0.0000
   5   7   4    565.7      5.8   1   0   1  0.0000
   7   7   4     84.0      2.8   1   0   1  0.0000
   9   7   4     50.0      3.2   1   0   1  0.0000
  11   7   4     88.0      5.3   1   0   1  0.0000
  13   7   4    674.3     10.9   1   0   1  0.0000
  15   7   4     23.0      5.1   1   0   1  0.0000
  17   7   4    277.2     32.8   1   0   1  0.0000
 -22   8   4      8.9      9.4   1   0   1  0.0000
 -20   8   4    235.6      8.3   1   0   1  0.0000
 -18   8   4      2.2      3.4   1   0   1  0.0000
 -16   8   4     16.7      2.9   1   0   1  0.0000
 -14   8   4    995.0      9.7   1   0   1  0.0000
 -12   8   4     12.0      1.5   1   0   1  0.0000
 -10   8   4    386.4      4.4   1   0   1  0.0000
  -8   8   4    910.6      8.4   1   0   1  0.0000
  -6   8   4    674.9      6.5   1   0   1  0.0000
  -4   8   4   2366.1     17.1   1   0   1  0.0000
  -2   8   4    404.6      3.9   1   0   1  0.0000
   0   8   4     26.6      1.0   1   0   1  0.0000
   2   8   4   5427.9     35.0   1   0   1  0.0000
   4   8   4    432.6      4.5   1   0   1  0.0000
   6   8   4    408.2      5.0   1   0   1  0.0000
   8   8   4   1852.4     17.2   1   0   1  0.0000
  10   8   4     37.2      3.1   1   0   1  0.0000
  12   8   4    267.8      6.8   1   0   1  0.0000
  14   8   4    142.9      6.3   1   0   1  0.0000
  16   8   4      7.2      5.9   1   0   1  0.0000
 -21   9   4     19.1      6.2   1   0   1  0.0000
 -19   9   4     74.5      4.9   1   0   1  0.0000
 -17   9   4     56.2      4.0   1   0   1  0.0000
 -15   9   4     54.7      3.1   1   0   1  0.0000
 -13   9   4     58.9      2.5   1   0   1  0.0000
 -11   9   4    110.5      3.0   1   0   1  0.0000
  -9   9   4    131.1      2.5   1   0   1  0.0000
  -7   9   4     90.2      2.5   1   0   1  0.0000
  -5   9   4   1177.0      9.0   1   0   1  0.0000
  -3   9   4   2401.2     17.5   1   0   1  0.0000
  -1   9   4   1961.5     13.5   1   0   1  0.0000
   1   9   4    195.5      2.5   1   0   1  0.0000
   3   9   4    113.9      2.6   1   0   1  0.0000
   5   9   4   2428.4     18.3   1   0   1  0.0000
   7   9   4    985.9     10.5   1   0   1  0.0000
   9   9   4   1087.4     12.4   1   0   1  0.0000
  11   9   4    139.8      7.0   1   0   1  0.0000
  13   9   4    319.6      8.5   1   0   1  0.0000
  15   9   4    746.7     13.2   1   0   1  0.0000
 -20  10   4    128.2      7.0   1   0   1  0.0000
 -18  10   4    178.9      7.1   1   0   1  0.0000
 -16  10   4     42.1      3.6   1   0   1  0.0000
 -14  10   4    121.9      5.2   1   0   1  0.0000
 -12  10   4   1577.3     13.9   1   0   1  0.0000
 -10  10   4      2.5      1.4   1   0   1  0.0000
  -8  10   4    154.0      3.0   1   0   1  0.0000
  -6  10   4   1086.6      9.4   1   0   1  0.0000
  -4  10   4    236.4      3.0   1   0   1  0.0000
  -2  10   4   2467.6     18.1   1   0   1  0.0000
   0  10   4    106.3      2.3   1   0   1  0.0000
   2  10   4    340.4      4.0   1   0   1  0.0000
   4  10   4    601.9      6.1   1   0   1  0.0000
   6  10   4    684.3      8.1   1   0   1  0.0000
   8  10   4      8.6      2.5   1   0   1  0.0000
  10  10   4    190.4      6.7   1   0   1  0.0000
  12  10   4    105.6      5.3   1   0   1  0.0000
  14  10   4     10.3      5.0   1   0   1  0.0000
 -19  11   4     88.0      7.1   1   0   1  0.0000
 -17  11   4    669.5     11.7   1   0   1  0.0000
 -15  11   4    199.5      5.8   1   0   1  0.0000
 -13  11   4     20.2      3.0   1   0   1  0.0000
 -11  11   4    800.7      8.8   1   0   1  0.0000
  -9  11   4     81.3      2.8   1   0   1  0.0000
  -7  11   4    104.2      2.8   1   0   1  0.0000
  -5  11   4    116.7      2.8   1   0   1  0.0000
  -3  11   4     93.1      2.5   1   0   1  0.0000
  -1  11   4    713.6      6.6   1   0   1  0.0000
   1  11   4    180.9      2.9   1   0   1  0.0000
   3  11   4     56.3      2.2   1   0   1  0.0000
   5  11   4    831.5      8.7   1   0   1  0.0000
   7  11   4      3.5      2.5   1   0   1  0.0000
   9  11   4    135.4      5.6   1   0   1  0.0000
  11  11   4    355.0      8.5   1   0   1  0.0000
  13  11   4     -2.8      4.7   1   0   1  0.0000
  15  11   4      8.2      8.6   1   0   1  0.0000
 -18  12   4     96.2      6.2   1   0   1  0.0000
 -16  12   4    144.0      6.5   1   0   1  0.0000
 -14  12   4     84.2      4.3   1   0   1  0.0000
 -12  12   4    170.5      5.0   1   0   1  0.0000
 -10  12   4    252.4      4.7   1   0   1  0.0000
  -8  12   4    736.5      8.8   1   0   1  0.0000
  -6  12   4     42.1      2.2   1   0   1  0.0000
  -4  12   4    536.0      6.2   1   0   1  0.0000
  -2  12   4   3276.7     23.7   1   0   1  0.0000
   0  12   4    723.7      6.5   1   0   1  0.0000
   2  12   4   1305.8     11.4   1   0   1  0.0000
   4  12   4      3.3      2.2   1   0   1  0.0000
   6  12   4    692.1     10.0   1   0   1  0.0000
   8  12   4    250.9      6.8   1   0   1  0.0000
  10  12   4    228.9      7.5   1   0   1  0.0000
  12  12   4   1073.4     15.3   1   0   1  0.0000
  14  12   4      8.2      6.1   1   0   1  0.0000
 -19  13   4     29.6     12.3   1   0   1  0.0000
 -17  13   4     38.1      5.2   1   0   1  0.0000
 -15  13   4     49.8      4.6   1   0   1  0.0000
 -13  13   4    109.0      4.5   1   0   1  0.0000
 -11  13   4     24.9      2.9   1   0   1  0.0000
  -9  13   4    393.2      6.5   1   0   1  0.0000
  -7  13   4     95.3      3.7   1   0   1  0.0000
  -5  13   4     99.1      3.5   1   0   1  0.0000
  -3  13   4    928.1      9.2   1   0   1  0.0000
  -1  13   4     37.7      2.1   1   0   1  0.0000
   1  13   4    270.6      4.8   1   0   1  0.0000
   3  13   4    286.9      5.4   1   0   1  0.0000
   5  13   4    223.5      6.1   1   0   1  0.0000
   7  13   4    500.6      9.0   1   0   1  0.0000
   9  13   4     11.2      4.2   1   0   1  0.0000
  11  13   4     58.9      5.3   1   0   1  0.0000
  13  13   4    123.6      7.2   1   0   1  0.0000
 -18  14   4     20.7     11.5   1   0   1  0.0000
 -16  14   4      7.2      4.8   1   0   1  0.0000
 -14  14   4    483.8     10.1   1   0   1  0.0000
 -12  14   4    575.5      8.3   1   0   1  0.0000
 -10  14   4    431.1      7.8   1   0   1  0.0000
  -8  14   4      0.7      2.4   1   0   1  0.0000
  -6  14   4    117.9      4.3   1   0   1  0.0000
  -4  14   4   1059.1     11.8   1   0   1  0.0000
  -2  14   4    676.0      7.2   1   0   1  0.0000
   0  14   4    203.1      4.3   1   0   1  0.0000
   2  14   4     30.4      2.7   1   0   1  0.0000
   4  14   4     20.4      3.1   1   0   1  0.0000
   6  14   4     45.2      4.1   1   0   1  0.0000
   8  14   4     68.8      4.7   1   0   1  0.0000
  10  14   4     15.0      4.6   1   0   1  0.0000
  12  14   4     63.9      6.2   1   0   1  0.0000
  14  14   4    208.9     32.1   1   0   1  0.0000
 -17  15   4      7.4      7.8   1   0   1  0.0000
 -15  15   4     -1.1      4.8   1   0   1  0.0000
 -13  15   4    185.5      7.7   1   0   1  0.0000
 -11  15   4    360.0      7.3   1   0   1  0.0000
  -9  15   4     28.2      3.2   1   0   1  0.0000
  -7  15   4    461.4      7.6   1   0   1  0.0000
  -5  15   4    700.3      9.3   1   0   1  0.0000
  -3  15   4    224.8      5.5   1   0   1  0.0000
  -1  15   4   1692.2     15.2   1   0   1  0.0000
   1  15   4    243.1      5.8   1   0   1  0.0000
   3  15   4     30.5      3.5   1   0   1  0.0000
   5  15   4   1544.2     18.1   1   0   1  0.0000
   7  15   4     38.8      4.6   1   0   1  0.0000
   9  15   4    514.0     10.8   1   0   1  0.0000
  11  15   4    233.0      9.3   1   0   1  0.0000
  13  15   4     73.1     14.1   1   0   1  0.0000
 -16  16   4      5.0      7.8   1   0   1  0.0000
 -14  16   4     27.7      5.3   1   0   1  0.0000
 -12  16   4     49.2      4.5   1   0   1  0.0000
 -10  16   4    270.5      7.0   1   0   1  0.0000
  -8  16   4     41.6      3.7   1   0   1  0.0000
  -6  16   4     16.8      3.2   1   0   1  0.0000
  -4  16   4      1.1      3.1   1   0   1  0.0000
  -2  16   4     58.8      3.7   1   0   1  0.0000
   0  16   4    743.6     11.5   1   0   1  0.0000
   2  16   4   1450.9     17.0   1   0   1  0.0000
   4  16   4   1508.8     19.8   1   0   1  0.0000
   6  16   4     80.0      5.8   1   0   1  0.0000
   8  16   4    370.8     11.0   1   0   1  0.0000
  10  16   4    348.4     12.3   1   0   1  0.0000
  12  16   4    118.3     22.6   1   0   1  0.0000
 -15  17   4    194.6     11.6   1   0   1  0.0000
 -13  17   4      5.3      5.4   1   0   1  0.0000
 -11  17   4     20.8      4.4   1   0   1  0.0000
  -9  17   4   1184.4     15.3   1   0   1  0.0000
  -7  17   4    310.6      7.4   1   0   1  0.0000
  -5  17   4    303.2      7.7   1   0   1  0.0000
  -3  17   4    576.3     10.0   1   0   1  0.0000
  -1  17   4     13.8      4.1   1   0   1  0.0000
   1  17   4    132.8      6.4   1   0   1  0.0000
   3  17   4     17.1      5.0   1   0   1  0.0000
   5  17   4     23.6      5.6   1   0   1  0.0000
   7  17   4     97.1      7.4   1   0   1  0.0000
   9  17   4     47.8      8.6   1   0   1  0.0000
 -14  18   4    158.7     13.6   1   0   1  0.0000
 -12  18   4     31.3      6.1   1   0   1  0.0000
 -10  18   4    561.7     11.4   1   0   1  0.0000
  -8  18   4    223.3      7.5   1   0   1  0.0000
  -6  18   4     24.0      4.5   1   0   1  0.0000
  -4  18   4   1170.7     16.8   1   0   1  0.0000
  -2  18   4     72.0      5.5   1   0   1  0.0000
   0  18   4    166.3      8.0   1   0   1  0.0000
   2  18   4    101.7      7.8   1   0   1  0.0000
   4  18   4    114.0      8.2   1   0   1  0.0000
   6  18   4     91.9      7.7   1   0   1  0.0000
   8  18   4    131.1     15.1   1   0   1  0.0000
 -13  19   4     67.4     13.8   1   0   1  0.0000
 -11  19   4     90.1      7.4   1   0   1  0.0000
  -9  19   4     58.9      6.2   1   0   1  0.0000
  -7  19   4    134.3      7.1   1   0   1  0.0000
  -5  19   4    303.6     10.3   1   0   1  0.0000
  -3  19   4    225.0      9.6   1   0   1  0.0000
  -1  19   4    534.5     13.3   1   0   1  0.0000
   1  19   4     -1.6      6.5   1   0   1  0.0000
   3  19   4     65.2      8.4   1   0   1  0.0000
   5  19   4   1345.0     29.2   1   0   1  0.0000
   7  19   4    297.0     28.1   1   0   1  0.0000
 -10  20   4     33.6     19.7   1   0   1  0.0000
  -8  20   4     11.3      7.2   1   0   1  0.0000
  -6  20   4    228.9      9.9   1   0   1  0.0000
  -4  20   4      4.7      6.2   1   0   1  0.0000
  -2  20   4     13.2      6.8   1   0   1  0.0000
   0  20   4    342.4     14.5   1   0   1  0.0000
   2  20   4      2.5      8.2   1   0   1  0.0000
   4  20   4    263.1     26.3   1   0   1  0.0000
   6  20   4      4.4     23.0   1   0   1  0.0000
  -7  21   4    255.2     17.9   1   0   1  0.0000
  -5  21   4    122.4     12.6   1   0   1  0.0000
  -3  21   4     52.0      9.4   1   0   1  0.0000
  -1  21   4    165.6     16.0   1   0   1  0.0000
   1  21   4     31.8     20.3   1   0   1  0.0000
   3  21   4     52.6     24.4   1   0   1  0.0000
  -4  22   4    285.1     35.1   1   0   1  0.0000
 -24   0   5    599.1     20.7   1   0   1  0.0000
 -22   0   5    524.5     13.6   1   0   1  0.0000
 -20   0   5    987.0     16.9   1   0   1  0.0000
 -18   0   5     84.7      5.0   1   0   1  0.0000
 -16   0   5      3.5      2.6   1   0   1  0.0000
 -14   0   5     89.6      4.1   1   0   1  0.0000
 -12   0   5     23.1      2.1   1   0   1  0.0000
 -10   0   5   1160.1     12.6   1   0   1  0.0000
  -8   0   5    894.9      9.7   1   0   1  0.0000
  -6   0   5     10.6      1.0   1   0   1  0.0000
  -4   0   5     12.3      0.9   1   0   1  0.0000
  -2   0   5      6.7      0.8   1   0   1  0.0000
   0   0   5    287.3      3.3   1   0   1  0.0000
   2   0   5   5377.5     42.8   1   0   1  0.0000
   4   0   5   2218.6     22.9   1   0   1  0.0000
   6   0   5   1359.5     16.9   1   0   1  0.0000
   8   0   5   1134.4     15.1   1   0   1  0.0000
  10   0   5    401.9     10.9   1   0   1  0.0000
  12   0   5    407.3     13.5   1   0   1  0.0000
  14   0   5    302.2     12.7   1   0   1  0.0000
  16   0   5   1380.0     28.5   1   0   1  0.0000
 -23   1   5    184.3      7.8   1   0   1  0.0000
 -21   1   5     50.9      4.1   1   0   1  0.0000
 -19   1   5    367.1      7.2   1   0   1  0.0000
 -17   1   5      5.7      2.2   1   0   1  0.0000
 -15   1   5     27.9      2.0   1   0   1  0.0000
 -13   1   5   1066.2     10.1   1   0   1  0.0000
 -11   1   5    271.7      3.7   1   0   1  0.0000
  -9   1   5    288.0      2.8   1   0   1  0.0000
  -7   1   5   1877.9     11.2   1   0   1  0.0000
  -5   1   5     26.2      0.8   1   0   1  0.0000
  -3   1   5    127.2      1.6   1   0   1  0.0000
  -1   1   5     30.9      0.8   1   0   1  0.0000
   1   1   5    413.2      3.2   1   0   1  0.0000
   3   1   5     22.7      1.0   1   0   1  0.0000
   5   1   5      7.1      1.2   1   0   1  0.0000
   7   1   5    346.4      4.2   1   0   1  0.0000
   9   1   5      2.0      2.3   1   0   1  0.0000
  11   1   5      0.0      2.9   1   0   1  0.0000
  13   1   5     61.6      4.7   1   0   1  0.0000
  15   1   5      0.5      4.8   1   0   1  0.0000
  17   1   5     34.2      9.7   1   0   1  0.0000
 -24   2   5    187.2     13.7   1   0   1  0.0000
 -22   2   5     29.6      4.7   1   0   1  0.0000
 -20   2   5   1277.3     15.4   1   0   1  0.0000
 -18   2   5      0.3      2.4   1   0   1  0.0000
 -16   2   5   1933.8     18.5   1   0   1  0.0000
 -14   2   5    281.1      4.3   1   0   1  0.0000
 -12   2   5    293.8      4.2   1   0   1  0.0000
 -10   2   5   3209.9     23.6   1   0   1  0.0000
  -8   2   5    386.5      3.2   1   0   1  0.0000
  -6   2   5    971.6      5.5   1   0   1  0.0000
  -4   2   5    484.6      3.6   1   0   1  0.0000
  -2   2   5     57.9      0.9   1   0   1  0.0000
   0   2   5   1338.5      7.9   1   0   1  0.0000
   2   2   5   1150.8      7.5   1   0   1  0.0000
   4   2   5    545.6      5.7   1   0   1  0.0000
   6   2   5    537.9      5.6   1   0   1  0.0000
   8   2   5      0.4      1.7   1   0   1  0.0000
  10   2   5    127.5      4.9   1   0   1  0.0000
  12   2   5     80.0      4.7   1   0   1  0.0000
  14   2   5     42.5      4.9   1   0   1  0.0000
  16   2   5    416.1     11.9   1   0   1  0.0000
  18   2   5     16.1     27.8   1   0   1  0.0000
 -23   3   5    109.5      7.5   1   0   1  0.0000
 -21   3   5    517.0      9.7   1   0   1  0.0000
 -19   3   5    139.1      5.9   1   0   1  0.0000
 -17   3   5    834.0      9.8   1   0   1  0.0000
 -15   3   5     73.7      2.9   1   0   1  0.0000
 -13   3   5    335.8      4.8   1   0   1  0.0000
 -11   3   5    258.9      3.4   1   0   1  0.0000
  -9   3   5     42.6      1.3   1   0   1  0.0000
  -7   3   5    206.4      2.1   1   0   1  0.0000
  -5   3   5      4.2      0.5   1   0   1  0.0000
  -3   3   5    107.2      1.3   1   0   1  0.0000
  -1   3   5    133.0      1.7   1   0   1  0.0000
   1   3   5    323.9      2.7   1   0   1  0.0000
   3   3   5   1165.8      8.9   1   0   1  0.0000
   5   3   5    448.5      5.2   1   0   1  0.0000
   7   3   5      8.2      1.6   1   0   1  0.0000
   9   3   5    920.0     11.5   1   0   1  0.0000
  11   3   5     17.6      3.3   1   0   1  0.0000
  13   3   5    438.2     10.2   1   0   1  0.0000
  15   3   5     27.6      5.1   1   0   1  0.0000
  17   3   5     96.4     19.1   1   0   1  0.0000
 -24   4   5    202.1     20.5   1   0   1  0.0000
 -22   4   5    204.2      9.1   1   0   1  0.0000
 -20   4   5    272.9      6.9   1   0   1  0.0000
 -18   4   5    201.9      5.1   1   0   1  0.0000
 -16   4   5    162.4      4.4   1   0   1  0.0000
 -14   4   5    258.6      3.9   1   0   1  0.0000
 -12   4   5    255.3      3.4   1   0   1  0.0000
 -10   4   5    589.6      5.0   1   0   1  0.0000
  -8   4   5    302.8      2.8   1   0   1  0.0000
  -6   4   5    109.9      1.6   1   0   1  0.0000
  -4   4   5    732.2      4.9   1   0   1  0.0000
  -2   4   5    244.5      2.1   1   0   1  0.0000
   0   4   5    165.5      1.8   1   0   1  0.0000
   2   4   5    353.8      3.6   1   0   1  0.0000
   4   4   5     30.7      1.5   1   0   1  0.0000
   6   4   5    976.3      9.3   1   0   1  0.0000
   8   4   5    404.1      5.9   1   0   1  0.0000
  10   4   5    145.9      5.2   1   0   1  0.0000
  12   4   5    701.5     10.0   1   0   1  0.0000
  14   4   5      2.9      4.4   1   0   1  0.0000
  16   4   5    119.2      7.6   1   0   1  0.0000
 -23   5   5    528.1     14.4   1   0   1  0.0000
 -21   5   5     69.9      5.4   1   0   1  0.0000
 -19   5   5   1690.6     17.6   1   0   1  0.0000
 -17   5   5    993.6     11.0   1   0   1  0.0000
 -15   5   5    195.5      3.8   1   0   1  0.0000
 -13   5   5   3352.1     26.4   1   0   1  0.0000
 -11   5   5     49.9      1.7   1   0   1  0.0000
  -9   5   5   1501.1     10.7   1   0   1  0.0000
  -7   5   5    825.2      6.6   1   0   1  0.0000
  -5   5   5    401.5      3.7   1   0   1  0.0000
  -3   5   5   6676.2     39.6   1   0   1  0.0000
  -1   5   5    508.2      3.7   1   0   1  0.0000
   1   5   5     28.6      1.2   1   0   1  0.0000
   3   5   5    448.8      4.6   1   0   1  0.0000
   5   5   5      7.6      1.4   1   0   1  0.0000
   7   5   5    135.8      3.3   1   0   1  0.0000
   9   5   5   1029.1     12.6   1   0   1  0.0000
  11   5   5    151.9      6.9   1   0   1  0.0000
  13   5   5    136.1      6.0   1   0   1  0.0000
  15   5   5    266.7      9.8   1   0   1  0.0000
 -22   6   5     28.0      5.8   1   0   1  0.0000
 -20   6   5     18.8      4.1   1   0   1  0.0000
 -18   6   5    123.6      4.7   1   0   1  0.0000
 -16   6   5    622.0      7.6   1   0   1  0.0000
 -14   6   5      4.1      1.6   1   0   1  0.0000
 -12   6   5     48.9      1.9   1   0   1  0.0000
 -10   6   5    306.5      3.1   1   0   1  0.0000
  -8   6   5     35.5      1.3   1   0   1  0.0000
  -6   6   5    114.9      1.8   1   0   1  0.0000
  -4   6   5    470.9      4.0   1   0   1  0.0000
  -2   6   5     90.4      1.6   1   0   1  0.0000
   0   6   5    956.5      6.5   1   0   1  0.0000
   2   6   5     75.1      2.0   1   0   1  0.0000
   4   6   5     78.0      2.4   1   0   1  0.0000
   6   6   5     13.4      1.7   1   0   1  0.0000
   8   6   5    382.5      7.3   1   0   1  0.0000
  10   6   5     52.1      4.2   1   0   1  0.0000
  12   6   5    181.3      6.7   1   0   1  0.0000
  14   6   5    195.2      8.2   1   0   1  0.0000
  16   6   5    109.9     10.0   1   0   1  0.0000
 -23   7   5     67.5     20.6   1   0   1  0.0000
 -21   7   5     74.9      5.5   1   0   1  0.0000
 -19   7   5     46.1      4.1   1   0   1  0.0000
 -17   7   5   1327.0     13.3   1   0   1  0.0000
 -15   7   5    213.6      4.2   1   0   1  0.0000
 -13   7   5    206.6      3.4   1   0   1  0.0000
 -11   7   5    470.3      4.2   1   0   1  0.0000
  -9   7   5     18.7      1.3   1   0   1  0.0000
  -7   7   5    169.3      2.3   1   0   1  0.0000
  -5   7   5    200.1      2.7   1   0   1  0.0000
  -3   7   5   1382.7     10.2   1   0   1  0.0000
  -1   7   5   1182.6      9.0   1   0   1  0.0000
   1   7   5     44.8      1.6   1   0   1  0.0000
   3   7   5    164.8      3.0   1   0   1  0.0000
   5   7   5    187.8      3.5   1   0   1  0.0000
   7   7   5     51.6      2.7   1   0   1  0.0000
   9   7   5   1728.9     19.0   1   0   1  0.0000
  11   7   5     51.4      4.0   1   0   1  0.0000
  13   7   5    255.6      8.6   1   0   1  0.0000
  15   7   5    163.3      8.6   1   0   1  0.0000
 -22   8   5    352.3     17.4   1   0   1  0.0000
 -20   8   5    399.6      9.9   1   0   1  0.0000
 -18   8   5     18.3      3.3   1   0   1  0.0000
 -16   8   5    570.1      8.1   1   0   1  0.0000
 -14   8   5   1006.9      9.2   1   0   1  0.0000
 -12   8   5     43.1      1.6   1   0   1  0.0000
 -10   8   5    649.2      6.6   1   0   1  0.0000
  -8   8   5      1.6      0.9   1   0   1  0.0000
  -6   8   5    864.7      7.2   1   0   1  0.0000
  -4   8   5     22.0      1.2   1   0   1  0.0000
  -2   8   5      9.1      1.2   1   0   1  0.0000
   0   8   5    221.9      2.8   1   0   1  0.0000
   2   8   5      4.7      1.4   1   0   1  0.0000
   4   8   5    392.2      4.9   1   0   1  0.0000
   6   8   5     97.5      3.3   1   0   1  0.0000
   8   8   5      1.5      2.7   1   0   1  0.0000
  10   8   5    144.3      5.8   1   0   1  0.0000
  12   8   5    338.0      8.7   1   0   1  0.0000
  14   8   5     48.0      5.5   1   0   1  0.0000
 -21   9   5     19.0      5.7   1   0   1  0.0000
 -19   9   5     83.0      5.3   1   0   1  0.0000
 -17   9   5    155.9      5.5   1   0   1  0.0000
 -15   9   5     56.6      2.8   1   0   1  0.0000
 -13   9   5   1274.9     11.7   1   0   1  0.0000
 -11   9   5    391.2      5.3   1   0   1  0.0000
  -9   9   5    265.8      3.9   1   0   1  0.0000
  -7   9   5   1401.0     11.4   1   0   1  0.0000
  -5   9   5    225.8      3.1   1   0   1  0.0000
  -3   9   5    828.6      7.8   1   0   1  0.0000
  -1   9   5    138.6      2.8   1   0   1  0.0000
   1   9   5    817.8      7.3   1   0   1  0.0000
   3   9   5     37.0      2.0   1   0   1  0.0000
   5   9   5     74.9      2.8   1   0   1  0.0000
   7   9   5    787.4      9.8   1   0   1  0.0000
   9   9   5     79.4      4.4   1   0   1  0.0000
  11   9   5     99.6      5.1   1   0   1  0.0000
  13   9   5    101.2      5.9   1   0   1  0.0000
  15   9   5      1.3      8.4   1   0   1  0.0000
 -20  10   5    394.0     10.7   1   0   1  0.0000
 -18  10   5     84.1      5.2   1   0   1  0.0000
 -16  10   5     66.8      4.0   1   0   1  0.0000
 -14  10   5    194.7      5.7   1   0   1  0.0000
 -12  10   5     27.4      2.0   1   0   1  0.0000
 -10  10   5    212.3      4.1   1   0   1  0.0000
  -8  10   5    117.4      2.9   1   0   1  0.0000
  -6  10   5    175.5      2.9   1   0   1  0.0000
  -4  10   5    184.6      3.0   1   0   1  0.0000
  -2  10   5     29.4      1.7   1   0   1  0.0000
   0  10   5    171.6      2.9   1   0   1  0.0000
   2  10   5    599.9      6.4   1   0   1  0.0000
   4  10   5     68.9      2.7   1   0   1  0.0000
   6  10   5    463.0      6.8   1   0   1  0.0000
   8  10   5    218.1      6.2   1   0   1  0.0000
  10  10   5    158.6      6.4   1   0   1  0.0000
  12  10   5    741.4     12.3   1   0   1  0.0000
  14  10   5     15.7      6.0   1   0   1  0.0000
 -21  11   5     20.5     17.4   1   0   1  0.0000
 -19  11   5   1131.4     18.8   1   0   1  0.0000
 -17  11   5     12.2      4.0   1   0   1  0.0000
 -15  11   5     50.4      3.4   1   0   1  0.0000
 -13  11   5    121.7      4.2   1   0   1  0.0000
 -11  11   5     99.6      3.8   1   0   1  0.0000
  -9  11   5    439.5      6.0   1   0   1  0.0000
  -7  11   5      5.2      1.6   1   0   1  0.0000
  -5  11   5     33.7      1.7   1   0   1  0.0000
  -3  11   5    542.5      5.8   1   0   1  0.0000
  -1  11   5    165.1      3.5   1   0   1  0.0000
   1  11   5    412.7      4.8   1   0   1  0.0000
   3  11   5    488.5      6.3   1   0   1  0.0000
   5  11   5    258.9      5.3   1   0   1  0.0000
   7  11   5     56.8      3.8   1   0   1  0.0000
   9  11   5     45.6      4.2   1   0   1  0.0000
  11  11   5      6.9      4.5   1   0   1  0.0000
  13  11   5     79.0      6.3   1   0   1  0.0000
 -20  12   5    432.2     22.7   1   0   1  0.0000
 -18  12   5     69.6      5.7   1   0   1  0.0000
 -16  12   5   1027.7     14.9   1   0   1  0.0000
 -14  12   5     40.0      3.3   1   0   1  0.0000
 -12  12   5     86.0      3.7   1   0   1  0.0000
 -10  12   5   4022.0     36.0   1   0   1  0.0000
  -8  12   5   1183.8     12.6   1   0   1  0.0000
  -6  12   5    724.9      8.4   1   0   1  0.0000
  -4  12   5    391.3      5.2   1   0   1  0.0000
  -2  12   5     37.2      2.2   1   0   1  0.0000
   0  12   5    157.3      3.7   1   0   1  0.0000
   2  12   5    307.9      5.1   1   0   1  0.0000
   4  12   5    468.1      7.3   1   0   1  0.0000
   6  12   5     26.8      3.5   1   0   1  0.0000
   8  12   5    186.6      6.7   1   0   1  0.0000
  10  12   5      6.3      4.3   1   0   1  0.0000
  12  12   5     16.3      5.4   1   0   1  0.0000
  14  12   5     91.2     12.6   1   0   1  0.0000
 -19  13   5     30.0     11.7   1   0   1  0.0000
 -17  13   5    166.6      7.2   1   0   1  0.0000
 -15  13   5    205.5      6.8   1   0   1  0.0000
 -13  13   5     39.9      3.4   1   0   1  0.0000
 -11  13   5    400.1      6.9   1   0   1  0.0000
  -9  13   5     26.1      2.7   1   0   1  0.0000
  -7  13   5     34.4      2.7   1   0   1  0.0000
  -5  13   5    168.0      4.8   1   0   1  0.0000
  -3  13   5    405.2      5.6   1   0   1  0.0000
  -1  13   5      3.6      2.0   1   0   1  0.0000
   1  13   5      6.0      2.1   1   0   1  0.0000
   3  13   5    460.7      7.0   1   0   1  0.0000
   5  13   5     87.7      4.9   1   0   1  0.0000
   7  13   5    159.2      6.3   1   0   1  0.0000
   9  13   5    162.2      6.8   1   0   1  0.0000
  11  13   5    191.8      8.0   1   0   1  0.0000
  13  13   5    118.6     11.9   1   0   1  0.0000
 -18  14   5     25.8      7.7   1   0   1  0.0000
 -16  14   5     79.9      6.1   1   0   1  0.0000
 -14  14   5     46.1      3.9   1   0   1  0.0000
 -12  14   5    256.6      6.4   1   0   1  0.0000
 -10  14   5    143.6      5.0   1   0   1  0.0000
  -8  14   5    163.8      5.2   1   0   1  0.0000
  -6  14   5    208.0      5.2   1   0   1  0.0000
  -4  14   5    219.4      5.3   1   0   1  0.0000
  -2  14   5     42.0      2.8   1   0   1  0.0000
   0  14   5      6.3      2.5   1   0   1  0.0000
   2  14   5    269.6      6.3   1   0   1  0.0000
   4  14   5    352.0      7.8   1   0   1  0.0000
   6  14   5    189.1      7.0   1   0   1  0.0000
   8  14   5     -8.0      4.7   1   0   1  0.0000
  10  14   5     12.2      5.4   1   0   1  0.0000
  12  14   5    267.0     16.2   1   0   1  0.0000
 -17  15   5    116.9      9.0   1   0   1  0.0000
 -15  15   5     35.9      5.2   1   0   1  0.0000
 -13  15   5    874.5     11.8   1   0   1  0.0000
 -11  15   5     -1.5      3.2   1   0   1  0.0000
  -9  15   5    243.8      6.2   1   0   1  0.0000
  -7  15   5    579.9      8.8   1   0   1  0.0000
  -5  15   5     -4.8      2.8   1   0   1  0.0000
  -3  15   5    274.6      5.9   1   0   1  0.0000
  -1  15   5     -0.9      2.7   1   0   1  0.0000
   1  15   5     99.8      4.8   1   0   1  0.0000
   3  15   5      8.9      4.1   1   0   1  0.0000
   5  15   5     32.2      4.9   1   0   1  0.0000
   7  15   5    124.9      6.8   1   0   1  0.0000
   9  15   5     75.6      6.6   1   0   1  0.0000
  11  15   5     60.0     14.9   1   0   1  0.0000
 -16  16   5    196.9     10.1   1   0   1  0.0000
 -14  16   5    264.1      9.5   1   0   1  0.0000
 -12  16   5    142.6      5.9   1   0   1  0.0000
 -10  16   5    350.9      8.1   1   0   1  0.0000
  -8  16   5     58.7      4.1   1   0   1  0.0000
  -6  16   5    772.8     11.3   1   0   1  0.0000
  -4  16   5     35.8      3.5   1   0   1  0.0000
  -2  16   5     -2.1      3.5   1   0   1  0.0000
   0  16   5    757.3     11.2   1   0   1  0.0000
   2  16   5     30.2      4.9   1   0   1  0.0000
   4  16   5     35.5      5.8   1   0   1  0.0000
   6  16   5     -5.5      5.4   1   0   1  0.0000
   8  16   5    410.2     13.2   1   0   1  0.0000
  10  16   5    109.1     16.0   1   0   1  0.0000
 -15  17   5     55.9      8.4   1   0   1  0.0000
 -13  17   5     33.9      5.1   1   0   1  0.0000
 -11  17   5    121.6      5.5   1   0   1  0.0000
  -9  17   5      4.1      3.8   1   0   1  0.0000
  -7  17   5     52.8      4.6   1   0   1  0.0000
  -5  17   5     23.6      3.9   1   0   1  0.0000
  -3  17   5    133.2      6.3   1   0   1  0.0000
  -1  17   5    277.9      8.7   1   0   1  0.0000
   1  17   5      4.8      5.5   1   0   1  0.0000
   3  17   5     76.2      6.4   1   0   1  0.0000
   5  17   5    109.8      7.2   1   0   1  0.0000
   7  17   5     21.3      7.0   1   0   1  0.0000
   9  17   5    416.4     28.3   1   0   1  0.0000
 -14  18   5     -6.6     11.1   1   0   1  0.0000
 -12  18   5    363.1     10.4   1   0   1  0.0000
 -10  18   5    176.2      6.7   1   0   1  0.0000
  -8  18   5     51.1      4.8   1   0   1  0.0000
  -6  18   5     14.3      4.7   1   0   1  0.0000
  -4  18   5    361.5     10.0   1   0   1  0.0000
  -2  18   5      4.5      6.6   1   0   1  0.0000
   0  18   5      2.5      6.3   1   0   1  0.0000
   2  18   5      6.7      6.3   1   0   1  0.0000
   4  18   5     61.7      7.9   1   0   1  0.0000
   6  18   5     17.3      7.8   1   0   1  0.0000
   8  18   5     53.2     20.6   1   0   1  0.0000
 -13  19   5    505.9     26.6   1   0   1  0.0000
 -11  19   5     99.2      7.9   1   0   1  0.0000
  -9  19   5    173.2      7.5   1   0   1  0.0000
  -7  19   5    181.6      8.2   1   0   1  0.0000
  -5  19   5    256.6     10.3   1   0   1  0.0000
  -3  19   5   1083.4     17.0   1   0   1  0.0000
  -1  19   5    106.7      8.4   1   0   1  0.0000
   1  19   5      6.1      7.2   1   0   1  0.0000
   3  19   5    143.2     10.1   1   0   1  0.0000
   5  19   5      1.8     19.3   1   0   1  0.0000
  -8  20   5    191.4      9.0   1   0   1  0.0000
  -6  20   5     11.5      6.6   1   0   1  0.0000
  -4  20   5     28.0      6.6   1   0   1  0.0000
  -2  20   5      2.7      8.0   1   0   1  0.0000
   0  20   5     10.7      8.5   1   0   1  0.0000
   2  20   5     12.8     11.7   1   0   1  0.0000
  -7  21   5     -3.0     14.9   1   0   1  0.0000
  -5  21   5     83.1     12.9   1   0   1  0.0000
  -3  21   5     -3.5     18.8   1   0   1  0.0000
  -1  21   5     55.5     22.6   1   0   1  0.0000
 -24   0   6     34.1      9.2   1   0   1  0.0000
 -22   0   6    242.8     10.8   1   0   1  0.0000
 -20   0   6     10.2      4.7   1   0   1  0.0000
 -18   0   6    554.9     10.9   1   0   1  0.0000
 -16   0   6    200.9      6.2   1   0   1  0.0000
 -14   0   6     22.5      2.5   1   0   1  0.0000
 -12   0   6    255.2      4.9   1   0   1  0.0000
 -10   0   6    618.9      6.5   1   0   1  0.0000
  -8   0   6    106.4      2.7   1   0   1  0.0000
  -6   0   6    889.9     10.8   1   0   1  0.0000
  -4   0   6   1293.0     13.8   1   0   1  0.0000
  -2   0   6    359.1      4.6   1   0   1  0.0000
   0   0   6      5.4      0.9   1   0   1  0.0000
   2   0   6    289.5      4.0   1   0   1  0.0000
   4   0   6      6.0      1.6   1   0   1  0.0000
   6   0   6    156.0      4.9   1   0   1  0.0000
   8   0   6   1010.5     18.9   1   0   1  0.0000
  10   0   6    390.2     12.0   1   0   1  0.0000
  12   0   6     -3.4      5.4   1   0   1  0.0000
  14   0   6     30.5      7.8   1   0   1  0.0000
  16   0   6    409.0     25.1   1   0   1  0.0000
 -23   1   6     64.3      5.6   1   0   1  0.0000
 -21   1   6     89.0      4.5   1   0   1  0.0000
 -19   1   6    221.3      6.4   1   0   1  0.0000
 -17   1   6     11.3      2.2   1   0   1  0.0000
 -15   1   6    453.8      6.1   1   0   1  0.0000
 -13   1   6    464.7      5.8   1   0   1  0.0000
 -11   1   6     81.8      2.0   1   0   1  0.0000
  -9   1   6   1976.7     13.2   1   0   1  0.0000
  -7   1   6      2.2      0.7   1   0   1  0.0000
  -5   1   6    562.5      5.3   1   0   1  0.0000
  -3   1   6   1200.5      9.5   1   0   1  0.0000
  -1   1   6    105.4      1.6   1   0   1  0.0000
   1   1   6   2198.8     14.2   1   0   1  0.0000
   3   1   6    297.9      3.3   1   0   1  0.0000
   5   1   6    111.9      2.6   1   0   1  0.0000
   7   1   6   1433.6     13.7   1   0   1  0.0000
   9   1   6     -4.2      2.7   1   0   1  0.0000
  11   1   6    186.5      7.5   1   0   1  0.0000
  13   1   6    350.9      9.8   1   0   1  0.0000
  15   1   6      9.0      5.9   1   0   1  0.0000
 -24   2   6      8.5      7.3   1   0   1  0.0000
 -22   2   6      6.1      4.2   1   0   1  0.0000
 -20   2   6    142.4      5.3   1   0   1  0.0000
 -18   2   6     11.6      2.5   1   0   1  0.0000
 -16   2   6    919.2     10.2   1   0   1  0.0000
 -14   2   6     43.1      2.1   1   0   1  0.0000
 -12   2   6    735.9      7.0   1   0   1  0.0000
 -10   2   6    796.4      6.5   1   0   1  0.0000
  -8   2   6     87.1      1.4   1   0   1  0.0000
  -6   2   6   7499.8     53.4   1   0   1  0.0000
  -4   2   6    190.0      2.4   1   0   1  0.0000
  -2   2   6   5652.0     33.5   1   0   1  0.0000
   0   2   6   1642.6     10.2   1   0   1  0.0000
   2   2   6     62.0      1.7   1   0   1  0.0000
   4   2   6   3002.4     22.8   1   0   1  0.0000
   6   2   6      3.9      1.6   1   0   1  0.0000
   8   2   6    838.4     10.8   1   0   1  0.0000
  10   2   6    733.6     11.5   1   0   1  0.0000
  12   2   6      7.6      4.0   1   0   1  0.0000
  14   2   6    310.1     10.2   1   0   1  0.0000
  16   2   6     29.9     12.5   1   0   1  0.0000
 -23   3   6     92.2      6.6   1   0   1  0.0000
 -21   3   6    352.0      8.0   1   0   1  0.0000
 -19   3   6      5.8      2.9   1   0   1  0.0000
 -17   3   6    151.4      4.4   1   0   1  0.0000
 -15   3   6    475.8      6.4   1   0   1  0.0000
 -13   3   6    799.7      8.6   1   0   1  0.0000
 -11   3   6    196.9      2.7   1   0   1  0.0000
  -9   3   6     12.7      0.9   1   0   1  0.0000
  -7   3   6   1553.5     10.1   1   0   1  0.0000
  -5   3   6      5.1      0.9   1   0   1  0.0000
  -3   3   6    162.1      1.8   1   0   1  0.0000
  -1   3   6   1184.3      8.1   1   0   1  0.0000
   1   3   6     15.9      0.9   1   0   1  0.0000
   3   3   6     29.4      1.6   1   0   1  0.0000
   5   3   6    668.2      6.7   1   0   1  0.0000
   7   3   6    219.8      4.5   1   0   1  0.0000
   9   3   6    115.9      4.5   1   0   1  0.0000
  11   3   6    137.0      5.6   1   0   1  0.0000
  13   3   6    638.2     12.3   1   0   1  0.0000
  15   3   6    320.9     11.5   1   0   1  0.0000
 -24   4   6    120.7     11.9   1   0   1  0.0000
 -22   4   6     49.5      5.5   1   0   1  0.0000
 -20   4   6     47.3      3.8   1   0   1  0.0000
 -18   4   6    758.9      9.7   1   0   1  0.0000
 -16   4   6      3.3      2.1   1   0   1  0.0000
 -14   4   6     15.9      1.6   1   0   1  0.0000
 -12   4   6    599.9      6.1   1   0   1  0.0000
 -10   4   6    507.9      4.4   1   0   1  0.0000
  -8   4   6   1125.8      8.7   1   0   1  0.0000
  -6   4   6     44.5      1.3   1   0   1  0.0000
  -4   4   6     45.8      1.4   1   0   1  0.0000
  -2   4   6    239.6      2.4   1   0   1  0.0000
   0   4   6    610.2      4.8   1   0   1  0.0000
   2   4   6    232.1      3.3   1   0   1  0.0000
   4   4   6    323.8      4.2   1   0   1  0.0000
   6   4   6     21.9      1.9   1   0   1  0.0000
   8   4   6    108.3      4.5   1   0   1  0.0000
  10   4   6    754.3     11.0   1   0   1  0.0000
  12   4   6     43.4      4.7   1   0   1  0.0000
  14   4   6      5.6      5.3   1   0   1  0.0000
 -23   5   6    316.6     11.7   1   0   1  0.0000
 -21   5   6      9.8      4.5   1   0   1  0.0000
 -19   5   6    275.5      7.5   1   0   1  0.0000
 -17   5   6    201.5      5.0   1   0   1  0.0000
 -15   5   6    903.7      8.8   1   0   1  0.0000
 -13   5   6   1189.1     10.1   1   0   1  0.0000
 -11   5   6      3.5      1.1   1   0   1  0.0000
  -9   5   6   6692.4     46.0   1   0   1  0.0000
  -7   5   6    151.5      2.2   1   0   1  0.0000
  -5   5   6   1328.3      9.7   1   0   1  0.0000
  -3   5   6   3166.1     21.5   1   0   1  0.0000
  -1   5   6     51.1      1.4   1   0   1  0.0000
   1   5   6   8979.5     61.5   1   0   1  0.0000
   3   5   6    114.1      2.7   1   0   1  0.0000
   5   5   6    493.8      5.7   1   0   1  0.0000
   7   5   6   3665.0     33.1   1   0   1  0.0000
   9   5   6     10.8      3.6   1   0   1  0.0000
  11   5   6   1048.7     14.1   1   0   1  0.0000
  13   5   6    120.0      6.4   1   0   1  0.0000
  15   5   6    171.9      9.3   1   0   1  0.0000
 -22   6   6     89.7      6.9   1   0   1  0.0000
 -20   6   6      8.1      3.5   1   0   1  0.0000
 -18   6   6    130.4      4.6   1   0   1  0.0000
 -16   6   6     43.8      2.6   1   0   1  0.0000
 -14   6   6      5.6      1.6   1   0   1  0.0000
 -12   6   6    143.3      2.6   1   0   1  0.0000
 -10   6   6     11.4      1.3   1   0   1  0.0000
  -8   6   6     10.9      1.1   1   0   1  0.0000
  -6   6   6   1052.3      8.3   1   0   1  0.0000
  -4   6   6    119.9      2.1   1   0   1  0.0000
  -2   6   6    986.9      8.4   1   0   1  0.0000
   0   6   6     49.9      1.6   1   0   1  0.0000
   2   6   6     42.0      1.8   1   0   1  0.0000
   4   6   6    424.1      5.4   1   0   1  0.0000
   6   6   6      1.0      1.9   1   0   1  0.0000
   8   6   6      4.3      2.7   1   0   1  0.0000
  10   6   6    494.7     10.0   1   0   1  0.0000
  12   6   6     24.4      4.9   1   0   1  0.0000
  14   6   6    136.3      8.1   1   0   1  0.0000
 -23   7   6     77.1     11.1   1   0   1  0.0000
 -21   7   6    527.6     11.1   1   0   1  0.0000
 -19   7   6     28.0      3.5   1   0   1  0.0000
 -17   7   6    117.9      4.2   1   0   1  0.0000
 -15   7   6    578.5      7.1   1   0   1  0.0000
 -13   7   6    320.1      4.0   1   0   1  0.0000
 -11   7   6    452.7      4.9   1   0   1  0.0000
  -9   7   6     61.9      2.1   1   0   1  0.0000
  -7   7   6    203.6      2.8   1   0   1  0.0000
  -5   7   6      4.1      1.0   1   0   1  0.0000
  -3   7   6    195.4      2.9   1   0   1  0.0000
  -1   7   6     56.3      1.8   1   0   1  0.0000
   1   7   6    320.7      4.2   1   0   1  0.0000
   3   7   6    224.4      3.9   1   0   1  0.0000
   5   7   6    316.7      5.2   1   0   1  0.0000
   7   7   6    123.3      5.0   1   0   1  0.0000
   9   7   6      4.6      3.4   1   0   1  0.0000
  11   7   6    276.5      8.1   1   0   1  0.0000
  13   7   6    910.5     16.7   1   0   1  0.0000
  15   7   6    324.9     37.0   1   0   1  0.0000
 -22   8   6      0.2      7.2   1   0   1  0.0000
 -20   8   6    103.8      5.8   1   0   1  0.0000
 -18   8   6     12.3      3.2   1   0   1  0.0000
 -16   8   6    574.0      7.5   1   0   1  0.0000
 -14   8   6     54.3      2.2   1   0   1  0.0000
 -12   8   6    700.0      6.8   1   0   1  0.0000
 -10   8   6    166.0      3.1   1   0   1  0.0000
  -8   8   6    580.8      5.5   1   0   1  0.0000
  -6   8   6   2087.9     16.2   1   0   1  0.0000
  -4   8   6    312.0      4.0   1   0   1  0.0000
  -2   8   6   1451.6     12.5   1   0   1  0.0000
   0   8   6   1883.2     13.7   1   0   1  0.0000
   2   8   6     12.1      1.7   1   0   1  0.0000
   4   8   6   1606.9     14.3   1   0   1  0.0000
   6   8   6     81.9      3.6   1   0   1  0.0000
   8   8   6    376.9      7.7   1   0   1  0.0000
  10   8   6    376.6      8.6   1   0   1  0.0000
  12   8   6     24.2      4.9   1   0   1  0.0000
  14   8   6     55.1      7.2   1   0   1  0.0000
 -21   9   6      4.7      5.4   1   0   1  0.0000
 -19   9   6    180.1      7.5   1   0   1  0.0000
 -17   9   6      9.8      3.8   1   0   1  0.0000
 -15   9   6     42.4      2.7   1   0   1  0.0000
 -13   9   6    660.7      7.7   1   0   1  0.0000
 -11   9   6     44.9      2.3   1   0   1  0.0000
  -9   9   6   1893.5     15.1   1   0   1  0.0000
  -7   9   6    183.8      3.1   1   0   1  0.0000
  -5   9   6    260.9      3.5   1   0   1  0.0000
  -3   9   6   1498.7     12.4   1   0   1  0.0000
  -1   9   6    882.5      8.6   1   0   1  0.0000
   1   9   6   2369.4     18.6   1   0   1  0.0000
   3   9   6     31.9      2.2   1   0   1  0.0000
   5   9   6    121.1      4.1   1   0   1  0.0000
   7   9   6   1032.3     13.1   1   0   1  0.0000
   9   9   6     46.7      4.2   1   0   1  0.0000
  11   9   6    470.8     10.1   1   0   1  0.0000
  13   9   6     72.5      6.3   1   0   1  0.0000
 -22  10   6     89.6     16.9   1   0   1  0.0000
 -20  10   6     29.7      5.3   1   0   1  0.0000
 -18  10   6    657.1     11.5   1   0   1  0.0000
 -16  10   6    344.1      6.9   1   0   1  0.0000
 -14  10   6     21.5      2.6   1   0   1  0.0000
 -12  10   6     96.1      3.7   1   0   1  0.0000
 -10  10   6    238.8      4.6   1   0   1  0.0000
  -8  10   6      9.3      1.4   1   0   1  0.0000
  -6  10   6     23.3      1.6   1   0   1  0.0000
  -4  10   6      1.6      1.4   1   0   1  0.0000
  -2  10   6      6.0      1.6   1   0   1  0.0000
   0  10   6    112.4      3.0   1   0   1  0.0000
   2  10   6    171.5      4.0   1   0   1  0.0000
   4  10   6      2.6      2.2   1   0   1  0.0000
   6  10   6     50.3      3.8   1   0   1  0.0000
   8  10   6    965.0     12.2   1   0   1  0.0000
  10  10   6    505.5     10.2   1   0   1  0.0000
  12  10   6     67.9      5.9   1   0   1  0.0000
  14  10   6     23.3     14.5   1   0   1  0.0000
 -21  11   6    302.8     21.8   1   0   1  0.0000
 -19  11   6    103.0      6.1   1   0   1  0.0000
 -17  11   6     31.6      4.1   1   0   1  0.0000
 -15  11   6   1198.9     13.6   1   0   1  0.0000
 -13  11   6      4.7      2.9   1   0   1  0.0000
 -11  11   6    694.0      8.7   1   0   1  0.0000
  -9  11   6    978.8     10.8   1   0   1  0.0000
  -7  11   6     25.2      2.0   1   0   1  0.0000
  -5  11   6    694.7      7.4   1   0   1  0.0000
  -3  11   6    300.4      4.6   1   0   1  0.0000
  -1  11   6     47.8      2.4   1   0   1  0.0000
   1  11   6    935.1      9.5   1   0   1  0.0000
   3  11   6    535.0      7.0   1   0   1  0.0000
   5  11   6      7.7      3.1   1   0   1  0.0000
   7  11   6   1099.4     14.3   1   0   1  0.0000
   9  11   6     72.3      5.0   1   0   1  0.0000
  11  11   6     11.9      5.2   1   0   1  0.0000
  13  11   6    642.7     21.2   1   0   1  0.0000
 -20  12   6    102.7     13.0   1   0   1  0.0000
 -18  12   6      3.1      4.7   1   0   1  0.0000
 -16  12   6    853.6     11.3   1   0   1  0.0000
 -14  12   6     37.5      3.6   1   0   1  0.0000
 -12  12   6    712.4      9.5   1   0   1  0.0000
 -10  12   6    157.4      4.6   1   0   1  0.0000
  -8  12   6    194.4      4.6   1   0   1  0.0000
  -6  12   6   2752.9     23.8   1   0   1  0.0000
  -4  12   6     51.0      2.5   1   0   1  0.0000
  -2  12   6   2240.3     19.0   1   0   1  0.0000
   0  12   6   1157.4     11.2   1   0   1  0.0000
   2  12   6      3.2      2.3   1   0   1  0.0000
   4  12   6   2647.6     24.1   1   0   1  0.0000
   6  12   6    102.0      4.9   1   0   1  0.0000
   8  12   6    975.0     14.2   1   0   1  0.0000
  10  12   6    372.4     10.2   1   0   1  0.0000
  12  12   6     22.9      7.8   1   0   1  0.0000
 -19  13   6     45.2     11.7   1   0   1  0.0000
 -17  13   6     50.9      5.4   1   0   1  0.0000
 -15  13   6     96.8      4.6   1   0   1  0.0000
 -13  13   6     39.1      3.6   1   0   1  0.0000
 -11  13   6     36.2      3.2   1   0   1  0.0000
  -9  13   6    188.7      5.4   1   0   1  0.0000
  -7  13   6    707.9      9.0   1   0   1  0.0000
  -5  13   6      5.3      2.2   1   0   1  0.0000
  -3  13   6      4.4      2.2   1   0   1  0.0000
  -1  13   6    907.2      9.6   1   0   1  0.0000
   1  13   6    146.7      4.9   1   0   1  0.0000
   3  13   6     58.3      3.6   1   0   1  0.0000
   5  13   6    132.9      5.6   1   0   1  0.0000
   7  13   6    252.8      8.1   1   0   1  0.0000
   9  13   6    204.3      8.3   1   0   1  0.0000
  11  13   6     13.8      7.1   1   0   1  0.0000
 -18  14   6    580.9     16.8   1   0   1  0.0000
 -16  14   6     70.3      5.0   1   0   1  0.0000
 -14  14   6    230.5      6.9   1   0   1  0.0000
 -12  14   6     43.6      3.6   1   0   1  0.0000
 -10  14   6     73.1      3.8   1   0   1  0.0000
  -8  14   6    463.4      7.5   1   0   1  0.0000
  -6  14   6     10.1      2.9   1   0   1  0.0000
  -4  14   6     43.3      2.9   1   0   1  0.0000
  -2  14   6     59.1      3.4   1   0   1  0.0000
   0  14   6    147.5      4.9   1   0   1  0.0000
   2  14   6     -3.4      4.8   1   0   1  0.0000
   4  14   6     35.9      5.1   1   0   1  0.0000
   6  14   6    333.3      9.8   1   0   1  0.0000
   8  14   6    339.3     10.9   1   0   1  0.0000
  10  14   6    503.5     14.0   1   0   1  0.0000
 -17  15   6     42.4      7.9   1   0   1  0.0000
 -15  15   6    428.0      9.6   1   0   1  0.0000
 -13  15   6    295.6      7.7   1   0   1  0.0000
 -11  15   6     27.7      3.7   1   0   1  0.0000
  -9  15   6   1459.1     16.1   1   0   1  0.0000
  -7  15   6    128.8      5.9   1   0   1  0.0000
  -5  15   6    358.3      7.1   1   0   1  0.0000
  -3  15   6    836.2     10.0   1   0   1  0.0000
  -1  15   6      8.3      3.5   1   0   1  0.0000
   1  15   6   1995.2     23.9   1   0   1  0.0000
   3  15   6    215.4      8.8   1   0   1  0.0000
   5  15   6    104.1      6.7   1   0   1  0.0000
   7  15   6   1232.2     20.3   1   0   1  0.0000
   9  15   6     63.5      8.2   1   0   1  0.0000
 -16  16   6    168.6      9.8   1   0   1  0.0000
 -14  16   6     57.9      5.3   1   0   1  0.0000
 -12  16   6    241.4      7.6   1   0   1  0.0000
 -10  16   6      9.9      3.7   1   0   1  0.0000
  -8  16   6     77.3      4.4   1   0   1  0.0000
  -6  16   6    672.5      9.9   1   0   1  0.0000
  -4  16   6     49.5      3.9   1   0   1  0.0000
  -2  16   6    305.6      8.6   1   0   1  0.0000
   0  16   6     91.7      5.6   1   0   1  0.0000
   2  16   6    186.1      8.9   1   0   1  0.0000
   4  16   6    844.2     15.8   1   0   1  0.0000
   6  16   6     82.6      7.4   1   0   1  0.0000
   8  16   6     60.0      8.5   1   0   1  0.0000
 -15  17   6    206.4     10.8   1   0   1  0.0000
 -13  17   6     39.5      5.4   1   0   1  0.0000
 -11  17   6    202.0      7.1   1   0   1  0.0000
  -9  17   6      2.2      4.0   1   0   1  0.0000
  -7  17   6     93.6      5.1   1   0   1  0.0000
  -5  17   6     36.0      4.6   1   0   1  0.0000
  -3  17   6      3.3      4.8   1   0   1  0.0000
  -1  17   6     53.3      5.9   1   0   1  0.0000
   1  17   6     23.1      6.5   1   0   1  0.0000
   3  17   6    122.7      7.5   1   0   1  0.0000
   5  17   6    114.3      8.2   1   0   1  0.0000
   7  17   6     68.4      9.8   1   0   1  0.0000
 -14  18   6    128.0     12.5   1   0   1  0.0000
 -12  18   6    219.9      9.2   1   0   1  0.0000
 -10  18   6     79.8      5.5   1   0   1  0.0000
  -8  18   6    366.8      9.5   1   0   1  0.0000
  -6  18   6    427.4     11.1   1   0   1  0.0000
  -4  18   6    203.3      8.8   1   0   1  0.0000
  -2  18   6    513.2     13.1   1   0   1  0.0000
   0  18   6    354.1     13.3   1   0   1  0.0000
   2  18   6    140.9      9.2   1   0   1  0.0000
   4  18   6    258.4     12.7   1   0   1  0.0000
 -13  19   6    129.3     20.9   1   0   1  0.0000
 -11  19   6     28.7      9.0   1   0   1  0.0000
  -9  19   6    748.3     14.9   1   0   1  0.0000
  -7  19   6    196.5      8.8   1   0   1  0.0000
  -5  19   6     72.3      6.6   1   0   1  0.0000
  -3  19   6    518.4     14.4   1   0   1  0.0000
  -1  19   6    523.8     16.1   1   0   1  0.0000
   1  19   6   1033.8     21.7   1   0   1  0.0000
   3  19   6     -7.5     10.1   1   0   1  0.0000
  -8  20   6    -11.2      8.1   1   0   1  0.0000
  -6  20   6     26.4      7.2   1   0   1  0.0000
  -4  20   6     58.6      9.3   1   0   1  0.0000
  -2  20   6     16.6      9.3   1   0   1  0.0000
   0  20   6     -9.3     11.1   1   0   1  0.0000
 -24   0   7    346.6     16.4   1   0   1  0.0000
 -22   0   7    720.1     15.3   1   0   1  0.0000
 -20   0   7      8.8      4.5   1   0   1  0.0000
 -18   0   7   1373.1     20.3   1   0   1  0.0000
 -16   0   7    350.8      7.8   1   0   1  0.0000
 -14   0   7    355.2      7.2   1   0   1  0.0000
 -12   0   7     32.0      1.9   1   0   1  0.0000
 -10   0   7   2243.2     21.2   1   0   1  0.0000
  -8   0   7      4.6      1.3   1   0   1  0.0000
  -6   0   7    331.3      5.3   1   0   1  0.0000
  -4   0   7    575.9      8.0   1   0   1  0.0000
  -2   0   7    866.0     11.2   1   0   1  0.0000
   0   0   7   1537.5     16.4   1   0   1  0.0000
   2   0   7    279.7      4.3   1   0   1  0.0000
   4   0   7    265.8      4.9   1   0   1  0.0000
   6   0   7    456.3      9.5   1   0   1  0.0000
   8   0   7    854.3     17.6   1   0   1  0.0000
  10   0   7    355.9     13.0   1   0   1  0.0000
  12   0   7    848.4     20.1   1   0   1  0.0000
  14   0   7     43.1      9.5   1   0   1  0.0000
 -25   1   7     62.2     20.9   1   0   1  0.0000
 -23   1   7    125.5      5.8   1   0   1  0.0000
 -21   1   7    267.9      7.1   1   0   1  0.0000
 -19   1   7    203.4      5.9   1   0   1  0.0000
 -17   1   7    587.4      7.8   1   0   1  0.0000
 -15   1   7      4.2      1.8   1   0   1  0.0000
 -13   1   7    181.2      3.2   1   0   1  0.0000
 -11   1   7    504.6      4.4   1   0   1  0.0000
  -9   1   7    361.2      4.2   1   0   1  0.0000
  -7   1   7    113.0      2.2   1   0   1  0.0000
  -5   1   7    111.5      2.1   1   0   1  0.0000
  -3   1   7    275.5      3.5   1   0   1  0.0000
  -1   1   7     61.3      1.6   1   0   1  0.0000
   1   1   7     66.3      1.9   1   0   1  0.0000
   3   1   7     55.2      1.9   1   0   1  0.0000
   5   1   7     -0.7      1.7   1   0   1  0.0000
   7   1   7      1.2      2.4   1   0   1  0.0000
   9   1   7     36.0      4.2   1   0   1  0.0000
  11   1   7     39.2      4.6   1   0   1  0.0000
  13   1   7      9.0      5.4   1   0   1  0.0000
  15   1   7     48.2     11.9   1   0   1  0.0000
 -24   2   7    675.0     14.2   1   0   1  0.0000
 -22   2   7     18.7      4.3   1   0   1  0.0000
 -20   2   7     80.2      5.1   1   0   1  0.0000
 -18   2   7   1055.1     11.9   1   0   1  0.0000
 -16   2   7    253.3      4.9   1   0   1  0.0000
 -14   2   7   3258.0     28.9   1   0   1  0.0000
 -12   2   7    117.0      2.4   1   0   1  0.0000
 -10   2   7    450.8      4.0   1   0   1  0.0000
  -8   2   7   1044.1      9.5   1   0   1  0.0000
  -6   2   7    386.8      4.4   1   0   1  0.0000
  -4   2   7    412.9      4.7   1   0   1  0.0000
  -2   2   7      3.5      0.9   1   0   1  0.0000
   0   2   7     10.5      1.0   1   0   1  0.0000
   2   2   7      3.4      1.2   1   0   1  0.0000
   4   2   7    239.4      3.7   1   0   1  0.0000
   6   2   7     12.3      2.1   1   0   1  0.0000
   8   2   7    552.1      8.8   1   0   1  0.0000
  10   2   7     28.6      4.0   1   0   1  0.0000
  12   2   7    798.6     13.8   1   0   1  0.0000
  14   2   7      6.8      6.3   1   0   1  0.0000
 -23   3   7     -1.6      5.6   1   0   1  0.0000
 -21   3   7    188.3      6.7   1   0   1  0.0000
 -19   3   7     11.3      2.9   1   0   1  0.0000
 -17   3   7    112.7      4.1   1   0   1  0.0000
 -15   3   7    415.5      5.9   1   0   1  0.0000
 -13   3   7    140.3      3.1   1   0   1  0.0000
 -11   3   7    105.5      2.0   1   0   1  0.0000
  -9   3   7     39.9      1.3   1   0   1  0.0000
  -7   3   7    555.0      6.1   1   0   1  0.0000
  -5   3   7    552.6      5.7   1   0   1  0.0000
  -3   3   7     86.9      2.0   1   0   1  0.0000
  -1   3   7     70.3      1.8   1   0   1  0.0000
   1   3   7    384.9      4.2   1   0   1  0.0000
   3   3   7     40.0      2.0   1   0   1  0.0000
   5   3   7    803.6      8.9   1   0   1  0.0000
   7   3   7     12.4      2.5   1   0   1  0.0000
   9   3   7    200.2      6.6   1   0   1  0.0000
  11   3   7    393.9      9.7   1   0   1  0.0000
  13   3   7      7.8      5.4   1   0   1  0.0000
  15   3   7    160.3     25.4   1   0   1  0.0000
 -24   4   7     22.2     10.4   1   0   1  0.0000
 -22   4   7    240.4      9.0   1   0   1  0.0000
 -20   4   7      1.6      3.7   1   0   1  0.0000
 -18   4   7     76.7      3.8   1   0   1  0.0000
 -16   4   7      8.8      2.1   1   0   1  0.0000
 -14   4   7    133.8      3.3   1   0   1  0.0000
 -12   4   7    219.8      2.9   1   0   1  0.0000
 -10   4   7    406.7      3.8   1   0   1  0.0000
  -8   4   7    101.8      2.0   1   0   1  0.0000
  -6   4   7    108.5      2.4   1   0   1  0.0000
  -4   4   7    230.2      3.0   1   0   1  0.0000
  -2   4   7    389.5      3.6   1   0   1  0.0000
   0   4   7    303.9      3.3   1   0   1  0.0000
   2   4   7     37.9      2.0   1   0   1  0.0000
   4   4   7    103.1      3.2   1   0   1  0.0000
   6   4   7    578.8      7.7   1   0   1  0.0000
   8   4   7    212.3      6.4   1   0   1  0.0000
  10   4   7     72.5      4.8   1   0   1  0.0000
  12   4   7     65.3      5.7   1   0   1  0.0000
  14   4   7     18.3      6.8   1   0   1  0.0000
 -23   5   7     48.2      7.0   1   0   1  0.0000
 -21   5   7    864.7     12.6   1   0   1  0.0000
 -19   5   7     99.8      4.2   1   0   1  0.0000
 -17   5   7   1560.0     14.6   1   0   1  0.0000
 -15   5   7     93.4      3.0   1   0   1  0.0000
 -13   5   7    201.7      3.5   1   0   1  0.0000
 -11   5   7   1298.8     10.7   1   0   1  0.0000
  -9   5   7    232.6      3.1   1   0   1  0.0000
  -7   5   7    879.8      7.5   1   0   1  0.0000
  -5   5   7     68.2      1.8   1   0   1  0.0000
  -3   5   7     77.0      2.1   1   0   1  0.0000
  -1   5   7    115.5      2.3   1   0   1  0.0000
   1   5   7    439.9      5.5   1   0   1  0.0000
   3   5   7     16.3      1.9   1   0   1  0.0000
   5   5   7    984.9     10.5   1   0   1  0.0000
   7   5   7     35.8      3.3   1   0   1  0.0000
   9   5   7    136.5      7.4   1   0   1  0.0000
  11   5   7    567.7     11.7   1   0   1  0.0000
  13   5   7     44.2      6.3   1   0   1  0.0000
 -24   6   7     -0.1     13.9   1   0   1  0.0000
 -22   6   7    279.3     11.0   1   0   1  0.0000
 -20   6   7     34.5      4.6   1   0   1  0.0000
 -18   6   7      4.3      2.8   1   0   1  0.0000
 -16   6   7    694.7      8.6   1   0   1  0.0000
 -14   6   7    394.1      4.8   1   0   1  0.0000
 -12   6   7    120.9      2.8   1   0   1  0.0000
 -10   6   7     75.3      2.2   1   0   1  0.0000
  -8   6   7     86.4      2.1   1   0   1  0.0000
  -6   6   7    162.5      2.5   1   0   1  0.0000
  -4   6   7     31.6      1.4   1   0   1  0.0000
  -2   6   7    167.3      3.0   1   0   1  0.0000
   0   6   7    129.0      2.6   1   0   1  0.0000
   2   6   7     85.3      3.1   1   0   1  0.0000
   4   6   7      6.3      1.9   1   0   1  0.0000
   6   6   7      3.4      2.6   1   0   1  0.0000
   8   6   7     10.0      3.4   1   0   1  0.0000
  10   6   7     19.0      4.2   1   0   1  0.0000
  12   6   7     -2.5      5.2   1   0   1  0.0000
  14   6   7     67.6     10.0   1   0   1  0.0000
 -23   7   7    109.1     11.8   1   0   1  0.0000
 -21   7   7    250.9      8.8   1   0   1  0.0000
 -19   7   7     91.0      4.7   1   0   1  0.0000
 -17   7   7    125.4      4.5   1   0   1  0.0000
 -15   7   7    263.2      4.8   1   0   1  0.0000
 -13   7   7    215.2      3.8   1   0   1  0.0000
 -11   7   7    294.7      4.1   1   0   1  0.0000
  -9   7   7     19.7      1.6   1   0   1  0.0000
  -7   7   7    899.8      8.4   1   0   1  0.0000
  -5   7   7    471.9      4.8   1   0   1  0.0000
  -3   7   7    410.9      4.4   1   0   1  0.0000
  -1   7   7     58.8      1.9   1   0   1  0.0000
   1   7   7    345.7      4.7   1   0   1  0.0000
   3   7   7    631.5      7.6   1   0   1  0.0000
   5   7   7   1245.2     13.5   1   0   1  0.0000
   7   7   7     19.0      3.3   1   0   1  0.0000
   9   7   7     59.4      4.5   1   0   1  0.0000
  11   7   7    264.7      9.0   1   0   1  0.0000
  13   7   7     15.1      7.3   1   0   1  0.0000
 -22   8   7     14.0      8.7   1   0   1  0.0000
 -20   8   7    280.2      8.7   1   0   1  0.0000
 -18   8   7    206.5      6.8   1   0   1  0.0000
 -16   8   7      7.3      2.7   1   0   1  0.0000
 -14   8   7   1535.2     14.4   1   0   1  0.0000
 -12   8   7      5.6      1.7   1   0   1  0.0000
 -10   8   7     16.2      1.7   1   0   1  0.0000
  -8   8   7   1779.2     14.9   1   0   1  0.0000
  -6   8   7    475.7      5.4   1   0   1  0.0000
  -4   8   7    199.4      3.4   1   0   1  0.0000
  -2   8   7     44.6      2.1   1   0   1  0.0000
   0   8   7      5.3      1.6   1   0   1  0.0000
   2   8   7      4.2      1.9   1   0   1  0.0000
   4   8   7     56.4      2.9   1   0   1  0.0000
   6   8   7    187.6      6.4   1   0   1  0.0000
   8   8   7      7.0      3.7   1   0   1  0.0000
  10   8   7    258.3      8.6   1   0   1  0.0000
  12   8   7    147.5      7.7   1   0   1  0.0000
 -21   9   7    495.0     11.8   1   0   1  0.0000
 -19   9   7    345.0      8.9   1   0   1  0.0000
 -17   9   7    646.0      9.9   1   0   1  0.0000
 -15   9   7     11.4      2.6   1   0   1  0.0000
 -13   9   7    134.3      3.9   1   0   1  0.0000
 -11   9   7   1075.8     10.7   1   0   1  0.0000
  -9   9   7    926.5      8.9   1   0   1  0.0000
  -7   9   7    618.9      6.4   1   0   1  0.0000
  -5   9   7     29.5      1.8   1   0   1  0.0000
  -3   9   7     97.5      3.0   1   0   1  0.0000
  -1   9   7    268.4      4.4   1   0   1  0.0000
   1   9   7    213.6      4.6   1   0   1  0.0000
   3   9   7    125.5      3.9   1   0   1  0.0000
   5   9   7     22.9      3.1   1   0   1  0.0000
   7   9   7     86.4      5.5   1   0   1  0.0000
   9   9   7     33.6      4.4   1   0   1  0.0000
  11   9   7     15.1      4.8   1   0   1  0.0000
  13   9   7     -4.1     12.2   1   0   1  0.0000
 -22  10   7    273.3     20.0   1   0   1  0.0000
 -20  10   7     48.3      5.6   1   0   1  0.0000
 -18  10   7    271.5      8.0   1   0   1  0.0000
 -16  10   7    496.5      8.0   1   0   1  0.0000
 -14  10   7     72.6      3.4   1   0   1  0.0000
 -12  10   7     -0.8      2.1   1   0   1  0.0000
 -10  10   7    426.1      5.8   1   0   1  0.0000
  -8  10   7     82.9      3.1   1   0   1  0.0000
  -6  10   7     22.1      1.9   1   0   1  0.0000
  -4  10   7    256.9      4.3   1   0   1  0.0000
  -2  10   7    615.9      7.0   1   0   1  0.0000
   0  10   7   1115.7     10.2   1   0   1  0.0000
   2  10   7    431.4      6.2   1   0   1  0.0000
   4  10   7    115.0      4.5   1   0   1  0.0000
   6  10   7    131.3      5.2   1   0   1  0.0000
   8  10   7    184.9      7.3   1   0   1  0.0000
  10  10   7     -5.5      5.0   1   0   1  0.0000
  12  10   7    271.4     14.9   1   0   1  0.0000
 -21  11   7      3.0     12.4   1   0   1  0.0000
 -19  11   7     19.6      5.0   1   0   1  0.0000
 -17  11   7     56.9      4.2   1   0   1  0.0000
 -15  11   7     10.5      3.1   1   0   1  0.0000
 -13  11   7     58.0      3.5   1   0   1  0.0000
 -11  11   7      1.3      2.2   1   0   1  0.0000
  -9  11   7     10.5      2.0   1   0   1  0.0000
  -7  11   7    245.6      4.9   1   0   1  0.0000
  -5  11   7     95.0      3.4   1   0   1  0.0000
  -3  11   7    147.2      3.8   1   0   1  0.0000
  -1  11   7    150.3      4.0   1   0   1  0.0000
   1  11   7     19.6      2.7   1   0   1  0.0000
   3  11   7    324.8      6.7   1   0   1  0.0000
   5  11   7      0.3      3.2   1   0   1  0.0000
   7  11   7    113.2      5.3   1   0   1  0.0000
   9  11   7     -1.2      4.9   1   0   1  0.0000
  11  11   7     21.6      6.3   1   0   1  0.0000
 -20  12   7     59.7     12.6   1   0   1  0.0000
 -18  12   7    548.4     10.4   1   0   1  0.0000
 -16  12   7    143.5      6.1   1   0   1  0.0000
 -14  12   7    958.7     11.7   1   0   1  0.0000
 -12  12   7      9.9      2.7   1   0   1  0.0000
 -10  12   7     43.5      3.1   1   0   1  0.0000
  -8  12   7    674.8      8.1   1   0   1  0.0000
  -6  12   7    259.4      5.0   1   0   1  0.0000
  -4  12   7    420.0      6.2   1   0   1  0.0000
  -2  12   7    123.9      4.1   1   0   1  0.0000
   0  12   7    199.5      5.0   1   0   1  0.0000
   2  12   7     79.5      4.0   1   0   1  0.0000
   4  12   7     13.9      3.8   1   0   1  0.0000
   6  12   7     54.2      4.7   1   0   1  0.0000
   8  12   7    246.0      9.0   1   0   1  0.0000
  10  12   7     41.9      7.1   1   0   1  0.0000
  12  12   7    394.5     42.8   1   0   1  0.0000
 -19  13   7    223.3     17.0   1   0   1  0.0000
 -17  13   7     -0.3      4.3   1   0   1  0.0000
 -15  13   7    171.0      6.0   1   0   1  0.0000
 -13  13   7    222.6      6.9   1   0   1  0.0000
 -11  13   7     12.0      2.9   1   0   1  0.0000
  -9  13   7    221.7      6.0   1   0   1  0.0000
  -7  13   7     28.1      2.8   1   0   1  0.0000
  -5  13   7     54.3      3.1   1   0   1  0.0000
  -3  13   7     22.9      3.0   1   0   1  0.0000
  -1  13   7      2.9      2.6   1   0   1  0.0000
   1  13   7     19.9      3.5   1   0   1  0.0000
   3  13   7     74.1      6.3   1   0   1  0.0000
   5  13   7     51.2      5.3   1   0   1  0.0000
   7  13   7    101.0      7.0   1   0   1  0.0000
   9  13   7     74.8      7.6   1   0   1  0.0000
 -18  14   7     69.8     12.2   1   0   1  0.0000
 -16  14   7      6.9      5.0   1   0   1  0.0000
 -14  14   7     12.3      3.7   1   0   1  0.0000
 -12  14   7     12.1      3.3   1   0   1  0.0000
 -10  14   7    126.9      5.1   1   0   1  0.0000
  -8  14   7     70.8      4.1   1   0   1  0.0000
  -6  14   7      2.3      2.8   1   0   1  0.0000
  -4  14   7    687.6      8.8   1   0   1  0.0000
  -2  14   7    843.6     10.1   1   0   1  0.0000
   0  14   7    588.1      9.1   1   0   1  0.0000
   2  14   7    130.3      6.8   1   0   1  0.0000
   4  14   7     18.2      5.3   1   0   1  0.0000
   6  14   7    188.5      8.9   1   0   1  0.0000
   8  14   7    219.1     11.0   1   0   1  0.0000
 -17  15   7    674.7     20.9   1   0   1  0.0000
 -15  15   7     66.8      5.1   1   0   1  0.0000
 -13  15   7     34.9      4.2   1   0   1  0.0000
 -11  15   7    364.8      7.8   1   0   1  0.0000
  -9  15   7     50.7      4.0   1   0   1  0.0000
  -7  15   7    294.7      7.1   1   0   1  0.0000
  -5  15   7      2.4      3.3   1   0   1  0.0000
  -3  15   7    159.2      6.0   1   0   1  0.0000
  -1  15   7    193.6      7.0   1   0   1  0.0000
   1  15   7     34.0      5.2   1   0   1  0.0000
   3  15   7    112.8      7.6   1   0   1  0.0000
   5  15   7      7.6      6.0   1   0   1  0.0000
   7  15   7     20.6      8.1   1   0   1  0.0000
 -16  16   7    558.2     19.2   1   0   1  0.0000
 -14  16   7    451.4     10.8   1   0   1  0.0000
 -12  16   7    164.9      6.4   1   0   1  0.0000
 -10  16   7     48.9      4.4   1   0   1  0.0000
  -8  16   7    254.0      7.3   1   0   1  0.0000
  -6  16   7    590.4      9.6   1   0   1  0.0000
  -4  16   7    315.9      7.9   1   0   1  0.0000
  -2  16   7     31.8      4.8   1   0   1  0.0000
   0  16   7      1.8      5.0   1   0   1  0.0000
   2  16   7     -0.9      5.6   1   0   1  0.0000
   4  16   7     11.4      6.3   1   0   1  0.0000
   6  16   7      9.3      7.4   1   0   1  0.0000
 -15  17   7    157.5     12.6   1   0   1  0.0000
 -13  17   7     92.3      5.9   1   0   1  0.0000
 -11  17   7     55.6      5.1   1   0   1  0.0000
  -9  17   7     54.4      4.9   1   0   1  0.0000
  -7  17   7    375.3      9.5   1   0   1  0.0000
  -5  17   7    130.7      6.5   1   0   1  0.0000
  -3  17   7    181.0      8.1   1   0   1  0.0000
  -1  17   7     50.9      6.8   1   0   1  0.0000
   1  17   7     30.5      6.9   1   0   1  0.0000
   3  17   7    163.3      8.9   1   0   1  0.0000
   5  17   7    286.7     14.9   1   0   1  0.0000
 -14  18   7     95.1     16.7   1   0   1  0.0000
 -12  18   7     79.6      6.8   1   0   1  0.0000
 -10  18   7     15.6      5.3   1   0   1  0.0000
  -8  18   7    135.5      6.8   1   0   1  0.0000
  -6  18   7      8.6      5.5   1   0   1  0.0000
  -4  18   7     80.1      6.5   1   0   1  0.0000
  -2  18   7    232.8     12.2   1   0   1  0.0000
   0  18   7    259.4     13.4   1   0   1  0.0000
   2  18   7     22.3      8.6   1   0   1  0.0000
   4  18   7     52.3     15.3   1   0   1  0.0000
 -11  19   7    511.8     18.4   1   0   1  0.0000
  -9  19   7    299.6     14.0   1   0   1  0.0000
  -7  19   7    154.8      8.0   1   0   1  0.0000
  -5  19   7     23.2      6.7   1   0   1  0.0000
  -3  19   7      1.0      7.9   1   0   1  0.0000
  -1  19   7     38.3     10.2   1   0   1  0.0000
   1  19   7     -7.8     12.3   1   0   1  0.0000
  -8  20   7      0.1     12.6   1   0   1  0.0000
  -6  20   7     75.4     10.8   1   0   1  0.0000
  -4  20   7     12.3     13.7   1   0   1  0.0000
  -2  20   7    -14.2     24.2   1   0   1  0.0000
 -24   0   8     61.3      9.7   1   0   1  0.0000
 -22   0   8    267.5     11.3   1   0   1  0.0000
 -20   0   8    275.6      9.9   1   0   1  0.0000
 -18   0   8      2.5      3.6   1   0   1  0.0000
 -16   0   8    357.8      8.0   1   0   1  0.0000
 -14   0   8    705.6     11.4   1   0   1  0.0000
 -12   0   8    327.7      5.1   1   0   1  0.0000
 -10   0   8     88.3      3.6   1   0   1  0.0000
  -8   0   8      5.9      1.5   1   0   1  0.0000
  -6   0   8   1166.0     16.2   1   0   1  0.0000
  -4   0   8    552.0      8.0   1   0   1  0.0000
  -2   0   8     73.0      3.7   1   0   1  0.0000
   0   0   8    591.5      7.9   1   0   1  0.0000
   2   0   8     75.9      3.7   1   0   1  0.0000
   4   0   8   3357.3     38.2   1   0   1  0.0000
   6   0   8    476.9     12.3   1   0   1  0.0000
   8   0   8      1.5      4.9   1   0   1  0.0000
  10   0   8   1380.1     26.6   1   0   1  0.0000
  12   0   8    456.7     16.8   1   0   1  0.0000
 -23   1   8    166.1      6.6   1   0   1  0.0000
 -21   1   8      9.8      4.3   1   0   1  0.0000
 -19   1   8     28.5      3.1   1   0   1  0.0000
 -17   1   8    348.2      5.9   1   0   1  0.0000
 -15   1   8      4.5      1.9   1   0   1  0.0000
 -13   1   8    590.1      5.8   1   0   1  0.0000
 -11   1   8     80.6      2.6   1   0   1  0.0000
  -9   1   8    257.4      3.6   1   0   1  0.0000
  -7   1   8   1864.7     16.0   1   0   1  0.0000
  -5   1   8    388.9      4.9   1   0   1  0.0000
  -3   1   8    459.3      5.4   1   0   1  0.0000
  -1   1   8    805.3      6.9   1   0   1  0.0000
   1   1   8    195.5      3.3   1   0   1  0.0000
   3   1   8    636.5      7.0   1   0   1  0.0000
   5   1   8    160.7      4.4   1   0   1  0.0000
   7   1   8      8.2      3.2   1   0   1  0.0000
   9   1   8    254.2      8.7   1   0   1  0.0000
  11   1   8     -6.0      4.7   1   0   1  0.0000
  13   1   8     10.6      6.7   1   0   1  0.0000
 -24   2   8    244.4     14.9   1   0   1  0.0000
 -22   2   8     94.4      5.2   1   0   1  0.0000
 -20   2   8    619.5      9.2   1   0   1  0.0000
 -18   2   8      2.2      2.7   1   0   1  0.0000
 -16   2   8    113.0      3.9   1   0   1  0.0000
 -14   2   8   1327.1     12.3   1   0   1  0.0000
 -12   2   8     46.1      1.6   1   0   1  0.0000
 -10   2   8   1869.2     16.1   1   0   1  0.0000
  -8   2   8     61.8      2.0   1   0   1  0.0000
  -6   2   8    385.6      4.6   1   0   1  0.0000
  -4   2   8   4508.0     36.6   1   0   1  0.0000
  -2   2   8     39.8      1.6   1   0   1  0.0000
   0   2   8   3013.9     21.8   1   0   1  0.0000
   2   2   8    361.4      4.7   1   0   1  0.0000
   4   2   8    522.5      6.8   1   0   1  0.0000
   6   2   8    407.8      7.4   1   0   1  0.0000
   8   2   8    200.9      6.6   1   0   1  0.0000
  10   2   8    219.6      8.4   1   0   1  0.0000
  12   2   8    191.2      8.0   1   0   1  0.0000
  14   2   8     95.5     30.1   1   0   1  0.0000
 -23   3   8    106.7      7.8   1   0   1  0.0000
 -21   3   8      8.6      3.8   1   0   1  0.0000
 -19   3   8    447.4      7.7   1   0   1  0.0000
 -17   3   8     34.2      2.8   1   0   1  0.0000
 -15   3   8      1.7      1.7   1   0   1  0.0000
 -13   3   8     54.2      2.0   1   0   1  0.0000
 -11   3   8      1.3      1.1   1   0   1  0.0000
  -9   3   8      6.7      1.2   1   0   1  0.0000
  -7   3   8     29.2      1.5   1   0   1  0.0000
  -5   3   8     11.7      1.2   1   0   1  0.0000
  -3   3   8    811.5      8.1   1   0   1  0.0000
  -1   3   8     11.8      1.2   1   0   1  0.0000
   1   3   8    351.1      4.5   1   0   1  0.0000
   3   3   8     34.0      2.3   1   0   1  0.0000
   5   3   8    108.5      4.1   1   0   1  0.0000
   7   3   8    636.2      9.9   1   0   1  0.0000
   9   3   8    373.7      9.2   1   0   1  0.0000
  11   3   8     53.6      5.7   1   0   1  0.0000
  13   3   8     41.7      8.2   1   0   1  0.0000
 -24   4   8     15.3     17.2   1   0   1  0.0000
 -22   4   8    109.5      6.4   1   0   1  0.0000
 -20   4   8     19.8      3.6   1   0   1  0.0000
 -18   4   8     90.0      4.1   1   0   1  0.0000
 -16   4   8      3.1      1.9   1   0   1  0.0000
 -14   4   8     44.6      2.2   1   0   1  0.0000
 -12   4   8    155.6      2.6   1   0   1  0.0000
 -10   4   8     57.2      2.1   1   0   1  0.0000
  -8   4   8     10.0      1.4   1   0   1  0.0000
  -6   4   8     16.0      1.6   1   0   1  0.0000
  -4   4   8    334.1      4.4   1   0   1  0.0000
  -2   4   8     39.4      1.5   1   0   1  0.0000
   0   4   8    426.4      4.7   1   0   1  0.0000
   2   4   8   1674.8     16.4   1   0   1  0.0000
   4   4   8    432.6      6.8   1   0   1  0.0000
   6   4   8     23.6      3.5   1   0   1  0.0000
   8   4   8     53.6      4.9   1   0   1  0.0000
  10   4   8     62.9      5.4   1   0   1  0.0000
  12   4   8    280.6     11.2   1   0   1  0.0000
  14   4   8     44.6     26.0   1   0   1  0.0000
 -23   5   8      5.1      8.6   1   0   1  0.0000
 -21   5   8    402.5     10.0   1   0   1  0.0000
 -19   5   8     17.0      3.3   1   0   1  0.0000
 -17   5   8    518.2      7.0   1   0   1  0.0000
 -15   5   8     77.5      2.8   1   0   1  0.0000
 -13   5   8   1932.8     16.1   1   0   1  0.0000
 -11   5   8    804.6      7.3   1   0   1  0.0000
  -9   5   8     36.9      1.6   1   0   1  0.0000
  -7   5   8   3617.6     28.2   1   0   1  0.0000
  -5   5   8     38.8      1.6   1   0   1  0.0000
  -3   5   8   1585.2     11.6   1   0   1  0.0000
  -1   5   8    106.5      2.6   1   0   1  0.0000
   1   5   8     47.5      2.4   1   0   1  0.0000
   3   5   8   2826.0     24.6   1   0   1  0.0000
   5   5   8     19.8      2.8   1   0   1  0.0000
   7   5   8    197.9      6.7   1   0   1  0.0000
   9   5   8    233.2      7.8   1   0   1  0.0000
  11   5   8    318.6     10.7   1   0   1  0.0000
  13   5   8      1.8      8.9   1   0   1  0.0000
 -22   6   8     37.6      6.4   1   0   1  0.0000
 -20   6   8     53.7      5.1   1   0   1  0.0000
 -18   6   8     11.2      2.9   1   0   1  0.0000
 -16   6   8     41.8      2.7   1   0   1  0.0000
 -14   6   8      4.3      1.7   1   0   1  0.0000
 -12   6   8    135.5      3.4   1   0   1  0.0000
 -10   6   8     34.3      1.7   1   0   1  0.0000
  -8   6   8     13.7      1.3   1   0   1  0.0000
  -6   6   8    163.4      2.8   1   0   1  0.0000
  -4   6   8    450.8      4.7   1   0   1  0.0000
  -2   6   8    227.6      3.3   1   0   1  0.0000
   0   6   8    228.7      3.6   1   0   1  0.0000
   2   6   8      4.8      2.1   1   0   1  0.0000
   4   6   8    157.5      4.6   1   0   1  0.0000
   6   6   8     93.3      4.4   1   0   1  0.0000
   8   6   8     25.8      4.3   1   0   1  0.0000
  10   6   8    124.8      6.7   1   0   1  0.0000
  12   6   8    213.2     10.0   1   0   1  0.0000
 -21   7   8    142.0      6.9   1   0   1  0.0000
 -19   7   8    461.9      8.8   1   0   1  0.0000
 -17   7   8     43.2      3.3   1   0   1  0.0000
 -15   7   8    108.1      4.7   1   0   1  0.0000
 -13   7   8     11.5      1.9   1   0   1  0.0000
 -11   7   8    120.5      3.3   1   0   1  0.0000
  -9   7   8    369.3      4.5   1   0   1  0.0000
  -7   7   8     63.9      2.1   1   0   1  0.0000
  -5   7   8    195.7      3.2   1   0   1  0.0000
  -3   7   8    590.6      6.1   1   0   1  0.0000
  -1   7   8    404.4      4.7   1   0   1  0.0000
   1   7   8    865.0     10.0   1   0   1  0.0000
   3   7   8    216.2      4.9   1   0   1  0.0000
   5   7   8    309.7      7.1   1   0   1  0.0000
   7   7   8    796.2     12.1   1   0   1  0.0000
   9   7   8    404.0      9.7   1   0   1  0.0000
  11   7   8    306.9     10.7   1   0   1  0.0000
 -22   8   8     42.8     11.8   1   0   1  0.0000
 -20   8   8    127.1      5.8   1   0   1  0.0000
 -18   8   8     31.3      3.8   1   0   1  0.0000
 -16   8   8    425.4      6.5   1   0   1  0.0000
 -14   8   8    816.3     10.3   1   0   1  0.0000
 -12   8   8     49.5      2.5   1   0   1  0.0000
 -10   8   8   2073.6     18.4   1   0   1  0.0000
  -8   8   8    180.8      3.5   1   0   1  0.0000
  -6   8   8    419.9      5.5   1   0   1  0.0000
  -4   8   8   1866.1     15.9   1   0   1  0.0000
  -2   8   8    320.1      4.8   1   0   1  0.0000
   0   8   8   1381.9     12.7   1   0   1  0.0000
   2   8   8    841.5      9.1   1   0   1  0.0000
   4   8   8     11.0      3.0   1   0   1  0.0000
   6   8   8   1293.0     15.9   1   0   1  0.0000
   8   8   8    115.2      5.7   1   0   1  0.0000
  10   8   8     44.6      6.0   1   0   1  0.0000
  12   8   8    329.6     15.3   1   0   1  0.0000
 -21   9   8     19.6      6.2   1   0   1  0.0000
 -19   9   8     17.2      4.3   1   0   1  0.0000
 -17   9   8    664.8      9.5   1   0   1  0.0000
 -15   9   8    162.6      4.9   1   0   1  0.0000
 -13   9   8    552.3      7.8   1   0   1  0.0000
 -11   9   8     73.7      2.9   1   0   1  0.0000
  -9   9   8      4.6      1.8   1   0   1  0.0000
  -7   9   8   2325.5     20.4   1   0   1  0.0000
  -5   9   8    885.2      8.8   1   0   1  0.0000
  -3   9   8    612.6      7.0   1   0   1  0.0000
  -1   9   8    401.3      5.7   1   0   1  0.0000
   1   9   8    126.3      4.1   1   0   1  0.0000
   3   9   8    682.9      8.8   1   0   1  0.0000
   5   9   8     -1.8      3.3   1   0   1  0.0000
   7   9   8    235.4      7.4   1   0   1  0.0000
   9   9   8     69.2      5.8   1   0   1  0.0000
  11   9   8     39.4      7.6   1   0   1  0.0000
 -20  10   8      1.4      6.1   1   0   1  0.0000
 -18  10   8      3.7      3.6   1   0   1  0.0000
 -16  10   8    125.1      4.9   1   0   1  0.0000
 -14  10   8    267.1      5.8   1   0   1  0.0000
 -12  10   8      5.9      2.7   1   0   1  0.0000
 -10  10   8    197.3      4.4   1   0   1  0.0000
  -8  10   8      5.0      1.9   1   0   1  0.0000
  -6  10   8    660.1      7.7   1   0   1  0.0000
  -4  10   8      2.0      1.9   1   0   1  0.0000
  -2  10   8     56.3      2.7   1   0   1  0.0000
   0  10   8    231.8      5.5   1   0   1  0.0000
   2  10   8     76.0      3.6   1   0   1  0.0000
   4  10   8    933.0     11.8   1   0   1  0.0000
   6  10   8      8.5      3.8   1   0   1  0.0000
   8  10   8     32.6      5.1   1   0   1  0.0000
  10  10   8    627.3     13.3   1   0   1  0.0000
 -19  11   8    287.3      9.6   1   0   1  0.0000
 -17  11   8      9.6      3.7   1   0   1  0.0000
 -15  11   8     67.3      3.8   1   0   1  0.0000
 -13  11   8    399.4      7.0   1   0   1  0.0000
 -11  11   8    160.7      4.8   1   0   1  0.0000
  -9  11   8     51.1      2.8   1   0   1  0.0000
  -7  11   8    137.6      4.1   1   0   1  0.0000
  -5  11   8    468.9      6.5   1   0   1  0.0000
  -3  11   8      5.6      2.3   1   0   1  0.0000
  -1  11   8    132.1      4.5   1   0   1  0.0000
   1  11   8     11.8      3.2   1   0   1  0.0000
   3  11   8    279.4      7.6   1   0   1  0.0000
   5  11   8    235.9      8.1   1   0   1  0.0000
   7  11   8    265.6      9.9   1   0   1  0.0000
   9  11   8    475.7     13.7   1   0   1  0.0000
 -18  12   8     45.0      4.9   1   0   1  0.0000
 -16  12   8     81.1      4.5   1   0   1  0.0000
 -14  12   8   1081.4     12.8   1   0   1  0.0000
 -12  12   8     38.0      3.3   1   0   1  0.0000
 -10  12   8    847.8     11.9   1   0   1  0.0000
  -8  12   8     47.0      2.9   1   0   1  0.0000
  -6  12   8    541.2      7.8   1   0   1  0.0000
  -4  12   8   1695.9     18.2   1   0   1  0.0000
  -2  12   8     21.4      2.8   1   0   1  0.0000
   0  12   8    817.0     10.7   1   0   1  0.0000
   2  12   8    470.3      9.9   1   0   1  0.0000
   4  12   8    216.2      9.1   1   0   1  0.0000
   6  12   8    208.0      9.5   1   0   1  0.0000
   8  12   8     30.8      6.9   1   0   1  0.0000
  10  12   8    350.0     28.7   1   0   1  0.0000
 -19  13   8     18.4     17.1   1   0   1  0.0000
 -17  13   8     30.8      4.5   1   0   1  0.0000
 -15  13   8     43.0      4.1   1   0   1  0.0000
 -13  13   8     39.7      3.8   1   0   1  0.0000
 -11  13   8     -0.4      3.0   1   0   1  0.0000
  -9  13   8     42.1      3.3   1   0   1  0.0000
  -7  13   8     54.8      3.2   1   0   1  0.0000
  -5  13   8    231.3      5.5   1   0   1  0.0000
  -3  13   8     32.7      3.1   1   0   1  0.0000
  -1  13   8     -0.7      3.0   1   0   1  0.0000
   1  13   8    281.8      7.8   1   0   1  0.0000
   3  13   8     20.1      5.0   1   0   1  0.0000
   5  13   8      3.1      5.6   1   0   1  0.0000
   7  13   8    100.5      7.9   1   0   1  0.0000
   9  13   8     42.4     12.4   1   0   1  0.0000
 -18  14   8     10.9     15.8   1   0   1  0.0000
 -16  14   8    298.0      8.5   1   0   1  0.0000
 -14  14   8     17.1      4.0   1   0   1  0.0000
 -12  14   8    261.2      7.3   1   0   1  0.0000
 -10  14   8     36.4      3.7   1   0   1  0.0000
  -8  14   8    237.6      6.5   1   0   1  0.0000
  -6  14   8     34.4      3.8   1   0   1  0.0000
  -4  14   8    219.9      6.0   1   0   1  0.0000
  -2  14   8     88.9      4.5   1   0   1  0.0000
   0  14   8     57.6      4.7   1   0   1  0.0000
   2  14   8    616.3     13.2   1   0   1  0.0000
   4  14   8    266.3     11.0   1   0   1  0.0000
   6  14   8     85.4      7.8   1   0   1  0.0000
   8  14   8    107.1     14.2   1   0   1  0.0000
 -17  15   8    273.6     27.4   1   0   1  0.0000
 -15  15   8      4.1      4.8   1   0   1  0.0000
 -13  15   8    635.3     10.5   1   0   1  0.0000
 -11  15   8    147.2      5.9   1   0   1  0.0000
  -9  15   8     89.1      4.7   1   0   1  0.0000
  -7  15   8   1374.8     18.6   1   0   1  0.0000
  -5  15   8      1.0      3.9   1   0   1  0.0000
  -3  15   8    428.2      8.6   1   0   1  0.0000
  -1  15   8    606.5     11.8   1   0   1  0.0000
   1  15   8      6.2      5.5   1   0   1  0.0000
   3  15   8    702.5     15.1   1   0   1  0.0000
   5  15   8    177.1      9.2   1   0   1  0.0000
   7  15   8     54.4     13.6   1   0   1  0.0000
 -16  16   8    -20.9     16.4   1   0   1  0.0000
 -14  16   8     82.8      5.8   1   0   1  0.0000
 -12  16   8    925.6     13.1   1   0   1  0.0000
 -10  16   8    547.3     10.0   1   0   1  0.0000
  -8  16   8    121.7      5.4   1   0   1  0.0000
  -6  16   8     70.3      4.9   1   0   1  0.0000
  -4  16   8    111.5      6.2   1   0   1  0.0000
  -2  16   8    134.6      8.2   1   0   1  0.0000
   0  16   8    319.7     11.6   1   0   1  0.0000
   2  16   8     39.5      6.7   1   0   1  0.0000
   4  16   8     99.7      9.2   1   0   1  0.0000
   6  16   8    222.6     22.9   1   0   1  0.0000
 -15  17   8     27.3     18.2   1   0   1  0.0000
 -13  17   8     12.4      6.1   1   0   1  0.0000
 -11  17   8     16.5      5.1   1   0   1  0.0000
  -9  17   8     53.4      5.2   1   0   1  0.0000
  -7  17   8     -0.7      4.6   1   0   1  0.0000
  -5  17   8     69.2      6.1   1   0   1  0.0000
  -3  17   8    155.8      8.1   1   0   1  0.0000
  -1  17   8     87.8      8.3   1   0   1  0.0000
   1  17   8    258.1     13.9   1   0   1  0.0000
   3  17   8     39.8     11.9   1   0   1  0.0000
   5  17   8     46.3     22.5   1   0   1  0.0000
 -12  18   8    265.6     12.3   1   0   1  0.0000
 -10  18   8     56.4      6.5   1   0   1  0.0000
  -8  18   8    200.0      9.1   1   0   1  0.0000
  -6  18   8     93.4      7.1   1   0   1  0.0000
  -4  18   8    688.1     16.0   1   0   1  0.0000
  -2  18   8     60.8      8.6   1   0   1  0.0000
   0  18   8    126.0     11.8   1   0   1  0.0000
   2  18   8    723.5     27.3   1   0   1  0.0000
 -11  19   8    132.0     22.1   1   0   1  0.0000
  -9  19   8     14.5      9.1   1   0   1  0.0000
  -7  19   8    612.5     19.3   1   0   1  0.0000
  -5  19   8     77.8     11.2   1   0   1  0.0000
  -3  19   8    227.5     16.6   1   0   1  0.0000
  -1  19   8     17.3     13.5   1   0   1  0.0000
 -24   0   9     53.1     10.1   1   0   1  0.0000
 -22   0   9    604.5     16.8   1   0   1  0.0000
 -20   0   9    714.4     16.5   1   0   1  0.0000
 -18   0   9    668.1     13.7   1   0   1  0.0000
 -16   0   9     22.4      3.4   1   0   1  0.0000
 -14   0   9   1829.1     24.5   1   0   1  0.0000
 -12   0   9   1548.6     21.1   1   0   1  0.0000
 -10   0   9   1215.8     17.1   1   0   1  0.0000
  -8   0   9   2237.7     28.9   1   0   1  0.0000
  -6   0   9     28.4      2.6   1   0   1  0.0000
  -4   0   9   1201.9     17.1   1   0   1  0.0000
  -2   0   9    232.5      6.1   1   0   1  0.0000
   0   0   9    269.5      5.3   1   0   1  0.0000
   2   0   9   1829.5     22.6   1   0   1  0.0000
   4   0   9    535.3      9.8   1   0   1  0.0000
   6   0   9     81.9      7.5   1   0   1  0.0000
   8   0   9     19.6      7.8   1   0   1  0.0000
  10   0   9     -4.2      7.4   1   0   1  0.0000
  12   0   9     -1.0     10.7   1   0   1  0.0000
 -23   1   9     16.2      5.7   1   0   1  0.0000
 -21   1   9     27.4      4.7   1   0   1  0.0000
 -19   1   9     56.1      3.6   1   0   1  0.0000
 -17   1   9     29.4      2.9   1   0   1  0.0000
 -15   1   9     42.5      2.3   1   0   1  0.0000
 -13   1   9    269.8      4.5   1   0   1  0.0000
 -11   1   9    222.0      4.0   1   0   1  0.0000
  -9   1   9     85.1      2.6   1   0   1  0.0000
  -7   1   9    218.2      3.9   1   0   1  0.0000
  -5   1   9    517.8      6.1   1   0   1  0.0000
  -3   1   9      1.2      1.5   1   0   1  0.0000
  -1   1   9     14.5      1.4   1   0   1  0.0000
   1   1   9    860.6      8.7   1   0   1  0.0000
   3   1   9    103.3      3.5   1   0   1  0.0000
   5   1   9     16.8      3.2   1   0   1  0.0000
   7   1   9    133.0      6.5   1   0   1  0.0000
   9   1   9     46.7      5.3   1   0   1  0.0000
  11   1   9    163.9      7.9   1   0   1  0.0000
 -24   2   9     48.8      8.9   1   0   1  0.0000
 -22   2   9    688.0     12.8   1   0   1  0.0000
 -20   2   9    517.0      8.7   1   0   1  0.0000
 -18   2   9    123.4      4.7   1   0   1  0.0000
 -16   2   9     39.9      2.4   1   0   1  0.0000
 -14   2   9    323.9      4.7   1   0   1  0.0000
 -12   2   9   1253.8     11.8   1   0   1  0.0000
 -10   2   9    689.5      7.3   1   0   1  0.0000
  -8   2   9     41.2      1.9   1   0   1  0.0000
  -6   2   9     27.6      1.7   1   0   1  0.0000
  -4   2   9     36.8      2.0   1   0   1  0.0000
  -2   2   9    415.9      5.9   1   0   1  0.0000
   0   2   9     46.5      2.0   1   0   1  0.0000
   2   2   9     39.7      2.6   1   0   1  0.0000
   4   2   9    652.3      8.4   1   0   1  0.0000
   6   2   9     54.2      4.0   1   0   1  0.0000
   8   2   9    847.4     13.8   1   0   1  0.0000
  10   2   9    232.2      9.5   1   0   1  0.0000
  12   2   9     53.9      9.2   1   0   1  0.0000
 -23   3   9    591.0     15.9   1   0   1  0.0000
 -21   3   9    174.1      7.6   1   0   1  0.0000
 -19   3   9    100.2      4.4   1   0   1  0.0000
 -17   3   9    923.4     10.7   1   0   1  0.0000
 -15   3   9    759.7      8.3   1   0   1  0.0000
 -13   3   9     10.1      1.7   1   0   1  0.0000
 -11   3   9   2492.7     21.2   1   0   1  0.0000
  -9   3   9    171.5      3.1   1   0   1  0.0000
  -7   3   9    289.7      4.2   1   0   1  0.0000
  -5   3   9    863.8      8.7   1   0   1  0.0000
  -3   3   9     96.4      3.1   1   0   1  0.0000
  -1   3   9   1862.1     14.2   1   0   1  0.0000
   1   3   9      9.4      1.9   1   0   1  0.0000
   3   3   9      9.2      2.4   1   0   1  0.0000
   5   3   9    513.7      9.4   1   0   1  0.0000
   7   3   9    149.2      6.0   1   0   1  0.0000
   9   3   9      4.2      4.8   1   0   1  0.0000
  11   3   9     32.7      6.5   1   0   1  0.0000
 -22   4   9     21.4      6.0   1   0   1  0.0000
 -20   4   9    180.9      8.0   1   0   1  0.0000
 -18   4   9    356.2      6.7   1   0   1  0.0000
 -16   4   9    203.7      5.0   1   0   1  0.0000
 -14   4   9    386.0      5.1   1   0   1  0.0000
 -12   4   9     36.2      2.5   1   0   1  0.0000
 -10   4   9    166.1      4.0   1   0   1  0.0000
  -8   4   9   2829.5     25.5   1   0   1  0.0000
  -6   4   9   1703.4     17.5   1   0   1  0.0000
  -4   4   9   1208.4     11.5   1   0   1  0.0000
  -2   4   9    794.2      6.8   1   0   1  0.0000
   0   4   9    131.9      3.6   1   0   1  0.0000
   2   4   9    226.5      5.2   1   0   1  0.0000
   4   4   9      0.4      3.3   1   0   1  0.0000
   6   4   9    446.9      8.7   1   0   1  0.0000
   8   4   9     72.4      5.5   1   0   1  0.0000
  10   4   9     74.7      6.5   1   0   1  0.0000
  12   4   9    345.3     17.3   1   0   1  0.0000
 -23   5   9     56.5      9.8   1   0   1  0.0000
 -21   5   9    437.2     12.8   1   0   1  0.0000
 -19   5   9    780.8     11.3   1   0   1  0.0000
 -17   5   9    738.6     10.6   1   0   1  0.0000
 -15   5   9   1331.3     12.3   1   0   1  0.0000
 -13   5   9     21.2      2.1   1   0   1  0.0000
 -11   5   9     20.0      2.1   1   0   1  0.0000
  -9   5   9     13.5      1.8   1   0   1  0.0000
  -7   5   9     32.4      2.2   1   0   1  0.0000
  -5   5   9    492.1      7.0   1   0   1  0.0000
  -3   5   9    589.7      5.4   1   0   1  0.0000
  -1   5   9    203.8      3.9   1   0   1  0.0000
   1   5   9    192.3      4.5   1   0   1  0.0000
   3   5   9     14.9      2.7   1   0   1  0.0000
   5   5   9    610.6      9.8   1   0   1  0.0000
   7   5   9    684.4     12.1   1   0   1  0.0000
   9   5   9    111.5      6.4   1   0   1  0.0000
  11   5   9    707.4     17.7   1   0   1  0.0000
 -22   6   9      4.5      7.1   1   0   1  0.0000
 -20   6   9    617.8     12.3   1   0   1  0.0000
 -18   6   9    102.8      4.3   1   0   1  0.0000
 -16   6   9      1.5      2.7   1   0   1  0.0000
 -14   6   9    998.9     10.3   1   0   1  0.0000
 -12   6   9     52.9      2.6   1   0   1  0.0000
 -10   6   9    111.4      3.4   1   0   1  0.0000
  -8   6   9    137.5      3.7   1   0   1  0.0000
  -6   6   9     21.0      1.7   1   0   1  0.0000
  -4   6   9    154.4      3.2   1   0   1  0.0000
  -2   6   9     62.6      2.5   1   0   1  0.0000
   0   6   9     85.6      3.0   1   0   1  0.0000
   2   6   9    269.2      5.6   1   0   1  0.0000
   4   6   9      6.6      3.2   1   0   1  0.0000
   6   6   9      8.3      3.9   1   0   1  0.0000
   8   6   9     98.0      6.1   1   0   1  0.0000
  10   6   9     10.1      6.1   1   0   1  0.0000
 -21   7   9    575.6     12.9   1   0   1  0.0000
 -19   7   9    240.7      8.6   1   0   1  0.0000
 -17   7   9      0.6      2.9   1   0   1  0.0000
 -15   7   9   1226.2     12.7   1   0   1  0.0000
 -13   7   9    148.5      3.9   1   0   1  0.0000
 -11   7   9   1751.3     15.9   1   0   1  0.0000
  -9   7   9     17.6      1.9   1   0   1  0.0000
  -7   7   9    250.4      4.3   1   0   1  0.0000
  -5   7   9   2813.1     22.8   1   0   1  0.0000
  -3   7   9    592.5      6.8   1   0   1  0.0000
  -1   7   9    537.6      6.5   1   0   1  0.0000
   1   7   9    146.4      4.5   1   0   1  0.0000
   3   7   9    137.1      5.0   1   0   1  0.0000
   5   7   9     12.2      3.7   1   0   1  0.0000
   7   7   9    286.4      8.6   1   0   1  0.0000
   9   7   9    307.1     10.0   1   0   1  0.0000
  11   7   9    122.8     10.8   1   0   1  0.0000
 -22   8   9    286.6     32.1   1   0   1  0.0000
 -20   8   9    494.7     11.9   1   0   1  0.0000
 -18   8   9     59.9      4.7   1   0   1  0.0000
 -16   8   9    130.1      4.7   1   0   1  0.0000
 -14   8   9    269.3      5.4   1   0   1  0.0000
 -12   8   9      4.7      2.0   1   0   1  0.0000
 -10   8   9     47.5      2.5   1   0   1  0.0000
  -8   8   9     96.6      3.3   1   0   1  0.0000
  -6   8   9     80.8      3.0   1   0   1  0.0000
  -4   8   9    354.1      5.6   1   0   1  0.0000
  -2   8   9     28.9      3.1   1   0   1  0.0000
   0   8   9    131.9      4.3   1   0   1  0.0000
   2   8   9    482.7      8.0   1   0   1  0.0000
   4   8   9    379.6      8.6   1   0   1  0.0000
   6   8   9      4.0      4.2   1   0   1  0.0000
   8   8   9   1095.0     15.9   1   0   1  0.0000
  10   8   9    350.4     14.5   1   0   1  0.0000
 -21   9   9     26.1     10.9   1   0   1  0.0000
 -19   9   9     97.9      6.6   1   0   1  0.0000
 -17   9   9    234.7      6.6   1   0   1  0.0000
 -15   9   9    280.3      6.1   1   0   1  0.0000
 -13   9   9    599.6      7.7   1   0   1  0.0000
 -11   9   9     27.1      2.4   1   0   1  0.0000
  -9   9   9     66.4      2.8   1   0   1  0.0000
  -7   9   9    292.2      5.0   1   0   1  0.0000
  -5   9   9     75.4      3.1   1   0   1  0.0000
  -3   9   9     65.6      3.0   1   0   1  0.0000
  -1   9   9     71.3      3.1   1   0   1  0.0000
   1   9   9    920.2     10.9   1   0   1  0.0000
   3   9   9      9.7      3.5   1   0   1  0.0000
   5   9   9     -3.1      4.3   1   0   1  0.0000
   7   9   9    270.0      8.8   1   0   1  0.0000
   9   9   9     24.0      6.8   1   0   1  0.0000
 -20  10   9    292.4     11.4   1   0   1  0.0000
 -18  10   9    583.8     11.0   1   0   1  0.0000
 -16  10   9     38.8      3.6   1   0   1  0.0000
 -14  10   9   1343.8     14.5   1   0   1  0.0000
 -12  10   9     74.3      3.4   1   0   1  0.0000
 -10  10   9      7.4      2.4   1   0   1  0.0000
  -8  10   9   1404.6     13.7   1   0   1  0.0000
  -6  10   9     47.8      2.8   1   0   1  0.0000
  -4  10   9    481.4      6.8   1   0   1  0.0000
  -2  10   9    175.1      5.4   1   0   1  0.0000
   0  10   9    347.6      7.0   1   0   1  0.0000
   2  10   9    773.0     11.8   1   0   1  0.0000
   4  10   9    226.9      9.4   1   0   1  0.0000
   6  10   9     45.8      5.6   1   0   1  0.0000
   8  10   9     11.6      6.9   1   0   1  0.0000
  10  10   9     25.9     14.3   1   0   1  0.0000
 -19  11   9     57.3      5.8   1   0   1  0.0000
 -17  11   9    174.0      6.7   1   0   1  0.0000
 -15  11   9     20.7      3.4   1   0   1  0.0000
 -13  11   9    312.3      6.5   1   0   1  0.0000
 -11  11   9    728.5      9.0   1   0   1  0.0000
  -9  11   9     31.7      2.9   1   0   1  0.0000
  -7  11   9      9.2      2.5   1   0   1  0.0000
  -5  11   9     97.3      3.8   1   0   1  0.0000
  -3  11   9     12.6      2.7   1   0   1  0.0000
  -1  11   9   1348.7     14.9   1   0   1  0.0000
   1  11   9      7.3      3.8   1   0   1  0.0000
   3  11   9     -1.2      5.1   1   0   1  0.0000
   5  11   9    742.8     14.9   1   0   1  0.0000
   7  11   9      3.1      6.6   1   0   1  0.0000
   9  11   9     38.8     11.6   1   0   1  0.0000
 -18  12   9    117.2      6.6   1   0   1  0.0000
 -16  12   9     31.6      4.4   1   0   1  0.0000
 -14  12   9     12.5      3.5   1   0   1  0.0000
 -12  12   9    999.3     12.1   1   0   1  0.0000
 -10  12   9    575.2      8.7   1   0   1  0.0000
  -8  12   9      4.1      2.6   1   0   1  0.0000
  -6  12   9    295.8      6.0   1   0   1  0.0000
  -4  12   9     71.3      3.5   1   0   1  0.0000
  -2  12   9    194.8      6.1   1   0   1  0.0000
   0  12   9     45.0      4.4   1   0   1  0.0000
   2  12   9    117.6      6.7   1   0   1  0.0000
   4  12   9    505.9     12.6   1   0   1  0.0000
   6  12   9     27.1      7.0   1   0   1  0.0000
   8  12   9    383.8     19.2   1   0   1  0.0000
 -17  13   9    673.5     14.6   1   0   1  0.0000
 -15  13   9     60.9      4.8   1   0   1  0.0000
 -13  13   9    176.7      6.4   1   0   1  0.0000
 -11  13   9    654.3      9.6   1   0   1  0.0000
  -9  13   9     69.1      4.0   1   0   1  0.0000
  -7  13   9    217.5      5.9   1   0   1  0.0000
  -5  13   9    172.3      5.5   1   0   1  0.0000
  -3  13   9     12.1      3.3   1   0   1  0.0000
  -1  13   9    241.2      7.8   1   0   1  0.0000
   1  13   9     15.8      4.7   1   0   1  0.0000
   3  13   9     -6.6      5.5   1   0   1  0.0000
   5  13   9     94.8      7.8   1   0   1  0.0000
   7  13   9     25.9     10.9   1   0   1  0.0000
 -16  14   9     21.5      5.7   1   0   1  0.0000
 -14  14   9    595.3     10.9   1   0   1  0.0000
 -12  14   9     93.1      5.3   1   0   1  0.0000
 -10  14   9      4.6      3.6   1   0   1  0.0000
  -8  14   9   1170.9     13.9   1   0   1  0.0000
  -6  14   9     91.5      4.8   1   0   1  0.0000
  -4  14   9    551.4      9.3   1   0   1  0.0000
  -2  14   9    262.5      9.1   1   0   1  0.0000
   0  14   9    130.8      7.0   1   0   1  0.0000
   2  14   9   1166.9     19.3   1   0   1  0.0000
   4  14   9    112.9      8.3   1   0   1  0.0000
   6  14   9    277.2     16.2   1   0   1  0.0000
 -15  15   9    204.0      9.1   1   0   1  0.0000
 -13  15   9     32.1      5.0   1   0   1  0.0000
 -11  15   9     42.2      4.5   1   0   1  0.0000
  -9  15   9    115.8      5.3   1   0   1  0.0000
  -7  15   9     48.9      5.2   1   0   1  0.0000
  -5  15   9     95.8      5.5   1   0   1  0.0000
  -3  15   9     -3.9      4.9   1   0   1  0.0000
  -1  15   9     10.9      5.8   1   0   1  0.0000
   1  15   9    433.1     13.1   1   0   1  0.0000
   3  15   9     28.9      7.6   1   0   1  0.0000
   5  15   9     68.0     11.1   1   0   1  0.0000
 -14  16   9    453.4     16.7   1   0   1  0.0000
 -12  16   9      3.1      5.3   1   0   1  0.0000
 -10  16   9     10.0      5.0   1   0   1  0.0000
  -8  16   9      4.6      4.5   1   0   1  0.0000
  -6  16   9    155.2      6.5   1   0   1  0.0000
  -4  16   9     29.5      6.2   1   0   1  0.0000
  -2  16   9     97.0      8.4   1   0   1  0.0000
   0  16   9      7.1      7.8   1   0   1  0.0000
   2  16   9     13.7      9.5   1   0   1  0.0000
   4  16   9    110.6     15.3   1   0   1  0.0000
 -13  17   9     38.1     10.7   1   0   1  0.0000
 -11  17   9    552.0     14.6   1   0   1  0.0000
  -9  17   9      1.0      5.4   1   0   1  0.0000
  -7  17   9    120.7      7.4   1   0   1  0.0000
  -5  17   9    797.1     16.5   1   0   1  0.0000
  -3  17   9    107.1      9.1   1   0   1  0.0000
  -1  17   9    311.3     15.1   1   0   1  0.0000
   1  17   9     63.5     12.8   1   0   1  0.0000
   3  17   9     16.8     25.3   1   0   1  0.0000
 -12  18   9     47.8     14.6   1   0   1  0.0000
 -10  18   9      2.2     13.9   1   0   1  0.0000
  -8  18   9    365.0     17.9   1   0   1  0.0000
  -6  18   9    158.8     14.5   1   0   1  0.0000
  -4  18   9    147.2     19.3   1   0   1  0.0000
  -2  18   9    231.6     22.4   1   0   1  0.0000
   0  18   9      6.6     17.9   1   0   1  0.0000
  -7  19   9    109.5     24.6   1   0   1  0.0000
  -3  19   9    142.7     34.4   1   0   1  0.0000
 -24   0  10     -6.5     12.1   1   0   1  0.0000
 -22   0  10     33.9      9.5   1   0   1  0.0000
 -20   0  10    142.2     10.7   1   0   1  0.0000
 -18   0  10    743.2     16.0   1   0   1  0.0000
 -16   0  10    320.6      8.2   1   0   1  0.0000
 -14   0  10    180.6      6.1   1   0   1  0.0000
 -12   0  10      5.0      2.6   1   0   1  0.0000
 -10   0  10    943.8     14.4   1   0   1  0.0000
  -8   0  10    521.3      9.4   1   0   1  0.0000
  -6   0  10    295.4      6.9   1   0   1  0.0000
  -4   0  10   2173.6     28.9   1   0   1  0.0000
  -2   0  10      6.0      3.0   1   0   1  0.0000
   0   0  10    133.8      5.7   1   0   1  0.0000
   2   0  10    294.5      7.6   1   0   1  0.0000
   4   0  10    184.1      8.3   1   0   1  0.0000
   6   0  10   2071.1     35.0   1   0   1  0.0000
   8   0  10    241.4     13.5   1   0   1  0.0000
  10   0  10     23.5      9.6   1   0   1  0.0000
 -23   1  10      8.5      6.5   1   0   1  0.0000
 -21   1  10     45.8      5.1   1   0   1  0.0000
 -19   1  10      4.9      3.7   1   0   1  0.0000
 -17   1  10      0.4      3.0   1   0   1  0.0000
[truncated: 7,582,136 more chars]
