# Supplementary material for: Synthesis and Properties of La14TME6CuS24O4, Exhibiting Multivalent Spin Chains (TME = Cr, Fe)
Source: ACS Omega. 2024 May 8;9(20):22145–55. doi: 10.1021/acsomega.4c00564 (PMC11112593; doi:10.1021/acsomega.4c00564)
Supplement: Supplementary file 2 — ao4c00564_si_002.cif [file ao4c00564_si_002.cif]

#=======================================================================
data_global
#=======================================================================

_audit_creation_method                   'Jana2020 1.3.48'


# 1. PROCESSING SUMMARY (IUCr Office Use Only)

_journal_date_recd_electronic            ?
_journal_date_to_coeditor                ?
_journal_date_from_coeditor              ?
_journal_date_accepted                   ?
_journal_date_printers_first             ?
_journal_date_printers_final             ?
_journal_date_proofs_out                 ?
_journal_date_proofs_in                  ?
_journal_coeditor_name                   ?
_journal_coeditor_code                   ?
_journal_coeditor_notes
; ?
;
_journal_techeditor_code                 ?
_journal_paper_category                  ?
_journal_techeditor_notes
; ?
;
_journal_coden_ASTM                      ?
_journal_name_full                       'Acta Crystallographica Section C'
_journal_year                            ?
_journal_volume                          ?
_journal_issue                           ?
_journal_page_first                      ?
_journal_page_last                       ?
_journal_suppl_publ_number               ?
_journal_suppl_publ_pages                ?

#=======================================================================

# 2. SUBMISSION DETAILS

_publ_contact_author_name                ?
_publ_contact_author_address
; ?
;
_publ_contact_author_email               ?
_publ_contact_author_fax                 ?
_publ_contact_author_phone               ?

_publ_requested_journal                  'Acta Crystallographica Section C'
_publ_requested_category                 ?

_publ_contact_letter
; ?
;

#=======================================================================

# 3. TITLE AND AUTHOR LIST

_publ_section_title
; ?
;
_publ_section_title_footnote
; ?
;
loop_
 _publ_author_name
 _publ_author_footnote
 _publ_author_address
; ?      # name
;
; ?      # footnote
;
; ?      # address
;

#=======================================================================

# 4. TEXT

_publ_section_synopsis
; ?
;
_publ_section_abstract
; ?
;
_publ_section_comment
; ?
;
_publ_section_introduction
; ?
;
_publ_section_experimental
; ?
;
_publ_section_exptl_prep
; ?
;
_publ_section_exptl_refinement
; ?
;
_publ_section_exptl_solution
; ?
;
_publ_section_discussion
; ?
;
_publ_section_acknowledgements
; ?
;
_publ_section_references
;
;
_publ_section_figure_captions
; ?
;
_publ_section_table_legends
; ?
;

#=======================================================================
data_I
#=======================================================================

# 5. CHEMICAL DATA

_chemical_name_systematic
; ?
;
_chemical_name_common                    ?
_chemical_formula_moiety                 ?
_chemical_formula_structural             ?
_chemical_formula_analytical             ?
_chemical_formula_iupac                  ?
_chemical_formula_sum                    'Cr6 Cu La14 O4 S24'
_chemical_formula_weight                 3153.6
_chemical_melting_point                  ?
_chemical_compound_source                ?
_chemical_absolute_configuration         .

#=======================================================================

# 6. CRYSTAL DATA

_symmetry_cell_setting                   monoclinic
_symmetry_space_group_name_H-M           'C 1 2/m 1'
_symmetry_space_group_name_Hall          '-C 2y'
_symmetry_Int_Tables_number              12

loop_
 _space_group_symop_id
 _space_group_symop_operation_xyz
 1   x,y,z
 2   -x,y,-z
 3   -x,-y,-z
 4   x,-y,z
 5   x+1/2,y+1/2,z
 6   -x+1/2,y+1/2,-z
 7   -x+1/2,-y+1/2,-z
 8   x+1/2,-y+1/2,z

_cell_length_a                           15.3760(10)
_cell_length_b                           13.9611(9)
_cell_length_c                           10.4925(7)
_cell_angle_alpha                        90
_cell_angle_beta                         116.2998(13)
_cell_angle_gamma                        90
_cell_volume                             2019.2(2)

loop_
 _twin_individual_id
 _twin_individual_mass_fraction_refined
 _twin_individual_twin_matrix_11
 _twin_individual_twin_matrix_12
 _twin_individual_twin_matrix_13
 _twin_individual_twin_matrix_21
 _twin_individual_twin_matrix_22
 _twin_individual_twin_matrix_23
 _twin_individual_twin_matrix_31
 _twin_individual_twin_matrix_32
 _twin_individual_twin_matrix_33
 ? ? ? ? ? ? ? ? ? ? ?

_cell_formula_units_Z                    2

_cell_measurement_reflns_used            14022
_cell_measurement_theta_min              2.08
_cell_measurement_theta_max              28.37
_cell_measurement_temperature            293
_cell_special_details
; ?
;

_exptl_crystal_density_diffrn            5.1869
_exptl_crystal_density_meas              ?
_exptl_crystal_density_method            ?
_exptl_crystal_F_000                     2774

_exptl_absorpt_coefficient_mu            17.745
_exptl_crystal_description               Cube
_exptl_crystal_size_max                  0.01
_exptl_crystal_size_mid                  0.01
_exptl_crystal_size_min                  0.01
_exptl_crystal_size_rad                  ?
_exptl_crystal_colour                    Black
_exptl_absorpt_correction_type           'Multi-Scan'
_exptl_absorpt_process_details
;
 SADABS 2016/2: Krause, L., Herbst-Irmer, R., Sheldrick G.M. & Stalke D.,
 J. Appl. Cryst. 48 (2015) 3-10
;
_exptl_absorpt_correction_T_min          0.6113
_exptl_absorpt_correction_T_max          0.7457
loop_
 _exptl_crystal_face_index_h
 _exptl_crystal_face_index_k
 _exptl_crystal_face_index_l
 _exptl_crystal_face_perp_dist
 ? ? ? ?

#=======================================================================

# 7. EXPERIMENTAL DATA

_exptl_special_details                   ?

_diffrn_ambient_temperature              293
_diffrn_source                           ?
_diffrn_source_power                     ?
_diffrn_source_voltage                   ?
_diffrn_source_current                   ?
_diffrn_radiation_type                   'Mo K\a'
_diffrn_radiation_source                 'X-ray tube'
_diffrn_radiation_wavelength             0.71073
_diffrn_radiation_monochromator          graphite
_diffrn_measurement_device               'four-circle diffractometer'
_diffrn_measurement_device_type          'Bruker CCD'
_diffrn_detector                         ?
_diffrn_detector_area_resol_mean         ?
_diffrn_measurement_method               'Bruker CCD'
_diffrn_measurement_specimen_support     ?

_diffrn_reflns_number                    35270
_diffrn_reflns_theta_min                 2.08
_diffrn_reflns_theta_max                 28.37
_diffrn_reflns_theta_full                28.37
_diffrn_measured_fraction_theta_max      1
_diffrn_measured_fraction_theta_full     1
_diffrn_reflns_av_R_equivalents          0.0654
_diffrn_reflns_av_unetI/netI             0.0307
_diffrn_reflns_limit_h_min               -20
_diffrn_reflns_limit_h_max               20
_diffrn_reflns_limit_k_min               -18
_diffrn_reflns_limit_k_max               18
_diffrn_reflns_limit_l_min               -14
_diffrn_reflns_limit_l_max               14
_diffrn_reflns_reduction_process         ?

_diffrn_standards_number                 ?
_diffrn_standards_interval_count         ?
_diffrn_standards_interval_time          ?
_diffrn_standards_decay_%                ?
loop_
_diffrn_standard_refln_index_h
_diffrn_standard_refln_index_k
_diffrn_standard_refln_index_l
  ? ? ?

_diffrn_radiation_probe                  X-ray

#=======================================================================

# 8. REFINEMENT DATA

_refine_special_details
; ?
;

_reflns_number_total                     2629
_reflns_number_gt                        2171
_reflns_threshold_expression             'I>3\s(I)'

_refine_ls_structure_factor_coef         Fsqd
_refine_ls_R_factor_gt                   0.0536
_refine_ls_wR_factor_gt                  0.1830
_refine_ls_R_factor_all                  0.0685
_refine_ls_wR_factor_ref                 0.1882
_refine_ls_goodness_of_fit_ref           1.8567
_refine_ls_goodness_of_fit_gt            1.9920
_refine_ls_restrained_S_gt               ?
_refine_ls_restrained_S_all              ?
_refine_ls_number_reflns                 2629
_refine_ls_number_parameters             125
_refine_ls_number_restraints             0
_refine_ls_number_constraints            1
_refine_ls_weighting_scheme              sigma
_refine_ls_weighting_details             'calc w=1/[\s^2^(Fo^2^)+(0.076P)^2^+0.0000P] where P=(Fo^2^+2Fc^2^)/3'
_refine_ls_hydrogen_treatment            ?
_refine_ls_shift/su_max                  0.0401
_refine_ls_shift/su_mean                 0.0019
_refine_diff_density_max                 2.51
_refine_diff_density_min                 -1.63
_refine_ls_extinction_method             'none'
_refine_ls_extinction_coef               ?
_refine_ls_extinction_expression         ?
_refine_ls_abs_structure_details         ?
_refine_ls_abs_structure_Flack           ?
_refine_ls_abs_structure_Rogers          ?

loop_
 _atom_type_symbol
 _atom_type_scat_dispersion_real
 _atom_type_scat_dispersion_imag
 _atom_type_scat_source
 Cr   0.3209  0.6236
 'International Tables Vol C tables 4.2.6.8 and 6.1.1.1'
 Cu   0.3201  1.2651
 'International Tables Vol C tables 4.2.6.8 and 6.1.1.1'
 La  -0.2871  2.4523
 'International Tables Vol C tables 4.2.6.8 and 6.1.1.1'
 O    0.0106  0.0060
 'International Tables Vol C tables 4.2.6.8 and 6.1.1.1'
 S    0.1246  0.1234
 'International Tables Vol C tables 4.2.6.8 and 6.1.1.1'

_computing_data_collection               ?
_computing_cell_refinement               ?
_computing_data_reduction                ?
_computing_structure_solution            ?
_computing_structure_refinement          ?
_computing_molecular_graphics            ?
_computing_publication_material          ?

loop_
 _restr_distance_atom_site_label_1
 _restr_distance_site_symmetry_1
 _restr_distance_atom_site_label_2
 _restr_distance_site_symmetry_2
 _restr_distance_target
 _restr_distance_target_weight_param
 ? ? ? ? ? ?

loop_
 _restr_angle_atom_site_label_1
 _restr_angle_site_symmetry_1
 _restr_angle_atom_site_label_2
 _restr_angle_site_symmetry_2
 _restr_angle_atom_site_label_3
 _restr_angle_site_symmetry_3
 _restr_angle_target
 _restr_angle_target_weight_param
 ? ? ? ? ? ? ? ?

loop_
 _restr_torsion_atom_site_label_1
 _restr_torsion_site_symmetry_1
 _restr_torsion_atom_site_label_2
 _restr_torsion_site_symmetry_2
 _restr_torsion_atom_site_label_3
 _restr_torsion_site_symmetry_3
 _restr_torsion_atom_site_label_4
 _restr_torsion_site_symmetry_4
 _restr_torsion_angle_target
 _restr_torsion_weight_param
 ? ? ? ? ? ? ? ? ? ?

loop_
 _restr_equal_distance_atom_site_label_1
 _restr_equal_distance_site_symmetry_1
 _restr_equal_distance_atom_site_label_2
 _restr_equal_distance_site_symmetry_2
 _restr_equal_distance_class_class_id
 _restr_equal_distance_class_target_weight_param
 ? ? ? ? ? ?

loop_
 _restr_equal_angle_atom_site_label_1
 _restr_equal_angle_site_symmetry_1
 _restr_equal_angle_atom_site_label_2
 _restr_equal_angle_site_symmetry_2
 _restr_equal_angle_atom_site_label_3
 _restr_equal_angle_site_symmetry_3
 _restr_equal_angle_class_class_id
 _restr_equal_angle_class_target_weight_param
 ? ? ? ? ? ? ? ?

loop_
 _restr_equal_torsion_atom_site_label_1
 _restr_equal_torsion_site_symmetry_1
 _restr_equal_torsion_atom_site_label_2
 _restr_equal_torsion_site_symmetry_2
 _restr_equal_torsion_atom_site_label_3
 _restr_equal_torsion_site_symmetry_3
 _restr_equal_torsion_atom_site_label_4
 _restr_equal_torsion_site_symmetry_4
 _restr_equal_torsion_class_class_id
 _restr_equal_torsion_class_target_weight_param
 ? ? ? ? ? ? ? ? ? ?


#=======================================================================

# 9. ATOMIC COORDINATES AND DISPLACEMENT PARAMETERS

loop_
 _atom_site_label
 _atom_site_type_symbol
 _atom_site_fract_x
 _atom_site_fract_y
 _atom_site_fract_z
 _atom_site_adp_type
 _atom_site_U_iso_or_equiv
 _atom_site_site_symmetry_multiplicity
 _atom_site_occupancy
 _atom_site_calc_flag
 _atom_site_refinement_flags
 _atom_site_disorder_assembly
 _atom_site_disorder_group
  La1 La 0.49949(8) 0.5 0.17593(13) Uani 0.0076(5) 4 1 d . . .
  La2 La 0.20868(6) 0.78728(6) 0.12716(9) Uani 0.0052(3) 8 1 d . . .
  La3 La 0.31304(9) 1 -0.02156(14) Uani 0.0083(5) 4 1 d . . .
  La4 La 0.82329(9) 0.5 0.45306(13) Uani 0.0094(5) 4 1 d . . .
  La5 La 0.48769(6) 0.80024(7) 0.24846(10) Uani 0.0111(3) 8 1 d . . .
  Cr1 Cr 0.75 0.75 0.5 Uani 0.0071(12) 4 1 d . . .
  Cr2 Cr 0.3666(2) 0.6151(2) 0.4154(3) Uani 0.0158(11) 8 1 d . . .
  S1 S 0.5 0.5 0.5 Uani 0.017(3) 2 1 d . . .
  S2 S 0.1894(4) 1 0.1290(6) Uani 0.0091(19) 4 1 d . . .
  Cu1 Cu 0.5671(4) 1 0.2020(6) Uani 0.0093(19) 4 0.5 d . . .
  S3 S 0.3627(3) 0.6288(3) 0.1889(4) Uani 0.0070(13) 8 1 d . . .
  S4 S 0 0.8141(4) 0 Uani 0.0096(19) 4 1 d . . .
  S5 S 0.4659(4) 1 0.3146(6) Uani 0.0094(19) 4 1 d . . .
  S6 S 0.8723(3) 0.6979(3) 0.4243(4) Uani 0.0075(13) 8 1 d . . .
  S7 S 0.6390(3) 0.6310(3) 0.3611(4) Uani 0.0099(14) 8 1 d . . .
  S8 S 0.6840(3) 0.8728(3) 0.3015(5) Uani 0.0153(16) 8 1 d . . .
  O1 O 0.3346(7) 0.8334(7) 0.0614(10) Uiso 0.0045(19) 8 1 d . . .
  S9 S 0.490(3) 1 -0.040(4) Uiso 0.018(5) 4 0.15 d . . .
  S10 S 0.495(3) 0.0510(14) -0.021(3) Uiso 0.018(5) 8 0.175 d . . .

loop_
 _atom_site_aniso_label
 _atom_site_aniso_type_symbol
 _atom_site_aniso_U_11
 _atom_site_aniso_U_22
 _atom_site_aniso_U_33
 _atom_site_aniso_U_12
 _atom_site_aniso_U_13
 _atom_site_aniso_U_23
 La1 La 0.0040(6) 0.0043(6) 0.0117(7) 0 0.0009(5) 0
 La2 La 0.0043(4) 0.0049(4) 0.0061(4) 0.0007(3) 0.0021(3) -0.0003(3)
 La3 La 0.0074(6) 0.0058(6) 0.0127(7) 0 0.0055(5) 0
 La4 La 0.0107(6) 0.0054(6) 0.0103(6) 0 0.0030(5) 0
 La5 La 0.0043(4) 0.0134(5) 0.0124(5) 0.0002(3) 0.0008(4) -0.0058(3)
 Cr1 Cr 0.0049(16) 0.0058(16) 0.0102(17) -0.0023(12) 0.0028(14) -0.0028(13)
 Cr2 Cr 0.0201(15) 0.0207(14) 0.0112(13) 0.0106(11) 0.0110(12) 0.0035(11)
 S1 S 0.010(4) 0.004(3) 0.020(4) 0 -0.009(3) 0
 S2 S 0.013(3) 0.007(2) 0.008(3) 0 0.006(2) 0
 Cu1 Cu 0.009(3) 0.012(3) 0.007(3) 0 0.004(2) 0
 S3 S 0.0060(17) 0.0083(18) 0.0062(18) 0.0029(13) 0.0022(14) -0.0024(13)
 S4 S 0.005(2) 0.016(3) 0.007(3) 0 0.002(2) 0
 S5 S 0.013(3) 0.007(2) 0.010(3) 0 0.007(2) 0
 S6 S 0.0074(17) 0.0072(17) 0.0074(18) 0.0011(13) 0.0027(15) -0.0014(13)
 S7 S 0.0114(19) 0.0094(18) 0.0098(19) -0.0065(14) 0.0056(16) -0.0057(14)
 S8 S 0.0108(19) 0.015(2) 0.024(2) -0.0058(15) 0.0113(18) -0.0091(16)

loop_
 _jana_atom_site_ADP_C_label
 _jana_atom_site_ADP_C_type_symbol
 _jana_atom_site_ADP_C_111
 _jana_atom_site_ADP_C_112
 _jana_atom_site_ADP_C_113
 _jana_atom_site_ADP_C_122
 _jana_atom_site_ADP_C_123
 _jana_atom_site_ADP_C_133
 _jana_atom_site_ADP_C_222
 _jana_atom_site_ADP_C_223
 _jana_atom_site_ADP_C_233
 _jana_atom_site_ADP_C_333
 ? ? ? ? ? ? ? ? ? ? ? ?

loop_
 _jana_atom_site_ADP_D_label
 _jana_atom_site_ADP_D_type_symbol
 _jana_atom_site_ADP_D_1111
 _jana_atom_site_ADP_D_1112
 _jana_atom_site_ADP_D_1113
 _jana_atom_site_ADP_D_1122
 _jana_atom_site_ADP_D_1123
 _jana_atom_site_ADP_D_1133
 _jana_atom_site_ADP_D_1222
 _jana_atom_site_ADP_D_1223
 _jana_atom_site_ADP_D_1233
 _jana_atom_site_ADP_D_1333
 _jana_atom_site_ADP_D_2222
 _jana_atom_site_ADP_D_2223
 _jana_atom_site_ADP_D_2233
 _jana_atom_site_ADP_D_2333
 _jana_atom_site_ADP_D_3333
 ? ? ? ? ? ? ? ? ? ? ? ? ? ? ? ? ?

loop_
 _jana_atom_site_ADP_E_label
 _jana_atom_site_ADP_E_type_symbol
 _jana_atom_site_ADP_E_11111
 _jana_atom_site_ADP_E_11112
 _jana_atom_site_ADP_E_11113
 _jana_atom_site_ADP_E_11122
 _jana_atom_site_ADP_E_11123
 _jana_atom_site_ADP_E_11133
 _jana_atom_site_ADP_E_11222
 _jana_atom_site_ADP_E_11223
 _jana_atom_site_ADP_E_11233
 _jana_atom_site_ADP_E_11333
 _jana_atom_site_ADP_E_12222
 _jana_atom_site_ADP_E_12223
 _jana_atom_site_ADP_E_12233
 _jana_atom_site_ADP_E_12333
 _jana_atom_site_ADP_E_13333
 _jana_atom_site_ADP_E_22222
 _jana_atom_site_ADP_E_22223
 _jana_atom_site_ADP_E_22233
 _jana_atom_site_ADP_E_22333
 _jana_atom_site_ADP_E_23333
 _jana_atom_site_ADP_E_33333
 ? ? ? ? ? ? ? ? ? ? ? ? ? ? ? ? ? ? ? ? ? ? ?

loop_
 _jana_atom_site_ADP_F_label
 _jana_atom_site_ADP_F_type_symbol
 _jana_atom_site_ADP_F_111111
 _jana_atom_site_ADP_F_111112
 _jana_atom_site_ADP_F_111113
 _jana_atom_site_ADP_F_111122
 _jana_atom_site_ADP_F_111123
 _jana_atom_site_ADP_F_111133
 _jana_atom_site_ADP_F_111222
 _jana_atom_site_ADP_F_111223
 _jana_atom_site_ADP_F_111233
 _jana_atom_site_ADP_F_111333
 _jana_atom_site_ADP_F_112222
 _jana_atom_site_ADP_F_112223
 _jana_atom_site_ADP_F_112233
 _jana_atom_site_ADP_F_112333
 _jana_atom_site_ADP_F_113333
 _jana_atom_site_ADP_F_122222
 _jana_atom_site_ADP_F_122223
 _jana_atom_site_ADP_F_122233
 _jana_atom_site_ADP_F_122333
 _jana_atom_site_ADP_F_123333
 _jana_atom_site_ADP_F_133333
 _jana_atom_site_ADP_F_222222
 _jana_atom_site_ADP_F_222223
 _jana_atom_site_ADP_F_222233
 _jana_atom_site_ADP_F_222333
 _jana_atom_site_ADP_F_223333
 _jana_atom_site_ADP_F_233333
 _jana_atom_site_ADP_F_333333
 ? ? ? ? ? ? ? ? ? ? ? ? ? ? ? ? ? ? ? ? ? ? ? ? ? ? ? ? ? ?


#=======================================================================

# 10. MOLECULAR GEOMETRY


loop_
 _geom_bond_atom_site_label_1
 _geom_bond_atom_site_label_2
 _geom_bond_site_symmetry_1
 _geom_bond_site_symmetry_2
 _geom_bond_distance
 _geom_bond_publ_flag
  La1 La1 . 2_655 3.699(2) ?
  La1 S3 . . 2.816(4) ?
  La1 S3 . 4_565 2.816(4) ?
  La1 S7 . . 2.834(4) ?
  La1 S7 . 4_565 2.834(4) ?
  La2 La2 . 7_565 3.5809(15) ?
  La2 La5 . . 3.9011(14) ?
  La2 S2 . . 2.9854(11) ?
  La2 S4 . . 2.9021(12) ?
  La2 S6 . 8_465 3.023(3) ?
  La2 S8 . 8_465 3.016(5) ?
  La2 O1 . . 2.413(12) ?
  La2 O1 . 7_565 2.455(10) ?
  La3 S2 . . 2.961(7) ?
  La3 Cu1 . 2_655 3.175(7) ?
  La3 S3 . 6_555 3.069(3) ?
  La3 S3 . 7_565 3.069(3) ?
  La3 O1 . . 2.454(10) ?
  La3 O1 . 4_575 2.454(10) ?
  La3 S9 . . 2.82(5) ?
  La3 S9 . 2_655 2.80(5) ?
  La3 S10 . 1_565 2.89(4) ?
  La3 S10 . 2_665 2.86(4) ?
  La3 S10 . 3_665 2.86(4) ?
  La3 S10 . 4_565 2.89(4) ?
  La4 Cu1 . 6_646 3.245(5) ?
  La4 S5 . 6_646 3.073(5) ?
  La4 S6 . . 2.915(4) ?
  La4 S6 . 4_565 2.915(4) ?
  La5 Cu1 . . 3.167(3) ?
  La5 S3 . . 2.957(4) ?
  La5 S5 . . 2.929(2) ?
  La5 S6 . 8_465 3.074(5) ?
  La5 S8 . . 2.994(5) ?
  La5 O1 . . 2.348(8) ?
  Cr1 S6 . . 2.454(5) ?
  Cr1 S6 . 7_666 2.454(5) ?
  Cr1 S7 . . 2.365(3) ?
  Cr1 S7 . 7_666 2.365(3) ?
  Cr2 S1 . . 2.443(3) ?
  Cr2 S3 . . 2.359(5) ?
  Cr2 S7 . 2_656 2.395(6) ?
  Cu1 S5 . . 2.333(10) ?
  Cu1 S9 . . 2.28(4) ?
  Cu1 S9 . 2_655 1.53(4) ?
  Cu1 S10 . 1_565 2.22(3) ?
  Cu1 S10 . 2_665 1.85(3) ?
  Cu1 S10 . 3_665 1.85(3) ?
  Cu1 S10 . 4_565 2.22(3) ?
  S9 S9 . 2_655 0.76(5) ?
  S9 S10 . 1_565 0.73(2) ?
  S9 S10 . 2_665 0.92(4) ?
  S9 S10 . 3_665 0.92(4) ?
  S9 S10 . 4_565 0.73(2) ?
  S10 S10 . 2_655 0.40(5) ?
  S10 S10 . 3_655 1.48(3) ?
  S10 S10 . 4_555 1.42(3) ?

loop_
 _geom_angle_atom_site_label_1
 _geom_angle_atom_site_label_2
 _geom_angle_atom_site_label_3
 _geom_angle_site_symmetry_1
 _geom_angle_site_symmetry_2
 _geom_angle_site_symmetry_3
 _geom_angle
 _geom_angle_publ_flag
  La1 La1 S3 2_655 . . 112.45(8) ?
  La1 La1 S3 2_655 . 4_565 112.45(8) ?
  La1 La1 S7 2_655 . . 110.34(11) ?
  La1 La1 S7 2_655 . 4_565 110.34(11) ?
  S3 La1 S3 . . 4_565 79.39(12) ?
  S3 La1 S7 . . . 84.79(11) ?
  S3 La1 S7 . . 4_565 137.21(14) ?
  S3 La1 S7 4_565 . . 137.21(14) ?
  S3 La1 S7 4_565 . 4_565 84.79(11) ?
  S7 La1 S7 . . 4_565 80.41(10) ?
  La2 La2 La5 7_565 . . 63.55(3) ?
  La2 La2 S2 7_565 . . 111.28(14) ?
  La2 La2 S4 7_565 . . 112.33(4) ?
  La2 La2 S6 7_565 . 8_465 112.35(9) ?
  La2 La2 S8 7_565 . 8_465 114.70(10) ?
  La2 La2 O1 7_565 . . 43.1(2) ?
  La2 La2 O1 7_565 . 7_565 42.2(3) ?
  La5 La2 S2 . . . 92.85(12) ?
  La5 La2 S4 . . . 167.43(9) ?
  La5 La2 S6 . . 8_465 50.80(9) ?
  La5 La2 S8 . . 8_465 104.59(8) ?
  La5 La2 O1 . . . 34.45(19) ?
  La5 La2 O1 . . 7_565 99.3(2) ?
  S2 La2 S4 . . . 77.41(15) ?
  S2 La2 S6 . . 8_465 87.99(11) ?
  S2 La2 S8 . . 8_465 133.92(17) ?
  S2 La2 O1 . . . 80.3(3) ?
  S2 La2 O1 . . 7_565 134.1(2) ?
  S4 La2 S6 . . 8_465 135.29(10) ?
  S4 La2 S8 . . 8_465 87.94(12) ?
  S4 La2 O1 . . . 134.2(2) ?
  S4 La2 O1 . . 7_565 82.4(2) ?
  S6 La2 S8 8_465 . 8_465 72.30(10) ?
  S6 La2 O1 8_465 . . 82.5(2) ?
  S6 La2 O1 8_465 . 7_565 133.0(2) ?
  S8 La2 O1 8_465 . . 134.7(2) ?
  S8 La2 O1 8_465 . 7_565 85.3(3) ?
  O1 La2 O1 . . 7_565 85.3(4) ?
  S2 La3 Cu1 . . 2_655 176.24(12) ?
  S2 La3 S3 . . 6_555 72.21(12) ?
  S2 La3 S3 . . 7_565 72.21(12) ?
  S2 La3 O1 . . . 80.1(3) ?
  S2 La3 O1 . . 4_575 80.1(3) ?
  S2 La3 S9 . . . 155.0(7) ?
  S2 La3 S9 . . 2_655 139.4(8) ?
  S2 La3 S10 . . 1_565 148.3(6) ?
  S2 La3 S10 . . 2_665 140.8(7) ?
  S2 La3 S10 . . 3_665 140.8(7) ?
  S2 La3 S10 . . 4_565 148.3(6) ?
  Cu1 La3 S3 2_655 . 6_555 104.81(11) ?
  Cu1 La3 S3 2_655 . 7_565 104.81(11) ?
  Cu1 La3 O1 2_655 . . 100.9(3) ?
  Cu1 La3 O1 2_655 . 4_575 100.9(3) ?
  Cu1 La3 S9 2_655 . . 28.7(7) ?
  Cu1 La3 S9 2_655 . 2_655 44.4(8) ?
  Cu1 La3 S10 2_655 . 1_565 35.1(6) ?
  Cu1 La3 S10 2_655 . 2_665 42.7(7) ?
  Cu1 La3 S10 2_655 . 3_665 42.7(7) ?
  Cu1 La3 S10 2_655 . 4_565 35.1(6) ?
  S3 La3 S3 6_555 . 7_565 71.76(10) ?
  S3 La3 O1 6_555 . . 134.8(2) ?
  S3 La3 O1 6_555 . 4_575 66.0(2) ?
  S3 La3 S9 6_555 . . 126.4(5) ?
  S3 La3 S9 6_555 . 2_655 136.1(5) ?
  S3 La3 S10 6_555 . 1_565 117.7(5) ?
  S3 La3 S10 6_555 . 2_665 121.8(5) ?
  S3 La3 S10 6_555 . 3_665 144.9(6) ?
  S3 La3 S10 6_555 . 4_565 138.8(6) ?
  S3 La3 O1 7_565 . . 66.0(2) ?
  S3 La3 O1 7_565 . 4_575 134.8(2) ?
  S3 La3 S9 7_565 . . 126.4(5) ?
  S3 La3 S9 7_565 . 2_655 136.1(5) ?
  S3 La3 S10 7_565 . 1_565 138.8(6) ?
  S3 La3 S10 7_565 . 2_665 144.9(6) ?
  S3 La3 S10 7_565 . 3_665 121.8(5) ?
  S3 La3 S10 7_565 . 4_565 117.7(5) ?
  O1 La3 O1 . . 4_575 142.8(3) ?
  O1 La3 S9 . . . 92.4(4) ?
  O1 La3 S9 . . 2_655 87.4(4) ?
  O1 La3 S10 . . 1_565 104.7(5) ?
  O1 La3 S10 . . 2_665 102.3(5) ?
  O1 La3 S10 . . 3_665 75.0(6) ?
  O1 La3 S10 . . 4_565 77.7(6) ?
  O1 La3 S9 4_575 . . 92.4(4) ?
  O1 La3 S9 4_575 . 2_655 87.4(4) ?
  O1 La3 S10 4_575 . 1_565 77.7(6) ?
  O1 La3 S10 4_575 . 2_665 75.0(6) ?
  O1 La3 S10 4_575 . 3_665 102.3(5) ?
  O1 La3 S10 4_575 . 4_565 104.7(5) ?
  S9 La3 S9 . . 2_655 15.6(11) ?
  S9 La3 S10 . . 1_565 14.7(5) ?
  S9 La3 S10 . . 2_665 18.6(7) ?
  S9 La3 S10 . . 3_665 18.6(7) ?
  S9 La3 S10 . . 4_565 14.7(5) ?
  S9 La3 S10 2_655 . 1_565 18.5(7) ?
  S9 La3 S10 2_655 . 2_665 14.9(5) ?
  S9 La3 S10 2_655 . 3_665 14.9(5) ?
  S9 La3 S10 2_655 . 4_565 18.5(7) ?
  S10 La3 S10 1_565 . 2_665 8.0(9) ?
  S10 La3 S10 1_565 . 3_665 29.8(7) ?
  S10 La3 S10 1_565 . 4_565 28.5(6) ?
  S10 La3 S10 2_665 . 3_665 28.8(6) ?
  S10 La3 S10 2_665 . 4_565 29.8(7) ?
  S10 La3 S10 3_665 . 4_565 8.0(9) ?
  Cu1 La4 S5 6_646 . 6_646 43.23(18) ?
  Cu1 La4 S6 6_646 . . 94.88(8) ?
  Cu1 La4 S6 6_646 . 4_565 94.88(8) ?
  S5 La4 S6 6_646 . . 81.48(8) ?
  S5 La4 S6 6_646 . 4_565 81.48(8) ?
  S6 La4 S6 . . 4_565 142.88(14) ?
  La2 La5 Cu1 . . . 115.70(9) ?
  La2 La5 S3 . . . 51.38(8) ?
  La2 La5 S5 . . . 84.07(12) ?
  La2 La5 S6 . . 8_465 49.65(6) ?
  La2 La5 S8 . . . 161.63(8) ?
  La2 La5 O1 . . . 35.5(3) ?
  Cu1 La5 S3 . . . 159.82(11) ?
  Cu1 La5 S5 . . . 44.79(18) ?
  Cu1 La5 S6 . . 8_465 116.68(14) ?
  Cu1 La5 S8 . . . 45.98(12) ?
  Cu1 La5 O1 . . . 90.6(3) ?
  S3 La5 S5 . . . 133.53(16) ?
  S3 La5 S6 . . 8_465 68.89(11) ?
  S3 La5 S8 . . . 145.12(12) ?
  S3 La5 O1 . . . 70.5(2) ?
  S5 La5 S6 . . 8_465 72.11(15) ?
  S5 La5 S8 . . . 81.12(15) ?
  S5 La5 O1 . . . 80.4(3) ?
  S6 La5 S8 8_465 . . 133.49(12) ?
  S6 La5 O1 8_465 . . 82.5(3) ?
  S8 La5 O1 . . . 130.1(3) ?
  S6 Cr1 S6 . . 7_666 180 ?
  S6 Cr1 S7 . . . 92.27(14) ?
  S6 Cr1 S7 . . 7_666 87.73(14) ?
  S6 Cr1 S7 7_666 . . 87.73(14) ?
  S6 Cr1 S7 7_666 . 7_666 92.27(14) ?
  S7 Cr1 S7 . . 7_666 180 ?
  S1 Cr2 S3 . . . 93.53(15) ?
  S1 Cr2 S7 . . 2_656 95.40(12) ?
  S3 Cr2 S7 . . 2_656 169.54(18) ?
  Cr2 S1 Cr2 . . 2_656 97.70(9) ?
  Cr2 S1 Cr2 . . 3_666 180 ?
  Cr2 S1 Cr2 . . 4_565 82.30(9) ?
  Cr2 S1 Cr2 2_656 . 3_666 82.30(9) ?
  Cr2 S1 Cr2 2_656 . 4_565 180 ?
  Cr2 S1 Cr2 3_666 . 4_565 97.70(9) ?
  La2 S2 La2 . . 4_575 168.3(3) ?
  La2 S2 La3 . . . 84.70(14) ?
  La2 S2 La3 4_575 . . 84.70(14) ?
  La3 Cu1 La4 2_655 . 6_656 120.87(16) ?
  La3 Cu1 La5 2_655 . . 117.19(12) ?
  La3 Cu1 La5 2_655 . 4_575 117.19(12) ?
  La3 Cu1 S5 2_655 . . 174.7(2) ?
  La3 Cu1 S9 2_655 . . 59.0(13) ?
  La3 Cu1 S9 2_655 . 2_655 63(2) ?
  La3 Cu1 S10 2_655 . 1_565 61.2(12) ?
  La3 Cu1 S10 2_655 . 2_665 64.1(14) ?
  La3 Cu1 S10 2_655 . 3_665 64.1(14) ?
  La3 Cu1 S10 2_655 . 4_565 61.2(12) ?
  La4 Cu1 La5 6_656 . . 82.75(12) ?
  La4 Cu1 La5 6_656 . 4_575 82.75(12) ?
  La4 Cu1 S5 6_656 . . 64.46(18) ?
  La4 Cu1 S9 6_656 . . 179.9(13) ?
  La4 Cu1 S9 6_656 . 2_655 177(2) ?
  La4 Cu1 S10 6_656 . 1_565 161.3(6) ?
  La4 Cu1 S10 6_656 . 2_665 157.2(7) ?
  La4 Cu1 S10 6_656 . 3_665 157.2(7) ?
  La4 Cu1 S10 6_656 . 4_565 161.3(6) ?
  La5 Cu1 La5 . . 4_575 123.4(2) ?
  La5 Cu1 S5 . . . 62.18(11) ?
  La5 Cu1 S9 . . . 97.3(6) ?
  La5 Cu1 S9 . . 2_655 95.6(9) ?
  La5 Cu1 S10 . . 1_565 113.6(7) ?
  La5 Cu1 S10 . . 2_665 115.9(9) ?
  La5 Cu1 S10 . . 3_665 76.0(10) ?
  La5 Cu1 S10 . . 4_565 80.5(8) ?
  La5 Cu1 S5 4_575 . . 62.18(11) ?
  La5 Cu1 S9 4_575 . . 97.3(6) ?
  La5 Cu1 S9 4_575 . 2_655 95.6(9) ?
  La5 Cu1 S10 4_575 . 1_565 80.5(8) ?
  La5 Cu1 S10 4_575 . 2_665 76.0(10) ?
  La5 Cu1 S10 4_575 . 3_665 115.9(9) ?
  La5 Cu1 S10 4_575 . 4_565 113.6(7) ?
  S5 Cu1 S9 . . . 115.7(13) ?
  S5 Cu1 S9 . . 2_655 112(2) ?
  S5 Cu1 S10 . . 1_565 113.8(12) ?
  S5 Cu1 S10 . . 2_665 111.1(14) ?
  S5 Cu1 S10 . . 3_665 111.1(14) ?
  S5 Cu1 S10 . . 4_565 113.8(12) ?
  S9 Cu1 S9 . . 2_655 4(2) ?
  S9 Cu1 S10 . . 1_565 18.7(6) ?
  S9 Cu1 S10 . . 2_665 22.8(7) ?
  S9 Cu1 S10 . . 3_665 22.8(7) ?
  S9 Cu1 S10 . . 4_565 18.7(6) ?
  S9 Cu1 S10 2_655 . 1_565 19.0(6) ?
  S9 Cu1 S10 2_655 . 2_665 22.7(7) ?
  S9 Cu1 S10 2_655 . 3_665 22.7(7) ?
  S9 Cu1 S10 2_655 . 4_565 19.0(6) ?
  S10 Cu1 S10 1_565 . 2_665 4.5(13) ?
  S10 Cu1 S10 1_565 . 3_665 41.4(9) ?
  S10 Cu1 S10 1_565 . 4_565 37.5(8) ?
  S10 Cu1 S10 2_665 . 3_665 45.3(10) ?
  S10 Cu1 S10 2_665 . 4_565 41.4(9) ?
  S10 Cu1 S10 3_665 . 4_565 4.5(13) ?
  La1 S3 La3 . . 6_545 94.89(11) ?
  La1 S3 La5 . . . 95.61(12) ?
  La1 S3 Cr2 . . . 108.12(14) ?
  La3 S3 La5 6_545 . . 156.96(13) ?
  La3 S3 Cr2 6_545 . . 98.73(16) ?
  La5 S3 Cr2 . . . 97.40(13) ?
  La2 S4 La2 . . 2_555 165.2(2) ?
  La4 S5 La5 6_656 . . 89.82(11) ?
  La4 S5 La5 6_656 . 4_575 89.82(11) ?
  La4 S5 Cu1 6_656 . . 72.31(19) ?
  La5 S5 La5 . . 4_575 144.4(3) ?
  La5 S5 Cu1 . . . 73.03(14) ?
  La5 S5 Cu1 4_575 . . 73.03(14) ?
  La2 S6 La4 8_565 . . 92.09(9) ?
  La2 S6 La5 8_565 . 8_565 79.54(10) ?
  La2 S6 Cr1 8_565 . . 84.64(10) ?
  La4 S6 La5 . . 8_565 108.34(13) ?
  La4 S6 Cr1 . . . 88.68(14) ?
  La5 S6 Cr1 8_565 . . 157.02(14) ?
  La1 S7 Cr1 . . . 175.17(16) ?
  La1 S7 Cr2 . . 2_656 105.47(17) ?
  Cr1 S7 Cr2 . . 2_656 77.92(13) ?
  La2 S8 La5 8_565 . . 91.38(11) ?
  La2 O1 La2 . . 7_565 94.7(3) ?
  La2 O1 La3 . . . 110.8(4) ?
  La2 O1 La5 . . . 110.0(4) ?
  La2 O1 La3 7_565 . . 114.8(4) ?
  La2 O1 La5 7_565 . . 110.6(4) ?
  La3 O1 La5 . . . 114.3(4) ?
  La3 S9 La3 . . 2_655 164.4(15) ?
  La3 S9 Cu1 . . . 87.7(17) ?
  La3 S9 Cu1 . . 2_655 88.7(19) ?
  La3 S9 S9 . . 2_655 80(6) ?
  La3 S9 S10 . . 1_565 88(6) ?
  La3 S9 S10 . . 2_665 83(4) ?
  La3 S9 S10 . . 3_665 83(4) ?
  La3 S9 S10 . . 4_565 88(6) ?
  La3 S9 Cu1 2_655 . . 76.7(11) ?
  La3 S9 Cu1 2_655 . 2_655 107(3) ?
  La3 S9 S9 2_655 . 2_655 84(5) ?
  La3 S9 S10 2_655 . 1_565 88(5) ?
  La3 S9 S10 2_655 . 2_665 87(4) ?
  La3 S9 S10 2_655 . 3_665 87(4) ?
  La3 S9 S10 2_655 . 4_565 88(5) ?
  Cu1 S9 Cu1 . . 2_655 176(3) ?
  Cu1 S9 S9 . . 2_655 7(5) ?
  Cu1 S9 S10 . . 1_565 76(4) ?
  Cu1 S9 S10 . . 2_665 51(2) ?
  Cu1 S9 S10 . . 3_665 51(2) ?
  Cu1 S9 S10 . . 4_565 76(4) ?
  Cu1 S9 S9 2_655 . 2_655 169(7) ?
  Cu1 S9 S10 2_655 . 1_565 104(3) ?
  Cu1 S9 S10 2_655 . 2_665 128(2) ?
  Cu1 S9 S10 2_655 . 3_665 128(2) ?
  Cu1 S9 S10 2_655 . 4_565 104(3) ?
  S9 S9 S10 2_655 . 1_565 76(4) ?
  S9 S9 S10 2_655 . 2_665 51(3) ?
  S9 S9 S10 2_655 . 3_665 51(3) ?
  S9 S9 S10 2_655 . 4_565 76(4) ?
  S10 S9 S10 1_565 . 2_665 25(3) ?
  S10 S9 S10 1_565 . 3_665 126(6) ?
  S10 S9 S10 1_565 . 4_565 151(7) ?
  S10 S9 S10 2_665 . 3_665 101(5) ?
  S10 S9 S10 2_665 . 4_565 126(6) ?
  S10 S9 S10 3_665 . 4_565 25(3) ?
  La3 S10 La3 1_545 . 2_645 150.2(8) ?
  La3 S10 Cu1 1_545 . 1_545 87.1(14) ?
  La3 S10 Cu1 1_545 . 2_645 80.8(13) ?
  La3 S10 S9 1_545 . 1_545 77(5) ?
  La3 S10 S9 1_545 . 2_645 75(4) ?
  La3 S10 S10 1_545 . 2_655 82(9) ?
  La3 S10 S10 1_545 . 3_655 74(2) ?
  La3 S10 S10 1_545 . 4_555 76(2) ?
  La3 S10 Cu1 2_645 . 1_545 76.1(10) ?
  La3 S10 Cu1 2_645 . 2_645 95.5(17) ?
  La3 S10 S9 2_645 . 1_545 77(5) ?
  La3 S10 S9 2_645 . 2_645 78(4) ?
  La3 S10 S10 2_645 . 2_655 90(8) ?
  La3 S10 S10 2_645 . 3_655 76(2) ?
  La3 S10 S10 2_645 . 4_555 76(2) ?
  Cu1 S10 Cu1 1_545 . 2_645 138.6(11) ?
  Cu1 S10 S9 1_545 . 1_545 86(4) ?
  Cu1 S10 S9 1_545 . 2_645 33(2) ?
  Cu1 S10 S10 1_545 . 2_655 21(5) ?
  Cu1 S10 S10 1_545 . 3_655 55.8(14) ?
  Cu1 S10 S10 1_545 . 4_555 71.3(16) ?
  Cu1 S10 S9 2_645 . 1_545 53(3) ?
  Cu1 S10 S9 2_645 . 2_645 106(2) ?
  Cu1 S10 S10 2_645 . 2_655 154(6) ?
  Cu1 S10 S10 2_645 . 3_655 82.8(15) ?
  Cu1 S10 S10 2_645 . 4_555 67.4(15) ?
  S9 S10 S9 1_545 . 2_645 54(4) ?
  S9 S10 S10 1_545 . 2_655 104(6) ?
  S9 S10 S10 1_545 . 3_655 30(3) ?
  S9 S10 S10 1_545 . 4_555 14(3) ?
  S9 S10 S10 2_645 . 2_655 51(4) ?
  S9 S10 S10 2_645 . 3_655 24(2) ?
  S9 S10 S10 2_645 . 4_555 39(2) ?
  S10 S10 S10 2_655 . 3_655 74(4) ?
  S10 S10 S10 2_655 . 4_555 90(4) ?
  S10 S10 S10 3_655 . 4_555 15.7(18) ?

loop_
 _geom_torsion_atom_site_label_1
 _geom_torsion_atom_site_label_2
 _geom_torsion_atom_site_label_3
 _geom_torsion_atom_site_label_4
 _geom_torsion_site_symmetry_1
 _geom_torsion_site_symmetry_2
 _geom_torsion_site_symmetry_3
 _geom_torsion_site_symmetry_4
 _geom_torsion
 _geom_torsion_publ_flag
 ? ? ? ? ? ? ? ? ? ?

loop_
 _geom_hbond_atom_site_label_D
 _geom_hbond_atom_site_label_H
 _geom_hbond_atom_site_label_A
 _geom_hbond_site_symmetry_D
 _geom_hbond_site_symmetry_H
 _geom_hbond_site_symmetry_A
 _geom_hbond_distance_DH
 _geom_hbond_distance_HA
 _geom_hbond_distance_DA
 _geom_hbond_angle_DHA
 _geom_hbond_publ_flag
 ? ? ? ? ? ? ? ? ? ? ?


#=======================================================================

# 11. STRUCTURE-FACTOR LIST

loop_
 _refln_index_h
 _refln_index_k
 _refln_index_l
 _refln_F_squared_calc
 _refln_F_squared_meas
 _refln_F_squared_sigma
 _refln_observed_status
   2   0   0   12255.   12620.     152. o
   4   0   0  185650.  185020.    1706. o
   6   0   0 1014620.  971997.    6762. o
   8   0   0   52668.   52867.    1482. o
  10   0   0  297638.  287942.    3198. o
  12   0   0    3113.    3696.     792. o
  14   0   0  102077.  102678.    2559. o
  16   0   0  158219.  132021.    4478. o
  18   0   0     533.    7869.    3381. <
   1   1   0     135.     223.      41. o
   3   1   0   42482.   41171.     244. o
   5   1   0   48365.   63832.     802. o
   7   1   0   64353.   65792.     619. o
   9   1   0  156286.  142641.    1259. o
  11   1   0   73995.   72727.    1056. o
  13   1   0   56337.   52136.    1330. o
  15   1   0   57052.   57010.    1899. o
  17   1   0   14103.   15270.    2061. o
   0   2   0   11407.   10610.     162. o
   2   2   0    8845.   10234.     142. o
   4   2   0   78294.   73610.     467. o
   6   2   0   67540.   69478.     528. o
   8   2   0  129319.  131645.    1046. o
  10   2   0    4827.    6163.     416. o
  12   2   0   81416.   76372.    1289. o
  14   2   0   84818.   82007.    1929. o
  16   2   0   48928.   49974.    2071. o
  18   2   0    2130.     569.    2193. <
   1   3   0   13933.   18377.     183. o
   3   3   0  821917.  853124.    4346. o
   5   3   0    3828.    5909.     183. o
   7   3   0  244528.  313152.    1919. o
   9   3   0   97978.   94322.     975. o
  11   3   0   59038.   64310.    1279. o
  13   3   0   82402.   83936.    1665. o
  15   3   0     616.    1025.    1198. <
  17   3   0   37203.   37871.    2112. o
   0   4   0  546030.  515534.    3290. o
   2   4   0     372.   12539.     528. o
   4   4   0  564122.  611145.    3229. o
   6   4   0   83079.   81956.     741. o
   8   4   0   51488.   57548.     731. o
  10   4   0  232084.  232080.    1838. o
  12   4   0   47541.   42613.    1279. o
  14   4   0     672.    3635.     985. o
  16   4   0   30404.   28855.    1746. o
  18   4   0   18318.    9585.    3777. <
   1   5   0  209849.  201935.    1127. o
   3   5   0   18167.   16174.     274. o
   5   5   0   19753.   21920.     396. o
   7   5   0  245599.  238253.    1777. o
   9   5   0   75260.   67193.     934. o
  11   5   0    1641.    2366.     619. o
  13   5   0    4554.    4396.     883. o
  15   5   0    8571.   10092.    1259. o
  17   5   0   25016.   24956.    2152. o
   0   6   0  552756.  532794.    5168. o
   2   6   0   55922.   57284.     548. o
   4   6   0   24830.   33221.     457. o
   6   6   0  361987.  392620.    2376. o
   8   6   0    8602.   15981.     548. o
  10   6   0   97214.  139168.    1685. o
  12   6   0   59454.   55944.    1421. o
  14   6   0     186.    3259.    1107. <
  16   6   0   75465.   73184.    2701. o
   1   7   0   70345.   68940.     660. o
   3   7   0  550400.  535484.    3026. o
   5   7   0   76416.  104343.    1015. o
   7   7   0  666815.  712291.    4122. o
   9   7   0  131340.  117218.    1472. o
  11   7   0    1352.    3950.     711. o
  13   7   0  130719.  127584.    2284. o
  15   7   0   26019.   25880.    1584. o
  17   7   0   27228.   25068.    2173. o
   0   8   0  254328.  240781.    2213. o
   2   8   0   96559.  102445.     934. o
   4   8   0   59832.   66290.     792. o
   6   8   0   44395.   42917.     782. o
   8   8   0   41754.   47456.     904. o
  10   8   0   10804.   13991.     792. o
  12   8   0   12201.   19250.    1330. o
  14   8   0   32180.   36094.    1685. o
  16   8   0   71111.   64523.    2264. o
   1   9   0    3656.    3269.     467. o
   3   9   0      74.    3015.     558. o
   5   9   0    1603.    7473.     447. o
   7   9   0    1995.   21982.     690. o
   9   9   0  150198.  159708.    1838. o
  11   9   0   56712.   61609.    2112. o
  13   9   0   31309.   46065.    1645. o
  15   9   0   69498.   71630.    2386. o
   0  10   0  961694.  887421.    6569. o
   2  10   0   23693.   23626.     599. o
   4  10   0  123445.  134153.    1320. o
   6  10   0  364394.  347124.    2620. o
   8  10   0       5.    2376.     650. o
  10  10   0  249366.  269778.    3675. o
  12  10   0    5517.    7432.    1137. o
  14  10   0   39798.   54238.    2061. o
   1  11   0   27988.   28012.     680. o
   3  11   0  208826.  196381.    1655. o
   5  11   0   10860.   11128.     660. o
   7  11   0   17845.   18367.     812. o
   9  11   0   15725.   21748.    1523. o
  11  11   0   10946.   13717.    1086. o
  13  11   0   36583.   33069.    1604. o
   0  12   0   13872.   15646.     833. o
   2  12   0    1148.    1086.     498. <
   4  12   0    3216.    3726.     579. o
   6  12   0    3734.    7290.     721. o
   8  12   0   45174.   48887.    1564. o
  10  12   0    4115.    4620.    1046. o
  12  12   0  146958.  144245.    2701. o
  14  12   0  109590.   97774.    2812. o
   1  13   0   15068.   12976.     629. o
   3  13   0  201054.  183446.    1706. o
   5  13   0   19499.   18093.     924. o
   7  13   0   37905.   50197.    1675. o
   9  13   0  126834.  116405.    2437. o
  11  13   0   10244.   15595.    1401. o
  13  13   0   31890.   31302.    1828. o
   0  14   0  402794.  367999.    3584. o
   2  14   0   12339.   12580.     741. o
   4  14   0   44752.   43526.    1269. o
   6  14   0  114346.  110171.    2335. o
   8  14   0   40480.   46786.    1787. o
  10  14   0  152510.  133239.    2995. o
  12  14   0    4057.   21718.    1726. o
   1  15   0   18080.   18976.     863. o
   3  15   0    1140.     782.     893. <
   5  15   0   18238.   19189.    1391. o
   7  15   0     199.    1330.    1361. <
   9  15   0   23406.   22956.    1736. o
   0  16   0  209972.  191051.    3381. o
   2  16   0   21831.   16407.    1178. o
   4  16   0      54.    -376.    1289. <
   6  16   0  122034.  107704.    2751. o
   8  16   0   16532.   18479.    1960. o
   1  17   0   17003.   21372.    1482. o
   3  17   0  159957.  152124.    2873. o
   5  17   0   10472.    8590.    1777. o
   7  17   0  167516.  150428.    3594. o
   0  18   0   53497.   50674.    3574. o
   2  18   0   22620.   26733.    1929. o
   4  18   0     698.    5838.    1939. o
 -18   0   1   52180.   47192.    3330. o
 -16   0   1   14668.   11240.    2183. o
 -14   0   1    4239.    4386.    1147. o
 -12   0   1   54717.   53304.    1442. o
 -10   0   1   37952.   35698.     934. o
  -8   0   1  591623.  542013.    4031. o
  -6   0   1  166923.  154865.    1208. o
  -4   0   1    2238.    2650.     132. o
  -2   0   1    2221.    2122.      81. o
   2   0   1    2383.    2416.     112. o
   4   0   1  660734.  598474.    3472. o
   6   0   1   17365.   17788.     558. o
   8   0   1   36928.   36267.     904. o
  10   0   1  428147.  417404.    4092. o
  12   0   1    4044.    5056.     883. o
  14   0   1  236544.  213702.    4112. o
  16   0   1     836.    3889.    2741. <
 -19   1   1   14823.   12204.    3208. o
 -17   1   1    1454.    2609.    1645. <
 -15   1   1    1226.     345.    1015. <
 -13   1   1   17857.   16306.     802. o
 -11   1   1   46208.   44816.     812. o
  -9   1   1    4751.    4437.     294. o
  -7   1   1   10309.   10265.     254. o
  -5   1   1   65072.   60929.     416. o
  -3   1   1      16.      61.      61. <
  -1   1   1    3984.    3026.      71. o
   1   1   1     142.     203.      51. o
   3   1   1   18530.   18387.     193. o
   5   1   1    5284.    5117.     193. o
   7   1   1   12492.   13798.     406. o
   9   1   1     137.      51.     366. <
  11   1   1    1454.    1675.     538. o
  13   1   1     754.    2691.     812. o
  15   1   1   13786.   14021.    1503. o
  17   1   1    4121.    6092.    2325. <
 -18   2   1   31908.   32175.    2406. o
 -16   2   1   99026.   91368.    2467. o
 -14   2   1    4497.    5574.     853. o
 -12   2   1   65242.   61548.    1025. o
 -10   2   1     781.     579.     335. <
  -8   2   1  191932.  177375.    1300. o
  -6   2   1   34373.   32317.     376. o
  -4   2   1   88444.   86971.     579. o
  -2   2   1   10867.   10661.     142. o
   0   2   1    1864.    2234.      71. o
   2   2   1   24184.   22601.     213. o
   4   2   1   86492.   82829.     569. o
   6   2   1    1822.    1716.     193. o
   8   2   1    5265.    5016.     376. o
  10   2   1    9043.    9351.     528. o
  12   2   1     222.    -173.     660. <
  14   2   1   69023.   68229.    2092. o
  16   2   1   22311.   19666.    1970. o
 -17   3   1     124.     498.    1564. <
 -15   3   1  193814.  185792.    2670. o
 -13   3   1   12926.   14255.     792. o
 -11   3   1   39001.   37292.     822. o
  -9   3   1   54810.   52756.     711. o
  -7   3   1   43018.   39282.     487. o
  -5   3   1  132665.  121492.     914. o
  -3   3   1    2972.    2691.     112. o
  -1   3   1    5797.    6518.     132. o
   1   3   1    9805.    9412.     142. o
   3   3   1    2205.    2366.     132. o
   5   3   1    6210.    5909.     203. o
   7   3   1   95303.   90972.     863. o
   9   3   1    9480.   11392.     477. o
  11   3   1   61156.   53730.    1137. o
  13   3   1   11294.   10691.    1015. o
  15   3   1   12601.   13158.    1614. o
  17   3   1   41756.   34531.    2762. o
 -18   4   1   35530.   34561.    2081. o
 -16   4   1   24199.   24276.    1675. o
 -14   4   1    3707.    4214.     924. o
 -12   4   1  136912.  124304.    1553. o
 -10   4   1   94207.   88332.     954. o
  -8   4   1   73653.   73397.     782. o
  -6   4   1   19544.   16692.     406. o
  -4   4   1   11888.   10376.     254. o
  -2   4   1     853.     954.     112. o
   0   4   1  104653.   98891.     548. o
   2   4   1   25901.   26124.     274. o
   4   4   1    7957.    7747.     223. o
   6   4   1   17968.   16600.     386. o
   8   4   1   18799.   20225.     487. o
  10   4   1   40567.   39232.     914. o
  12   4   1    1599.    2183.     822. <
  14   4   1  108512.  107308.    2366. o
  16   4   1     265.   -3239.    1624. <
 -17   5   1   17992.   17738.    1736. o
 -15   5   1  127382.  115167.    2366. o
 -13   5   1   10289.   10224.     812. o
 -11   5   1   87493.   87885.    1350. o
  -9   5   1  102762.   95581.    1066. o
  -7   5   1  124918.  118111.    1127. o
  -5   5   1   41404.   39089.     508. o
  -3   5   1   76140.   69640.     589. o
  -1   5   1  552592.  504944.    2538. o
   1   5   1   24007.   22641.     284. o
   3   5   1   19233.   17534.     294. o
   5   5   1   21648.   21118.     426. o
   7   5   1   33857.   32348.     528. o
   9   5   1    9901.    9310.     518. o
  11   5   1  211642.  196869.    2254. o
  13   5   1      36.     457.    1036. <
  15   5   1    7333.    6691.    1493. o
  17   5   1   35873.   39485.    2528. o
 -18   6   1    6017.    5747.    2122. <
 -16   6   1   13706.   10965.    1411. o
 -14   6   1    4646.    5341.     965. o
 -12   6   1      45.     843.     660. <
 -10   6   1    1883.    1665.     528. o
  -8   6   1      31.     203.     355. <
  -6   6   1    1320.    1482.     254. o
  -4   6   1   22279.   21362.     366. o
  -2   6   1    1047.     904.     173. o
   0   6   1   37636.   33790.     426. o
   2   6   1      92.     619.     173. o
   4   6   1   15927.   15159.     386. o
   6   6   1   11365.    9828.     376. o
   8   6   1   22251.   21555.     609. o
  10   6   1   22071.   24306.     904. o
  12   6   1   29624.   26043.    1269. o
  14   6   1   11501.   11483.    1350. o
  16   6   1   26330.   26398.    2092. o
 -17   7   1      24.    1046.    1756. <
 -15   7   1  166770.  160368.    2569. o
 -13   7   1   33010.   31079.    1249. o
 -11   7   1   23763.   24956.     904. o
  -9   7   1   25855.   23190.     751. o
  -7   7   1   10250.   10519.     396. o
  -5   7   1   46921.   42897.     589. o
  -3   7   1  100331.   93134.     833. o
  -1   7   1  124371.  118720.     914. o
   1   7   1   46923.   44095.     558. o
   3   7   1   37277.   37089.     579. o
   5   7   1    1065.     873.     254. o
   7   7   1   93280.   86200.     944. o
   9   7   1   33434.   30845.     965. o
  11   7   1  182396.  173405.    2335. o
  13   7   1    1754.    2173.    1168. <
  15   7   1    2103.    4549.    1503. o
 -16   8   1   30529.   31525.    1726. o
 -14   8   1   16557.   17118.    1249. o
 -12   8   1   14791.   12346.     883. o
 -10   8   1   13903.   16874.     792. o
  -8   8   1    2193.    2416.     477. o
  -6   8   1    9199.    8803.     416. o
  -4   8   1    4327.    5635.     376. o
  -2   8   1   21218.   19596.     457. o
   0   8   1   29081.   27515.     538. o
   2   8   1    6154.    6051.     376. o
   4   8   1    6019.    5625.     355. o
   6   8   1   10132.   10996.     437. o
   8   8   1   26224.   26621.     782. o
  10   8   1    9267.    8985.     853. o
  12   8   1   42808.   45953.    1594. o
  14   8   1    8390.    7493.    1381. o
 -15   9   1   10900.   12549.    1452. o
 -13   9   1      79.    1523.    1015. <
 -11   9   1   68515.   65660.    1442. o
  -9   9   1      10.     751.     599. <
  -7   9   1      27.     670.     437. <
  -5   9   1  133091.  127239.    1249. o
  -3   9   1   47706.   44481.     772. o
  -1   9   1   41011.   36642.     680. o
   1   9   1    2978.    3087.     345. o
   3   9   1    6315.    7402.     437. o
   5   9   1   17176.   16001.     498. o
   7   9   1   42590.   41607.     934. o
   9   9   1   15439.   14935.     914. o
  11   9   1   21330.   20194.    1310. o
  13   9   1    3118.    6681.    1269. o
  15   9   1   16453.   15676.    1716. o
 -16  10   1     134.    2528.    1685. <
 -14  10   1   11808.   13230.    1361. o
 -12  10   1   38700.   37140.    1310. o
 -10  10   1    3786.    3939.     782. o
  -8  10   1  134820.  132579.    1736. o
  -6  10   1     869.    1655.     508. o
  -4  10   1   14239.   14103.     569. o
  -2  10   1   23454.   22895.     599. o
   0  10   1   28302.   28784.     640. o
   2  10   1   11266.   11473.     538. o
   4  10   1  196796.  181060.    1645. o
   6  10   1   10261.    8488.     599. o
   8  10   1   44987.   41242.    1188. o
  10  10   1  119309.  110425.    2041. o
  12  10   1   15718.   14783.    1289. o
  14  10   1   73115.   71539.    2284. o
 -15  11   1   10353.   11016.    1645. o
 -13  11   1   61647.   59081.    1899. o
 -11  11   1    2228.     954.     904. <
  -9  11   1    8038.    7036.     843. o
  -7  11   1   98660.   94505.    1411. o
  -5  11   1   15140.   15098.     680. o
  -3  11   1   31948.   31008.     761. o
  -1  11   1    5859.    6468.     477. o
   1  11   1    6894.    6884.     528. o
   3  11   1    1864.    1807.     477. o
   5  11   1      88.     305.     569. <
   7  11   1   19605.   19687.     934. o
   9  11   1   10561.   13392.    1005. o
  11  11   1     760.    -548.    1076. <
  13  11   1    3498.    7666.    1482. o
 -14  12   1    7941.   10488.    1472. o
 -12  12   1    7442.    8447.    1239. o
 -10  12   1    6786.    7574.    1046. o
  -8  12   1   62672.   60147.    1604. o
  -6  12   1    2171.    1564.     701. <
  -4  12   1    6666.    8833.     650. o
  -2  12   1   17136.   18113.     711. o
   0  12   1     341.    1036.     467. <
   2  12   1   39979.   38450.    1025. o
   4  12   1  147048.  131950.    1665. o
   6  12   1   66541.   65325.    1462. o
   8  12   1    7671.    7919.    1015. o
  10  12   1    5982.    6234.    1117. o
  12  12   1      32.     396.    1330. <
 -13  13   1     378.    3087.    1462. <
 -11  13   1    5252.    5899.    1279. o
  -9  13   1    9777.    9777.    1178. o
  -7  13   1    3468.    5533.    1025. o
  -5  13   1    6411.    6264.     772. o
  -3  13   1    3443.    3056.     629. o
  -1  13   1   13756.   13920.     670. o
   1  13   1     843.    2213.     558. o
   3  13   1    3502.    5462.     741. o
   5  13   1   21022.   18621.    1117. o
   7  13   1    3947.    3990.     995. o
   9  13   1    6261.    6315.    1157. o
  11  13   1    5472.    5899.    1381. o
 -12  14   1   38149.   37465.    1716. o
 -10  14   1   27038.   28774.    1665. o
  -8  14   1   45552.   43019.    1726. o
  -6  14   1    6993.    7422.    1157. o
  -4  14   1    1124.     629.     833. <
  -2  14   1    5713.    4813.     711. o
   0  14   1   54260.   49740.    1086. o
   2  14   1   75688.   72320.    1401. o
   4  14   1   84121.   81631.    2244. o
   6  14   1   19620.   17961.    1259. o
   8  14   1   19890.   15818.    1432. o
  10  14   1   14062.   18164.    1584. o
 -11  15   1   29438.   30063.    1929. o
  -9  15   1   18831.   20509.    1594. o
  -7  15   1   23595.   25038.    1564. o
  -5  15   1   19839.   21159.    1350. o
  -3  15   1    3076.    3889.     914. o
  -1  15   1   28927.   28845.    1005. o
   1  15   1     525.     812.     893. <
   3  15   1    4911.    6803.    1056. o
   5  15   1     357.     152.    1269. <
   7  15   1    1626.    3411.    1503. <
   9  15   1    6349.   15778.    1899. o
 -10  16   1    8978.   10813.    3269. o
  -8  16   1    2178.    4762.    1472. o
  -6  16   1     938.    2041.    1401. <
  -4  16   1    7933.    7280.    1208. o
  -2  16   1   11369.   10976.    1056. o
   0  16   1   18606.   20956.    1320. o
   2  16   1   58823.   59213.    1858. o
   4  16   1     186.    2244.    1452. <
   6  16   1   16995.   12580.    1797. o
   8  16   1     231.   -1218.    1696. <
  -7  17   1    5580.    5960.    1706. o
  -5  17   1    4844.    5036.    1624. o
  -3  17   1   20695.   23657.    1381. o
  -1  17   1   20345.   18844.    1716. o
   1  17   1   11146.   11778.    1645. o
   3  17   1   14260.   13636.    1675. o
   5  17   1     365.    -396.    1929. <
  -4  18   1    5233.    5919.    1807. o
  -2  18   1    2290.    5229.    2081. <
   0  18   1   22260.   25464.    2020. o
   2  18   1   14003.   13341.    1960. o
 -18   0   2   30571.   35008.    2934. o
 -16   0   2   34474.   38470.    2183. o
 -14   0   2  272072.  253533.    3371. o
 -12   0   2     352.     589.     589. <
 -10   0   2    3740.    4193.     437. o
  -8   0   2  395302.  369339.    2883. o
  -6   0   2   60050.   60685.     690. o
  -4   0   2  652614.  585641.    3269. o
  -2   0   2  136973.  132660.     873. o
   0   0   2    3716.    3787.     142. o
   2   0   2 1120910.  960788.    5391. o
   4   0   2    2458.    2538.     254. o
   6   0   2  258022.  236628.    2427. o
   8   0   2    5459.    5239.     589. o
  10   0   2   67933.   60817.    1696. o
  12   0   2   19510.   20134.    1300. o
  14   0   2   14610.   15027.    1960. o
  16   0   2    2527.    5503.    3279. <
 -19   1   2    1026.    4163.    2020. <
 -17   1   2   23242.   24611.    1706. o
 -15   1   2    1000.    2183.     914. <
 -13   1   2      12.     954.     498. <
 -11   1   2   11626.   12600.     487. o
  -9   1   2    2579.    2762.     254. o
  -7   1   2    7249.    7463.     234. o
  -5   1   2   35047.   34531.     325. o
  -3   1   2   69605.   67203.     366. o
  -1   1   2    2788.    2620.      91. o
   1   1   2    1695.    1838.      91. o
   3   1   2  220030.  207539.    1086. o
   5   1   2   56824.   54685.     599. o
   7   1   2    3129.    3036.     325. o
   9   1   2   24983.   24591.     731. o
  11   1   2   59498.   57670.    1198. o
  13   1   2   17363.   17676.    1137. o
  15   1   2    3659.    9321.    2152. o
 -18   2   2   32808.   33911.    2031. o
 -16   2   2   17848.   17413.    1401. o
 -14   2   2      38.     112.     640. <
 -12   2   2   36402.   38419.     853. o
 -10   2   2     143.     203.     325. <
  -8   2   2   17712.   19717.     406. o
  -6   2   2  123151.  119512.     853. o
  -4   2   2   46760.   45608.     355. o
  -2   2   2       6.      20.      81. <
   0   2   2  125710.  117522.     640. o
   2   2   2      16.     223.     122. <
   4   2   2    1158.    1249.     173. o
   6   2   2  296893.  284754.    1868. o
   8   2   2  192622.  185091.    1574. o
  10   2   2  230084.  214636.    1888. o
  12   2   2      23.    1097.     802. <
  14   2   2   27599.   29018.    1635. o
  16   2   2   50745.   47994.    3168. o
 -19   3   2     351.    6610.    2092. o
 -17   3   2   31184.   32246.    1726. o
 -15   3   2   20565.   25403.    1279. o
 -13   3   2    1740.    2965.     589. o
 -11   3   2  458624.  435781.    2894. o
  -9   3   2   11158.   11321.     366. o
  -7   3   2  281141.  259879.    1584. o
  -5   3   2  681300.  641361.    3219. o
  -3   3   2    8368.    7757.     193. o
  -1   3   2  679973.  600881.    2518. o
   1   3   2   19756.   19047.     284. o
   3   3   2   99147.   92373.     690. o
   5   3   2  308657.  292064.    1696. o
   7   3   2     113.     812.     325. <
   9   3   2  131393.  121715.    1310. o
  11   3   2  124559.  113197.    1685. o
  13   3   2    1168.    3005.    1056. <
  15   3   2    4134.    4995.    1624. o
 -18   4   2   31660.   42399.    2031. o
 -16   4   2   47947.   51334.    1746. o
 -14   4   2  163625.  158307.    1990. o
 -12   4   2   11076.   12448.     650. o
 -10   4   2    9538.   11189.     498. o
  -8   4   2  138395.  126599.    1107. o
  -6   4   2  169626.  159018.    1249. o
  -4   4   2  347687.  338758.    1939. o
  -2   4   2   32872.   30784.     335. o
   0   4   2   47213.   44186.     376. o
   2   4   2  819881.  766325.    4437. o
   4   4   2   37428.   34318.     498. o
   6   4   2   45302.   41902.     650. o
   8   4   2   58336.   58340.     853. o
  10   4   2      68.    -416.     579. <
  12   4   2    2454.    3564.     995. o
  14   4   2   22288.   26266.    1807. o
  16   4   2     383.    2477.    1949. <
 -17   5   2   53379.   53426.    2092. o
 -15   5   2   84183.   97226.    1817. o
 -13   5   2     145.     599.     680. <
 -11   5   2    9768.   10915.     599. o
  -9   5   2   10043.   11442.     467. o
  -7   5   2   32610.   31698.     609. o
  -5   5   2   23517.   21007.     396. o
  -3   5   2  167413.  161231.     965. o
  -1   5   2   75403.   76382.     609. o
   1   5   2     706.    1046.     142. o
   3   5   2  897627.  817436.    4406. o
   5   5   2   24478.   22276.     508. o
   7   5   2   35509.   32317.     711. o
   9   5   2  156471.  148154.    1645. o
  11   5   2   63964.   59822.    1614. o
  13   5   2  180055.  166612.    2660. o
  15   5   2   27780.   29180.    1970. o
 -18   6   2    5624.   16316.    1888. o
 -16   6   2    4317.    3787.    1157. o
 -14   6   2   48524.   55608.    1614. o
 -12   6   2    5869.    7473.     701. o
 -10   6   2    5095.    5259.     538. o
  -8   6   2  113262.  103196.    1107. o
  -6   6   2   74839.   70523.     751. o
  -4   6   2   87566.   83296.     660. o
  -2   6   2   73105.   68127.     680. o
   0   6   2     579.     822.     173. o
   2   6   2  144863.  142468.    1086. o
   4   6   2   41750.   39272.     569. o
   6   6   2    5331.    5767.     406. o
   8   6   2  143934.  132214.    1523. o
  10   6   2   28613.   28733.    1117. o
  12   6   2   13994.   16164.    1249. o
  14   6   2   23322.   22652.    1523. o
 -17   7   2   12220.   14174.    1533. o
 -15   7   2   70925.   94332.    2010. o
 -13   7   2   12246.   15372.     914. o
 -11   7   2  284953.  275068.    2518. o
  -9   7   2    3515.    3178.     457. o
  -7   7   2  202746.  190797.    1553. o
  -5   7   2  303174.  287312.    1868. o
  -3   7   2   20629.   18915.     437. o
  -1   7   2  575708.  531972.    3117. o
   1   7   2     102.     162.     264. <
   3   7   2   50944.   49679.     650. o
   5   7   2  165658.  159109.    1229. o
   7   7   2   11393.   11108.     579. o
   9   7   2   50592.   50258.    1310. o
  11   7   2   26422.   25068.    1391. o
  13   7   2   62582.   59781.    1960. o
  15   7   2    3417.    4945.    1675. <
 -16   8   2    1941.    2193.    1289. <
 -14   8   2   18459.   16834.    1137. o
 -12   8   2   67055.   72280.    1482. o
 -10   8   2    2000.    2518.     609. o
  -8   8   2     447.    1188.     447. <
  -6   8   2   65763.   60472.     802. o
  -4   8   2   37505.   33982.     670. o
  -2   8   2   11344.   11036.     447. o
   0   8   2   77799.   73529.     822. o
   2   8   2   11439.   12549.     416. o
   4   8   2   21250.   19616.     548. o
   6   8   2   11372.   12427.     569. o
   8   8   2   16122.   18387.     792. o
  10   8   2   66666.   61771.    1746. o
  12   8   2     441.     782.    1137. <
  14   8   2   36920.   35759.    1807. o
 -17   9   2   20018.   20895.    1756. o
 -15   9   2    8671.    9818.    1320. o
 -13   9   2   29633.   27535.    1239. o
 -11   9   2    1733.    2660.     731. o
  -9   9   2    5190.    6315.     629. o
  -7   9   2    1591.     538.     447. <
  -5   9   2   14852.   15118.     548. o
  -3   9   2     999.    1005.     355. <
  -1   9   2   18264.   20753.     558. o
   1   9   2   35672.   33282.     690. o
   3   9   2  145928.  139747.    1391. o
   5   9   2   60098.   54146.     924. o
   7   9   2    4731.    4417.     680. o
   9   9   2   29744.   32977.    1249. o
  11   9   2  130306.  119177.    2356. o
  13   9   2   69833.   68239.    2193. o
 -16  10   2   18188.   16489.    1594. o
 -14  10   2  125802.  126863.    2396. o
 -12  10   2   20603.   30642.    1411. o
 -10  10   2     100.     599.     701. <
  -8  10   2  194435.  185436.    1929. o
  -6  10   2   26839.   26408.     812. o
  -4  10   2  541860.  498111.    3411. o
  -2  10   2    6950.    8427.     477. o
   0  10   2    8649.    8326.     498. o
   2  10   2  592532.  548988.    3584. o
   4  10   2   17004.   17474.     670. o
   6  10   2   27617.   27941.     954. o
   8  10   2   82724.   80636.    1665. o
  10  10   2   16335.   14945.    1188. o
  12  10   2   32068.   33302.    1624. o
  14  10   2    1978.    3493.    2122. <
 -15  11   2    3432.    5026.    1452. o
 -13  11   2   20773.   26175.    1361. o
 -11  11   2  117547.  113583.    2031. o
  -9  11   2  104696.  101470.    1787. o
  -7  11   2    4303.    4630.     629. o
  -5  11   2   62263.   58969.    1137. o
  -3  11   2  163601.  147961.    1421. o
  -1  11   2   37267.   37851.     812. o
   1  11   2   27841.   25139.     731. o
   3  11   2   26170.   25454.     822. o
   5  11   2    9949.   11179.     822. o
   7  11   2   35617.   30520.    1157. o
   9  11   2    2910.    3472.    1036. o
  11  11   2    6988.    5960.    1300. o
  13  11   2   13648.   12905.    1726. o
 -14  12   2    7191.    7960.    1432. o
 -12  12   2   46195.   48877.    1635. o
 -10  12   2   12718.   15260.    1188. o
  -8  12   2   23510.   23951.    1157. o
  -6  12   2   28112.   29952.     975. o
  -4  12   2   27092.   27149.     802. o
  -2  12   2   17682.   15108.     660. o
   0  12   2  144252.  137920.    1482. o
   2  12   2   24148.   22844.     802. o
   4  12   2    1389.    2863.     782. o
   6  12   2  137338.  120395.    2498. o
   8  12   2  100028.   87540.    1929. o
  10  12   2   80251.   76920.    2325. o
  12  12   2    7726.    8397.    1655. o
 -13  13   2   12825.   15037.    1574. o
 -11  13   2  104648.  111684.    2406. o
  -9  13   2    2016.    5016.    1076. o
  -7  13   2   68058.   70402.    1726. o
  -5  13   2  165043.  161109.    1899. o
  -3  13   2     384.     396.     640. <
  -1  13   2  109040.  104942.    1401. o
   1  13   2   57468.   52908.    1188. o
   3  13   2     232.      10.     883. <
   5  13   2  155691.  144316.    2427. o
   7  13   2    5777.    4488.    1107. o
   9  13   2    7317.    7503.    1310. o
  11  13   2  108589.   94119.    2772. o
 -12  14   2    4716.    6853.    1665. o
 -10  14   2     174.     305.    1279. <
  -8  14   2  202878.  206412.    3066. o
  -6  14   2  158005.  146753.    2335. o
  -4  14   2  158880.  153464.    2102. o
  -2  14   2    5595.    6772.     761. o
   0  14   2    2569.    2680.     721. o
   2  14   2  124162.  123492.    2274. o
   4  14   2    6851.    4417.    1147. o
   6  14   2   68018.   69671.    2224. o
   8  14   2   14862.   16783.    1411. o
  10  14   2    1509.    -629.    1584. <
 -11  15   2    3905.    6295.    1624. o
  -9  15   2     403.    -366.    1371. <
  -7  15   2     757.    1960.    1239. <
  -5  15   2   21769.   23586.    1350. o
  -3  15   2   36829.   40054.    1269. o
  -1  15   2     416.    1097.     853. <
   1  15   2   12670.   12377.    1107. o
   3  15   2  194486.  180116.    2569. o
   5  15   2   13465.   14661.    1574. o
   7  15   2    3802.    4061.    1462. <
   9  15   2   56717.   55700.    2386. o
 -10  16   2   17567.   16022.    1888. o
  -8  16   2     233.    4863.    1543. o
  -6  16   2    7803.   10864.    1503. o
  -4  16   2    1170.    5107.    1157. o
  -2  16   2   59585.   55639.    1787. o
   0  16   2    3504.    3767.    1218. o
   2  16   2   36713.   36297.    1685. o
   4  16   2   21522.   16499.    1767. o
   6  16   2    6766.   11392.    1970. o
  -7  17   2   49394.   46948.    2112. o
  -5  17   2  114405.  112659.    2640. o
  -3  17   2   11273.   14448.    1340. o
  -1  17   2  103170.   99764.    2762. o
   1  17   2     676.    1828.    1442. <
   3  17   2   15651.   15169.    1888. o
   5  17   2   45521.   42044.    2416. o
  -4  18   2   25521.   25951.    2051. o
  -2  18   2   12359.    7909.    1990. o
   0  18   2   32540.   27545.    2203. o
   2  18   2   32564.   36490.    2396. o
 -18   0   3   36437.   38166.    2985. o
 -16   0   3  146056.  137757.    2843. o
 -14   0   3   17466.   15524.    1107. o
 -12   0   3   48429.   50227.    1208. o
 -10   0   3   26940.   24367.     792. o
  -8   0   3   73444.   68868.     995. o
  -6   0   3  342461.  328392.    2670. o
  -4   0   3   84725.   91104.    1005. o
  -2   0   3     333.     721.     132. o
   0   0   3  159598.  221825.    1706. o
   2   0   3   36428.   47709.     599. o
   4   0   3   71584.  100607.    1218. o
   6   0   3  171369.  187761.    2010. o
   8   0   3    3598.    3239.     589. o
  10   0   3  175950.  170745.    2315. o
  12   0   3   30095.   28317.    1503. o
  14   0   3  131464.  100384.    5066. o
  16   0   3  110936.   95206.    7209. o
 -19   1   3     940.    1229.    1858. <
 -17   1   3   14933.   15453.    1391. o
 -15   1   3   68830.   67041.    1432. o
 -13   1   3     486.     650.     477. <
 -11   1   3   99315.   93073.     965. o
  -9   1   3  145401.  139636.    1188. o
  -7   1   3     616.     680.     183. o
  -5   1   3  297663.  286642.    1442. o
  -3   1   3   19054.   18468.     234. o
  -1   1   3    9463.    9869.     183. o
   1   1   3  196379.  218210.    1127. o
   3   1   3     949.    4823.     213. o
   5   1   3   73457.   75610.     751. o
   7   1   3   17606.   18509.     538. o
   9   1   3     815.     965.     487. <
  11   1   3    6310.    7138.     731. o
  13   1   3    2374.    3614.    1340. <
  15   1   3    7114.    7371.    2538. <
 -18   2   3   64822.   66442.    2518. o
 -16   2   3  122023.  112913.    2315. o
 -14   2   3   60526.   57700.    1208. o
 -12   2   3  232210.  219144.    1726. o
 -10   2   3   17873.   17453.     508. o
  -8   2   3   47632.   45912.     558. o
  -6   2   3  360419.  345723.    1838. o
  -4   2   3   21505.   21098.     284. o
  -2   2   3  422248.  409332.    1980. o
   0   2   3   15453.   17656.     284. o
   2   2   3  110544.  146763.     924. o
   4   2   3    3889.    4498.     234. o
   6   2   3    9501.   14844.     447. o
   8   2   3   29963.   28926.     711. o
  10   2   3   12185.   14072.     701. o
  12   2   3   33582.   37231.    1361. o
  14   2   3    5900.    8417.    1828. o
 -19   3   3   47914.   46684.    2315. o
 -17   3   3     653.    1736.    1218. <
 -15   3   3    1815.    2041.     802. <
 -13   3   3   57669.   54583.    1025. o
 -11   3   3   54900.   52979.     843. o
  -9   3   3     124.    -122.     294. <
  -7   3   3   47766.   47070.     609. o
  -5   3   3    5149.    4264.     183. o
  -3   3   3   54455.   78473.     680. o
  -1   3   3  142642.  176309.    1168. o
   1   3   3    6919.    5899.     254. o
   3   3   3  247596.  317812.    1848. o
   5   3   3   47876.   50451.     721. o
   7   3   3  169994.  186929.    1482. o
   9   3   3   74024.   67498.    1076. o
  11   3   3   29821.   28033.    1086. o
  13   3   3  122788.  129645.    2721. o
  15   3   3   25158.   25322.    2538. o
 -18   4   3   26983.   24865.    1594. o
 -16   4   3    3672.    4549.    1046. o
 -14   4   3   47902.   44978.    1269. o
 -12   4   3    1753.    1888.     457. o
 -10   4   3     339.     528.     335. <
  -8   4   3   27734.   28835.     538. o
  -6   4   3    2811.    3015.     203. o
  -4   4   3  155287.  162175.    1097. o
  -2   4   3   36365.   39932.     487. o
   0   4   3  206998.  216860.    1421. o
   2   4   3    2729.    2955.     234. o
   4   4   3   14802.   18560.     477. o
   6   4   3   74855.   77692.     944. o
   8   4   3     253.    5676.     558. o
  10   4   3   80023.   87337.    1533. o
  12   4   3   51817.   47060.    1604. o
  14   4   3   12591.   11128.    1614. o
 -19   5   3   70604.   67579.    2589. o
 -17   5   3    6192.    4670.    1300. o
 -15   5   3  118041.  115126.    1878. o
 -13   5   3  109108.  101399.    1543. o
 -11   5   3   19975.   20733.     701. o
  -9   5   3  257457.  254102.    1939. o
  -7   5   3     165.    1472.     244. o
  -5   5   3  465337.  469804.    2680. o
  -3   5   3    7407.    7625.     284. o
  -1   5   3   24276.   24916.     345. o
   1   5   3  298592.  292125.    1888. o
   3   5   3   15288.   15453.     477. o
   5   5   3   39246.   37546.     650. o
   7   5   3   35941.   38267.     904. o
   9   5   3    1257.    6508.     701. o
  11   5   3     553.     650.    1056. <
  13   5   3  100058.   96678.    2508. o
  15   5   3    3598.    3127.    1838. <
 -18   6   3   23894.   21382.    1797. o
 -16   6   3    3885.    3787.    1056. o
 -14   6   3   20324.   19169.    1015. o
 -12   6   3   10476.   10965.     741. o
 -10   6   3    1968.    3127.     477. o
  -8   6   3    7001.    8569.     437. o
  -6   6   3   24304.   23961.     508. o
  -4   6   3    3629.    4183.     284. o
  -2   6   3  113022.  119228.     934. o
   0   6   3     382.     366.     193. <
   2   6   3   43875.   42298.     619. o
   4   6   3   12577.   11483.     498. o
   6   6   3   22791.   42440.     873. o
   8   6   3   20704.   18793.     792. o
  10   6   3   36875.   41222.    1391. o
  12   6   3   37042.   35729.    1594. o
  14   6   3   22587.   18661.    1736. o
 -17   7   3    4205.    4498.    1411. o
 -15   7   3     410.    1442.     944. <
 -13   7   3  128043.  123756.    1787. o
 -11   7   3  143681.  145382.    1716. o
  -9   7   3   24907.   25901.     751. o
  -7   7   3   13604.   17829.     538. o
  -5   7   3   15841.   21931.     579. o
  -3   7   3    5370.   13778.     487. o
  -1   7   3   67320.   67244.     741. o
   1   7   3    5969.    5056.     325. o
   3   7   3  139758.  154875.    1381. o
   5   7   3    4466.    5696.     508. o
   7   7   3  206395.  219804.    2102. o
   9   7   3   30280.   31444.    1198. o
  11   7   3   11188.   10600.    1239. o
  13   7   3  111424.   99216.    2640. o
 -18   8   3   84921.   76554.    2741. o
 -16   8   3   50778.   53192.    1736. o
 -14   8   3   79707.   77945.    1767. o
 -12   8   3  195673.  205712.    2234. o
 -10   8   3    2083.    2904.     589. o
  -8   8   3  139461.  134742.    1330. o
  -6   8   3   58164.   66005.     833. o
  -4   8   3   21536.   21616.     609. o
  -2   8   3  101711.  115045.    1188. o
   0   8   3   11350.   10965.     396. o
   2   8   3   15716.   15006.     498. o
   4   8   3   25564.   22509.     721. o
   6   8   3   10381.   13260.     761. o
   8   8   3   30863.   31109.    1178. o
  10   8   3    1435.    3137.    1157. <
  12   8   3   10980.    9767.    1361. o
  14   8   3    1692.    2995.    1716. <
 -17   9   3    2857.    4843.    1574. o
 -15   9   3   61537.   61406.    1878. o
 -13   9   3    2580.    3239.     985. o
 -11   9   3   12687.   12762.     812. o
  -9   9   3  250720.  267463.    2498. o
  -7   9   3   15592.   22408.     711. o
  -5   9   3  179524.  191914.    1594. o
  -3   9   3   22175.   21799.     619. o
  -1   9   3    3868.    4569.     406. o
   1   9   3  177126.  163536.    1350. o
   3   9   3   24461.   27576.     853. o
   5   9   3  157712.  162835.    1838. o
   7   9   3    1611.    3351.     802. o
   9   9   3    2130.   12498.    1157. o
  11   9   3   21731.   20083.    1472. o
  13   9   3   12698.   18062.    1746. o
 -16  10   3   49507.   49019.    1807. o
 -14  10   3   13386.   12387.    1218. o
 -12  10   3   38853.   36957.    1391. o
 -10  10   3    1820.    5868.     843. o
  -8  10   3    5133.    9615.     701. o
  -6  10   3   32823.   31952.     843. o
  -4  10   3   12491.   11240.     619. o
  -2  10   3   13862.   13057.     569. o
   0  10   3   53120.   46329.     853. o
   2  10   3     334.    -102.     498. <
   4  10   3    9128.    8661.     640. o
   6  10   3  205689.  214241.    2396. o
   8  10   3      14.    6092.     985. o
  10  10   3  114364.  121797.    2548. o
  12  10   3   36596.   34541.    1858. o
 -15  11   3   29530.   30886.    1614. o
 -13  11   3    2439.    2538.    1107. <
 -11  11   3   69030.   63041.    1655. o
  -9  11   3    4301.    9097.     843. o
  -7  11   3   34074.   31566.    1097. o
  -5  11   3   17834.   23332.     873. o
  -3  11   3   10503.    9656.     629. o
  -1  11   3   15312.   15697.     650. o
   1  11   3     578.    1107.     487. <
   3  11   3   43963.   43922.    1218. o
   5  11   3      51.    4528.     924. o
   7  11   3   12438.   11168.    1025. o
   9  11   3     682.     944.    1178. <
  11  11   3    1036.    4132.    1493. <
 -14  12   3   13268.   13504.    1411. o
 -12  12   3  155384.  162297.    2528. o
 -10  12   3     327.    1787.     965. <
  -8  12   3   45333.   48532.    1442. o
  -6  12   3  106355.  106973.    1878. o
  -4  12   3     607.    1696.     629. <
  -2  12   3   94553.   97084.    1361. o
   0  12   3     111.    1107.     599. <
   2  12   3   15545.   12427.     843. o
   4  12   3   22480.   20611.    1005. o
   6  12   3   14972.   21281.    1289. o
   8  12   3   25857.   25088.    1513. o
  10  12   3   14867.   18286.    1553. o
 -13  13   3   11538.   12509.    1401. o
 -11  13   3    7326.    9666.    1381. o
  -9  13   3   11669.   12123.    1198. o
  -7  13   3     620.    1036.     893. <
  -5  13   3   41531.   42369.    1239. o
  -3  13   3    9226.    7980.     741. o
  -1  13   3   10682.    9463.     731. o
   1  13   3   55154.   49923.    1371. o
   3  13   3   22537.   22052.    1523. o
   5  13   3   57056.   52207.    1716. o
   7  13   3   44399.   43090.    1685. o
   9  13   3   37744.   38775.    1828. o
 -12  14   3     156.    5726.    1604. o
 -10  14   3    1892.    2955.    1411. <
  -8  14   3   10872.   14214.    1168. o
  -6  14   3      13.    3259.    1147. <
  -4  14   3   59711.   53822.    1523. o
  -2  14   3    4949.    6072.     873. o
   0  14   3   45369.   41942.    1361. o
   2  14   3   17055.   16834.    1320. o
   4  14   3     555.    2914.    1218. <
   6  14   3   59709.   58035.    2152. o
   8  14   3    2529.    5371.    1452. o
 -11  15   3   42134.   44755.    2000. o
  -9  15   3   55014.   66980.    2152. o
  -7  15   3    3380.   12427.    1289. o
  -5  15   3  156246.  153637.    2406. o
  -3  15   3    3202.    3401.    1147. <
  -1  15   3     109.    -426.    1127. <
   1  15   3   85510.   76006.    2274. o
   3  15   3      29.    1513.    1310. <
   5  15   3    7542.    7209.    1614. o
   7  15   3    1585.     863.    1624. <
 -10  16   3    9659.    9757.    1736. o
  -8  16   3   12411.   15250.    1533. o
  -6  16   3   10017.   10925.    1442. o
  -4  16   3    8675.   10793.    1279. o
  -2  16   3   77304.   74321.    2122. o
   0  16   3     159.    1147.    1371. <
   2  16   3    8777.    7554.    1462. o
   4  16   3   22065.   21474.    1960. o
   6  16   3     712.    1340.    1858. <
  -7  17   3    1899.    2274.    1716. <
  -5  17   3    2725.    2325.    1584. <
  -3  17   3    3749.    4142.    1523. <
  -1  17   3   24451.   18428.    1736. o
   1  17   3    1799.    5412.    1543. o
   3  17   3   27602.   24814.    2020. o
  -4  18   3   13637.   11087.    1939. o
  -2  18   3    8760.    5889.    2010. <
   0  18   3   11475.   11036.    1980. o
 -20   0   4   60585.   55964.    3787. o
 -18   0   4   68207.   76341.    3716. o
 -16   0   4  103196.   94627.    2356. o
 -14   0   4  216268.  182167.    2508. o
 -12   0   4  505594.  460798.    4528. o
 -10   0   4    3771.    3117.     498. o
  -8   0   4  113860.  111136.    1432. o
  -6   0   4   20048.   19809.     518. o
  -4   0   4      49.     -71.     213. <
  -2   0   4  996844.  897757.    5483. o
   0   0   4   14357.   13981.     396. o
   2   0   4    2300.    2741.     355. o
   4   0   4  411228.  396824.    3706. o
   6   0   4  167884.  149251.    1858. o
   8   0   4     978.     589.     761. <
  10   0   4    2393.    5452.    1066. o
  12   0   4  144158.  141290.    4396. o
  14   0   4   11578.   10407.    4031. <
 -19   1   4      23.    -345.    1777. <
 -17   1   4    4605.    5483.    1157. o
 -15   1   4     778.    1188.     690. <
 -13   1   4   26586.   27241.     701. o
 -11   1   4   42545.   41252.     772. o
  -9   1   4   78407.   73914.     863. o
  -7   1   4   86231.   80656.     741. o
  -5   1   4   90854.   85337.     701. o
  -3   1   4  256206.  248984.    1330. o
  -1   1   4  221703.  208677.    1107. o
   1   1   4   39267.   38714.     457. o
   3   1   4     940.     680.     254. <
   5   1   4  154333.  148905.    1289. o
   7   1   4   25402.   24946.     690. o
   9   1   4   55792.   51395.    1147. o
  11   1   4   14787.   15341.    1066. o
  13   1   4   41843.   38115.    2538. o
  15   1   4   52997.   51060.    4051. o
 -20   2   4    3622.    -558.    2061. <
 -18   2   4     206.     822.    1350. <
 -16   2   4   39811.   38521.    1614. o
 -14   2   4    2481.    2264.     599. o
 -12   2   4   63171.   58106.     843. o
 -10   2   4    7182.    7219.     396. o
  -8   2   4  276274.  261412.    1767. o
  -6   2   4     597.     437.     183. <
  -4   2   4  359202.  339946.    1949. o
  -2   2   4  264337.  249340.    1391. o
   0   2   4   14327.   14681.     335. o
   2   2   4  440875.  418551.    2305. o
   4   2   4    3297.    3442.     315. o
   6   2   4   32987.   29353.     721. o
   8   2   4  229290.  218190.    1828. o
  10   2   4   64227.   65599.    1513. o
  12   2   4  179262.  157353.    2792. o
  14   2   4      70.     112.    2234. <
 -19   3   4   27228.   24733.    1858. o
 -17   3   4   64101.   62878.    1939. o
 -15   3   4   36085.   33282.    1107. o
 -13   3   4    4911.    4437.     548. o
 -11   3   4   13801.   12326.     569. o
  -9   3   4  151637.  144479.    1198. o
  -7   3   4    2899.    2792.     234. o
  -5   3   4  212500.  203174.    1371. o
  -3   3   4   58201.   60035.     569. o
  -1   3   4    2073.    2010.     183. o
   1   3   4  161909.  152804.    1168. o
   3   3   4   11335.   11838.     376. o
   5   3   4    8580.    8011.     437. o
   7   3   4   28093.   28276.     731. o
   9   3   4   58054.   50024.    1381. o
  11   3   4   33443.   36805.    1381. o
  13   3   4   27444.   25159.    2000. o
 -18   4   4    3904.    3381.    1320. <
 -16   4   4    1427.    2132.     924. <
 -14   4   4    6272.    7402.     751. o
 -12   4   4  157057.  148164.    1493. o
 -10   4   4  169282.  155149.    1330. o
  -8   4   4   13882.   13808.     396. o
  -6   4   4   95807.   87997.     853. o
  -4   4   4   78715.   74077.     751. o
  -2   4   4     932.     954.     193. o
   0   4   4   47728.   45760.     558. o
   2   4   4   23481.   21900.     558. o
   4   4   4    4185.    4995.     396. o
   6   4   4       3.     213.     477. <
   8   4   4   15555.   15808.     802. o
  10   4   4    2382.    3269.     965. o
  12   4   4     623.    1706.    1350. <
  14   4   4   29960.   27535.    2701. o
 -19   5   4   18132.   16763.    1787. o
 -17   5   4    7378.    5899.    1259. o
 -15   5   4   10991.    8965.     944. o
 -13   5   4    7058.    6995.     711. o
 -11   5   4  144176.  137168.    1381. o
  -9   5   4   98941.   87855.     883. o
  -7   5   4   23818.   23230.     498. o
  -5   5   4  200880.  195163.    1716. o
  -3   5   4      24.     294.     213. <
  -1   5   4  483550.  454778.    2670. o
   1   5   4    7484.    8224.     447. o
   3   5   4     621.    1147.     345. o
   5   5   4  848009.  780438.    5026. o
   7   5   4   33899.   33211.     995. o
   9   5   4   37823.   36541.    1198. o
  11   5   4   42236.   49253.    1665. o
  13   5   4      19.     934.    1533. <
 -18   6   4   18584.   17017.    1624. o
 -16   6   4       4.     782.    1036. <
 -14   6   4     571.     -41.     761. <
 -12   6   4   29030.   27535.     954. o
 -10   6   4    5619.    3980.     528. o
  -8   6   4   18881.   17230.     437. o
  -6   6   4   88681.   79143.     863. o
  -4   6   4   43794.   43872.     701. o
  -2   6   4   15795.   14570.     487. o
   0   6   4   56177.   51324.     772. o
   2   6   4    9433.    9585.     477. o
   4   6   4   56993.   53030.     914. o
   6   6   4   25174.   22580.     853. o
   8   6   4   18693.   19524.     944. o
  10   6   4   51411.   57649.    1888. o
  12   6   4   11858.   11849.    1553. o
  14   6   4    2182.   -1888.    2010. <
 -17   7   4   50778.   42531.    1848. o
 -15   7   4   62698.   66086.    1828. o
 -13   7   4   12832.   12559.     873. o
 -11   7   4    2140.    1909.     629. o
  -9   7   4  458952.  436543.    3087. o
  -7   7   4  137668.  122863.    1168. o
  -5   7   4  129246.  124030.    1198. o
  -3   7   4  212040.  205742.    1624. o
  -1   7   4    1362.    1361.     325. o
   1   7   4   29932.   30185.     751. o
   3   7   4    1767.    3026.     487. o
   5   7   4   47574.   44105.    1097. o
   7   7   4    8401.    9351.     812. o
   9   7   4   10856.   10336.    1147. o
  11   7   4    7619.    7950.    1371. o
  13   7   4   76433.   75712.    2579. o
 -18   8   4    1394.     142.    1706. <
 -16   8   4    1284.    2406.    1147. <
 -14   8   4   83916.   75326.    1767. o
 -12   8   4      91.    -162.     772. <
 -10   8   4   42475.   41506.    1117. o
  -8   8   4   85886.   79164.    1086. o
  -6   8   4   51686.   50359.     904. o
  -4   8   4  211769.  199925.    1655. o
  -2   8   4   43226.   40592.     711. o
   0   8   4    2428.    2051.     345. o
   2   8   4  474331.  438309.    3198. o
   4   8   4   38698.   36653.    1025. o
   6   8   4   33655.   32805.    1066. o
   8   8   4  167899.  156591.    2437. o
  10   8   4    3826.    5269.    1269. o
  12   8   4   26408.   28175.    1787. o
 -17   9   4    5744.    3858.    1452. <
 -15   9   4    3535.    3625.    1107. o
 -13   9   4   10792.   10376.     975. o
 -11   9   4   11333.   11128.     893. o
  -9   9   4   13902.   13494.     701. o
  -7   9   4    6712.    8265.     599. o
  -5   9   4  124059.  115684.    1350. o
  -3   9   4  222680.  208727.    1756. o
  -1   9   4  183047.  172785.    1421. o
   1   9   4   21493.   25302.     690. o
   3   9   4   15925.   14610.     701. o
   5   9   4  251819.  230739.    2376. o
   7   9   4   77638.   69122.    1949. o
   9   9   4   89912.   86301.    2264. o
  11   9   4   12102.   14417.    1584. o
 -16  10   4    9459.    6488.    1421. o
 -14  10   4   15574.   13057.    1188. o
 -12  10   4  132710.  126741.    2244. o
 -10  10   4      43.     183.     812. <
  -8  10   4   18412.   17697.     802. o
  -6  10   4   82204.   77346.    1401. o
  -4  10   4   20501.   18265.     711. o
  -2  10   4  258758.  245045.    2041. o
   0  10   4   10899.   11493.     569. o
   2  10   4   25925.   24225.     822. o
   4  10   4   69472.   66503.    1391. o
   6  10   4   92167.   87581.    3198. o
   8  10   4       6.    1665.    1127. <
  10  10   4   21319.   22032.    1614. o
  12  10   4   18566.   16763.    2386. o
 -15  11   4   17584.   17067.    1442. o
 -13  11   4     260.    3462.    1076. o
 -11  11   4   61982.   56390.    1564. o
  -9  11   4   15778.   18712.     995. o
  -7  11   4   15445.   14905.     904. o
  -5  11   4    9313.    9473.     751. o
  -3  11   4    1197.    1472.     629. <
  -1  11   4   51561.   49689.    1066. o
   1  11   4    9215.   10478.     761. o
   3  11   4    1995.    1696.     741. <
   5  11   4   61386.   57507.    1716. o
   7  11   4     520.    1097.    1117. <
   9  11   4   13950.   14438.    1452. o
  11  11   4   31130.   28936.    1909. o
 -14  12   4    7679.    6924.    1330. o
 -12  12   4   14184.   15209.    1188. o
 -10  12   4   25260.   27190.    1259. o
  -8  12   4   80506.   77164.    2041. o
  -6  12   4    2928.    2823.     802. o
  -4  12   4   51421.   48826.    1310. o
  -2  12   4  312550.  299902.    2670. o
   0  12   4   65344.   58005.    1462. o
   2  12   4  142631.  138529.    2000. o
   4  12   4     114.    -944.     924. <
   6  12   4   51203.   47831.    1594. o
   8  12   4   30461.   34257.    1685. o
  10  12   4   21559.   23342.    1848. o
 -13  13   4   10658.   11321.    1401. o
 -11  13   4    2621.    3604.    1310. <
  -9  13   4   38995.   40876.    1564. o
  -7  13   4    9165.    9625.    1239. o
  -5  13   4    9691.    8620.     904. o
  -3  13   4   88870.   81702.    1635. o
  -1  13   4    3552.    5808.    1066. o
   1  13   4   32932.   29860.    1493. o
   3  13   4   27416.   28317.    1340. o
   5  13   4   25964.   29718.    1421. o
   7  13   4   55092.   54299.    1848. o
   9  13   4    1645.    1330.    1574. <
 -12  14   4   80132.   67295.    2295. o
 -10  14   4   50423.   50217.    1909. o
  -8  14   4       1.    -244.    1127. <
  -6  14   4   21606.   20590.    1229. o
  -4  14   4   98385.   90129.    2406. o
  -2  14   4   66104.   63589.    1858. o
   0  14   4   14211.   12082.    1330. o
   2  14   4    5387.    8001.    1391. o
   4  14   4    1641.    3929.    1300. o
   6  14   4    7289.    5605.    1432. o
   8  14   4    2454.    6671.    1675. o
 -11  15   4   36441.   37709.    2020. o
  -9  15   4     800.     498.    1279. <
  -7  15   4   37312.   39150.    1513. o
  -5  15   4   49333.   54563.    1787. o
  -3  15   4   12061.   14001.    1381. o
  -1  15   4  170142.  162703.    2701. o
   1  15   4   12174.   12011.    1614. o
   3  15   4    2443.     690.    1543. <
   5  15   4  174689.  162947.    2985. o
   7  15   4    4822.    7077.    5574. <
 -10  16   4   18957.   17199.    1807. o
  -8  16   4    3683.    7209.    1482. o
  -6  16   4    3895.    4437.    1472. o
  -4  16   4     657.     345.    1543. <
  -2  16   4    1012.    -284.    1614. <
   0  16   4   84966.   74574.    2650. o
   2  16   4  124438.  119147.    3340. o
   4  16   4  130581.  109521.    3543. o
  -7  17   4   28270.   23433.    1909. o
  -5  17   4   25762.   29810.    1980. o
  -3  17   4   60121.   68787.    2538. o
  -1  17   4       6.    1777.    1838. <
   1  17   4   10818.   11219.    1878. o
 -20   0   5   91828.   82179.    4498. o
 -18   0   5    8942.   16935.    2366. o
 -16   0   5      50.    4183.    1127. o
 -14   0   5    5958.    5513.     863. o
 -12   0   5     884.    1828.     650. <
 -10   0   5  112238.  106354.    1584. o
  -8   0   5   67483.   60025.     975. o
  -6   0   5    1279.    1025.     335. o
  -4   0   5      31.     558.     315. <
  -2   0   5    2949.    3310.     335. o
   0   0   5   24152.   23312.     609. o
   2   0   5  515765.  489582.    4478. o
   4   0   5  203524.  199965.    2498. o
   6   0   5  151643.  147169.    2132. o
   8   0   5  101285.  100089.    1949. o
  10   0   5   29233.   23342.    2020. o
  12   0   5   47908.   47912.    3706. o
 -19   1   5   38341.   38003.    2213. o
 -17   1   5      79.    1025.    1086. <
 -15   1   5    2287.    2670.     690. o
 -13   1   5  115612.  109978.    1371. o
 -11   1   5   26145.   24946.     680. o
  -9   1   5   25027.   25850.     629. o
  -7   1   5  180581.  172268.    1289. o
  -5   1   5    3797.    4183.     244. o
  -3   1   5   18172.   16946.     386. o
  -1   1   5    6389.    6508.     264. o
   1   1   5   32192.   30033.     518. o
   3   1   5    2855.    3056.     386. o
   5   1   5     367.     802.     467. <
   7   1   5   36362.   37465.     944. o
   9   1   5     282.     518.     843. <
  11   1   5      32.    2863.    1523. <
  13   1   5    2466.    5168.    2559. <
 -20   2   5  121071.  116294.    3726. o
 -18   2   5       9.     234.    1300. <
 -16   2   5  200402.  183680.    2609. o
 -14   2   5   23320.   24276.     944. o
 -12   2   5   24277.   23992.     721. o
 -10   2   5  322962.  306705.    2173. o
  -8   2   5   34346.   31515.     599. o
  -6   2   5  106012.  102018.     873. o
  -4   2   5   43353.   41313.     538. o
  -2   2   5    7767.    7432.     284. o
   0   2   5  140535.  139950.    1157. o
   2   2   5  104491.   98455.     863. o
   4   2   5   47875.   44836.     863. o
   6   2   5   42101.   39973.     914. o
   8   2   5     810.    1828.     761. <
  10   2   5   15100.   13199.    1137. o
  12   2   5    9361.   10478.    2680. o
 -19   3   5   16738.   24865.    1726. o
 -17   3   5   96734.   91662.    2173. o
 -15   3   5    4838.   11006.     853. o
 -13   3   5   22621.   23454.     822. o
 -11   3   5   32642.   34998.     822. o
  -9   3   5    2786.    2823.     345. o
  -7   3   5   18521.   16773.     467. o
  -5   3   5     592.     853.     234. o
  -3   3   5    9122.    8407.     305. o
  -1   3   5   10702.   11108.     345. o
   1   3   5   24230.   24357.     569. o
   3   3   5  112194.  104313.    1036. o
   5   3   5   31070.   33627.     853. o
   7   3   5    1061.     985.     670. <
   9   3   5  109162.   95277.    1828. o
  11   3   5    2176.     609.    1300. <
  13   3   5   49080.   45415.    3229. o
 -20   4   5   32987.   32013.    3127. o
 -18   4   5   18492.   22753.    1584. o
 -16   4   5   21225.   21220.    1086. o
 -14   4   5   29984.   30307.    1086. o
 -12   4   5   21958.   21657.     904. o
 -10   4   5   51958.   45547.     772. o
  -8   4   5   23151.   23433.     548. o
  -6   4   5    6745.    6813.     366. o
  -4   4   5   65017.   58817.     863. o
  -2   4   5   15251.   15616.     437. o
   0   4   5   11007.   11727.     457. o
   2   4   5   42645.   40176.     802. o
   4   4   5    1882.    1736.     477. o
   6   4   5   87555.   78859.    1350. o
   8   4   5   33644.   33678.    1157. o
  10   4   5   19624.   21667.    1330. o
  12   4   5   63680.   66422.    2488. o
 -19   5   5  159711.  140945.    3137. o
 -17   5   5  109191.  103876.    2406. o
 -15   5   5   16410.   26327.    1086. o
 -13   5   5  301013.  288054.    2904. o
 -11   5   5    5105.    5757.     538. o
  -9   5   5  167628.  159404.    1340. o
  -7   5   5   77357.   77153.     904. o
  -5   5   5   46255.   42897.     954. o
  -3   5   5  709170.  642813.    3960. o
  -1   5   5   38208.   34957.     650. o
   1   5   5    3625.    3736.     437. o
   3   5   5   48957.   48187.     843. o
   5   5   5     450.     477.     609. <
   7   5   5    9919.    9270.     883. o
   9   5   5   87584.   84514.    2112. o
  11   5   5   19247.   21494.    1624. o
  13   5   5   14741.   12661.    2386. o
 -18   6   5    8681.   12082.    1594. o
 -16   6   5   68214.   62492.    1787. o
 -14   6   5    2018.    7168.     934. o
 -12   6   5    3950.    5716.     751. o
 -10   6   5   43109.   40958.     883. o
  -8   6   5    6428.    7138.     487. o
  -6   6   5    6783.    7371.     416. o
  -4   6   5   57788.   54461.     782. o
  -2   6   5    8522.    8458.     376. o
   0   6   5   69124.   66564.     904. o
   2   6   5    8138.    8102.     558. o
   4   6   5   10938.   10996.     711. o
   6   6   5    1925.    2620.     751. o
   8   6   5   26445.   26307.    1229. o
  10   6   5    5303.    6823.    1350. o
  12   6   5   20382.   20530.    1868. o
 -19   7   5    4925.   12752.    2894. o
 -17   7   5  138821.  131818.    2691. o
 -15   7   5   19774.   68300.    1828. o
 -13   7   5   19597.   23383.    1076. o
 -11   7   5   40414.   44420.    1310. o
  -9   7   5    2057.    3818.     528. o
  -7   7   5    9304.    9290.     477. o
  -5   7   5   16462.   18154.     558. o
  -3   7   5  106613.  102120.    1066. o
  -1   7   5  114372.  106008.    1168. o
   1   7   5     644.    1127.     467. <
   3   7   5   21187.   19920.     853. o
   5   7   5   23542.   24225.     934. o
   7   7   5    2456.    4335.     934. o
   9   7   5  187964.  167942.    2995. o
  11   7   5    2581.    3239.    1604. <
 -18   8   5    3722.    4985.    1655. o
 -16   8   5   61081.   64178.    1868. o
 -14   8   5   83220.   73173.    1828. o
 -12   8   5    3705.    8559.     893. o
 -10   8   5   77045.   72869.    1472. o
  -8   8   5      39.     -10.     498. <
  -6   8   5   77076.   72493.    1137. o
  -4   8   5     272.    1036.     426. <
  -2   8   5     676.    1432.     437. o
   0   8   5   24737.   27231.     751. o
   2   8   5      60.     518.     609. <
   4   8   5   30912.   31028.    1097. o
   6   8   5    3575.    3472.     863. o
   8   8   5     123.    1259.    1137. <
  10   8   5   15214.   13717.    1543. o
  12   8   5   25511.   21839.    2183. o
 -17   9   5   11606.   11564.    1432. o
 -15   9   5    6223.    6275.    1147. o
 -13   9   5  148794.  137189.    2274. o
 -11   9   5   38787.   34206.    1157. o
  -9   9   5   23224.   25566.     944. o
  -7   9   5  136904.  136336.    1624. o
  -5   9   5   24277.   25464.     833. o
  -3   9   5   90270.   84788.    1168. o
  -1   9   5   11970.   10458.     599. o
   1   9   5   68034.   64208.    1239. o
   3   9   5    2938.    2630.     731. o
   5   9   5    9699.   11544.     965. o
   7   9   5   83294.   74635.    2071. o
   9   9   5    8968.    9087.    1432. o
  11   9   5    6624.    6102.    1726. o
 -16  10   5    5956.    6701.    1350. o
 -14  10   5   17145.   17534.    1239. o
 -12  10   5    3193.   22855.    1178. o
 -10  10   5   32730.   34876.    1168. o
  -8  10   5    8076.   14966.    2457. o
  -6  10   5    5867.    7229.     650. o
  -4  10   5   10857.    9727.     640. o
  -2  10   5    7560.    6478.     619. o
   0  10   5   25143.   25241.     954. o
   2  10   5   60962.   56776.    1361. o
   4  10   5    9055.    7544.     893. o
   6  10   5   52661.   49689.    1675. o
   8  10   5   24936.   25251.    1645. o
  10  10   5   15471.   15016.    1716. o
 -15  11   5    8321.   10123.    1361. o
 -13  11   5   15704.   18408.    1259. o
 -11  11   5    3418.   13575.    1056. o
  -9  11   5   39675.   43232.    1401. o
  -7  11   5    3792.    3929.     772. o
  -5  11   5    2593.    1533.     670. <
  -3  11   5   37726.   35820.    1086. o
  -1  11   5   22144.   20854.     944. o
   1  11   5   22321.   22499.    1117. o
   3  11   5   40542.   36165.    1533. o
   5  11   5   17292.   17494.    1198. o
   7  11   5    1787.    1990.    1320. <
   9  11   5    8912.    8681.    1604. o
 -14  12   5    3641.    5889.    1310. o
 -12  12   5    5975.    8478.    1340. o
 -10  12   5  396980.  362181.    3696. o
  -8  12   5  105081.   94668.    2274. o
  -6  12   5   75274.   78524.    1624. o
  -4  12   5   34181.   36429.    1259. o
  -2  12   5    1908.    2193.     853. <
   0  12   5   18399.   19677.    1147. o
   2  12   5   29143.   25789.    1249. o
   4  12   5   43181.   43983.    1523. o
   6  12   5    3060.     680.    1229. <
   8  12   5   17030.   15544.    1675. o
 -13  13   5    3418.    5209.    1330. o
 -11  13   5   38922.   46227.    1716. o
  -9  13   5    2418.   12336.    1289. o
  -7  13   5    1822.    5970.    1046. o
  -5  13   5   16070.   28053.    1685. o
  -3  13   5   41678.   39556.    1624. o
  -1  13   5      72.    3452.    1086. o
   1  13   5       0.    -203.    1036. <
   3  13   5   49232.   46105.    1696. o
   5  13   5    9225.   11514.    1442. o
   7  13   5   11332.   13280.    1645. o
 -12  14   5   23434.   19981.    1756. o
 -10  14   5   10476.   28246.    1675. o
  -8  14   5   17033.   29464.    1614. o
  -6  14   5   26432.   38876.    1493. o
  -4  14   5   26848.   26835.    1391. o
  -2  14   5    2450.    2741.    1300. <
   0  14   5    1247.    2386.    1178. <
   2  14   5   36423.   35089.    1807. o
   4  14   5   28821.   27038.    1553. o
   6  14   5   22298.   20530.    1777. o
 -11  15   5     935.     741.    1624. <
  -9  15   5   29502.   29180.    1838. o
  -7  15   5   44186.   46004.    1960. o
  -5  15   5     126.    2081.    1371. <
  -3  15   5   45459.   40024.    1848. o
  -1  15   5       5.    2863.    1462. <
   1  15   5    3150.    3076.    1503. <
   3  15   5    2471.    4153.    1716. <
   5  15   5     892.    4082.    1594. <
 -10  16   5   46606.   44542.    2366. o
  -8  16   5   12489.   28804.    1899. o
  -6  16   5   74295.   70716.    2762. o
  -4  16   5     832.    6366.    1645. o
  -2  16   5     228.    6407.    1614. o
   0  16   5   64029.   64594.    2457. o
   2  16   5    1093.    3411.    1919. <
  -7  17   5    4631.    -711.    4173. <
  -5  17   5    1488.   15849.    2041. o
  -3  17   5   13431.   24317.    2152. o
  -1  17   5   29056.   38196.    2356. o
 -20   0   6      97.   -2721.    2802. <
 -18   0   6   64781.   61254.    3533. o
 -16   0   6   19205.   15686.    1594. o
 -14   0   6     671.     975.     914. <
 -12   0   6   21904.   20753.     985. o
 -10   0   6   50520.   48928.    1218. o
  -8   0   6   12212.   12265.     609. o
  -6   0   6   87446.   83854.    1310. o
  -4   0   6   98344.  100648.    1523. o
  -2   0   6   35177.   35282.     863. o
   0   0   6      18.    2437.     477. o
   2   0   6   34302.   40237.    1046. o
   4   0   6    3136.    8447.     822. o
   6   0   6   13757.   14255.    1097. o
   8   0   6  123576.  127025.    3442. o
  10   0   6   39857.   42359.    3503. o
  12   0   6      88.     234.    3340. <
 -19   1   6   20168.   15950.    1929. o
 -17   1   6     550.    -244.    1066. <
 -15   1   6   46016.   47050.    1340. o
 -13   1   6   46530.   42542.    1066. o
 -11   1   6    5687.    6427.     508. o
  -9   1   6  180295.  169394.    1543. o
  -7   1   6      84.      91.     315. <
  -5   1   6   47162.   45669.     741. o
  -3   1   6  120796.  123553.    1097. o
  -1   1   6   13686.   16539.     447. o
   1   1   6  205803.  240567.    1767. o
   3   1   6   35289.   37018.     812. o
   5   1   6    8914.   35038.     985. o
   7   1   6  160725.  160947.    1980. o
   9   1   6    1580.    2213.    1269. <
  11   1   6   18549.   24987.    2599. o
 -20   2   6   12271.   14174.    2284. o
 -18   2   6     626.     640.    1239. <
 -16   2   6   72244.   68361.    2000. o
 -14   2   6    2000.    1564.     711. <
 -12   2   6   70133.   64025.    1147. o
 -10   2   6   67178.   65092.     914. o
  -8   2   6    5130.    4863.     406. o
  -6   2   6  753441.  716352.    3970. o
  -4   2   6   15743.   15514.     457. o
  -2   2   6  526392.  545536.    3391. o
   0   2   6  170682.  162673.    1289. o
   2   2   6    5793.   27403.     802. o
   4   2   6  303197.  339174.    2538. o
   6   2   6     214.    1279.     721. <
   8   2   6   70680.  128548.    2152. o
  10   2   6   81487.   77214.    2985. o
  12   2   6     798.    5097.    2944. <
 -19   3   6    1275.    -173.    1513. <
 -17   3   6    9681.    9351.    1218. o
 -15   3   6   53594.   48187.    1421. o
 -13   3   6   81081.   74981.    1269. o
 -11   3   6   24384.   27352.     772. o
  -9   3   6    2198.    1614.     396. o
  -7   3   6  167060.  159657.    1269. o
  -5   3   6     251.     944.     305. o
  -3   3   6   10648.   11087.     437. o
  -1   3   6  116897.  132163.    1168. o
   1   3   6    5425.    6721.     437. o
   3   3   6    4338.    5990.     528. o
   5   3   6   58958.   76859.    1391. o
   7   3   6   22394.   20174.    1056. o
   9   3   6    7697.   19321.    1279. o
  11   3   6   14266.   19504.    2325. o
 -20   4   6    4260.    4884.    1899. <
 -18   4   6   83478.   73803.    2366. o
 -16   4   6    1850.    2569.    1097. <
 -14   4   6     363.     498.     812. <
 -12   4   6   59463.   53639.    1086. o
 -10   4   6   47983.   45029.     873. o
  -8   4   6   93351.   89500.    1005. o
  -6   4   6    2403.    2528.     487. o
  -4   4   6    5078.    5198.     396. o
  -2   4   6   20730.   39394.     914. o
   0   4   6   48483.   53162.     873. o
   2   4   6   22806.   26743.     792. o
   4   4   6   28095.   53578.    1594. o
   6   4   6    2642.    3310.     812. o
   8   4   6   21057.   27911.    1350. o
  10   4   6   71697.   72341.    2416. o
  12   4   6    1385.    6904.    2538. <
 -19   5   6   17544.   16326.    1726. o
 -17   5   6   13980.   12600.    1300. o
 -15   5   6   92421.   86799.    1899. o
 -13   5   6  123052.  119766.    1909. o
 -11   5   6    1182.    1208.     528. <
  -9   5   6  618785.  606749.    3950. o
  -7   5   6   18840.   19352.     629. o
  -5   5   6  120241.  128894.    1320. o
  -3   5   6  305151.  314665.    2041. o
  -1   5   6    5058.    6457.     447. o
   1   5   6  872509.  943070.    5960. o
   3   5   6   14322.   16336.     914. o
   5   5   6   52504.   88210.    2477. o
   7   5   6  391440.  370253.    3797. o
   9   5   6    3203.    6488.    1442. o
  11   5   6   99598.  117999.    3645. o
 -18   6   6   10702.    9848.    1543. o
 -16   6   6    4941.    4985.    1066. o
 -14   6   6     856.     904.    1005. <
 -12   6   6    9813.   10681.     914. o
 -10   6   6     486.    1604.     589. <
  -8   6   6      18.    1015.     447. <
  -6   6   6  107932.  103653.    1239. o
  -4   6   6   19233.   23180.     650. o
  -2   6   6   90679.   84037.    1015. o
   0   6   6   18114.   19798.     711. o
   2   6   6    7078.    9178.     711. o
   4   6   6   32800.   35465.    1218. o
   6   6   6    1175.    2284.     934. <
   8   6   6     479.    2934.    1279. <
  10   6   6   44697.   41526.    1929. o
 -19   7   6    2972.    2894.    2335. <
 -17   7   6   10845.    9899.    1310. o
 -15   7   6   67674.   63975.    1919. o
 -13   7   6   29219.   29139.    1259. o
 -11   7   6   34068.   35698.    1168. o
  -9   7   6    4324.    4873.     599. o
  -7   7   6   16524.   18844.     761. o
  -5   7   6     228.    4782.     538. o
  -3   7   6   25318.   28063.     761. o
  -1   7   6    4274.    6498.     569. o
   1   7   6   35869.   39120.    1127. o
   3   7   6   17313.   16986.     893. o
   5   7   6   38442.   39272.    1330. o
   7   7   6   19521.   25576.    1523. o
   9   7   6      69.     822.    1432. <
  11   7   6   40075.   37242.    2213. o
 -18   8   6     140.    3838.    1594. <
 -16   8   6   43768.   46481.    1594. o
 -14   8   6    5361.    4650.    1056. o
 -12   8   6   62942.   63335.    1604. o
 -10   8   6    8722.   10285.     782. o
  -8   8   6   53228.   52420.    1168. o
  -6   8   6  223629.  248680.    2284. o
  -4   8   6   18567.   18489.     731. o
  -2   8   6  128088.  162653.    1716. o
   0   8   6  209155.  194087.    2132. o
   2   8   6     922.    2081.     741. <
   4   8   6  144433.  142813.    2142. o
   6   8   6    8911.    7026.    1239. o
   8   8   6   31404.   34724.    1675. o
  10   8   6   43010.   39506.    2051. o
 -17   9   6     737.    1807.    1371. <
 -15   9   6    5406.    4660.    1218. o
 -13   9   6   63497.   61629.    1797. o
 -11   9   6    3793.    6924.     893. o
  -9   9   6  194125.  184959.    2061. o
  -7   9   6   17079.   25962.     893. o
  -5   9   6   26080.   29150.     893. o
  -3   9   6  158345.  153728.    1817. o
  -1   9   6   89917.   94434.    1564. o
   1   9   6  243854.  229826.    2589. o
   3   9   6    5293.    6275.     843. o
   5   9   6   10536.   11778.    1168. o
   7   9   6  116670.  105572.    2691. o
   9   9   6    1378.    3574.    1594. <
 -16  10   6   37169.   34977.    1655. o
 -14  10   6      17.     325.    1168. <
 -12  10   6   15177.   15402.    1147. o
 -10  10   6   16847.   16458.    1503. o
  -8  10   6    1993.    2670.     741. o
  -6  10   6    4809.    5473.     711. o
  -4  10   6     986.    2071.     721. <
  -2  10   6     884.    1442.     711. <
   0  10   6   17153.   18672.    1005. o
   2  10   6   14945.   15900.    1046. o
   4  10   6     186.     833.    1005. <
   6  10   6    2301.    3696.    1340. <
   8  10   6  111176.  102465.    2833. o
 -15  11   6  102521.  102333.    2437. o
 -13  11   6     508.    7371.    1198. o
 -11  11   6   82794.   76564.    1949. o
  -9  11   6   77085.  127147.    2213. o
  -7  11   6      16.    4518.     873. o
  -5  11   6   78040.   93865.    1878. o
  -3  11   6   35172.   49821.    1513. o
  -1  11   6     816.    1381.     863. <
   1  11   6   66276.   71163.    2254. o
   3  11   6   69146.   60320.    1899. o
   5  11   6     353.    2630.    1208. <
   7  11   6   90380.   88860.    2477. o
 -14  12   6    4776.   11940.    1391. o
 -12  12   6   67397.   70056.    2061. o
 -10  12   6   17627.   17463.    1361. o
  -8  12   6   15167.   17829.    1340. o
  -6  12   6  271501.  254528.    3087. o
  -4  12   6    2393.   13788.    1574. o
  -2  12   6  214800.  209073.    2924. o
   0  12   6  113220.  109339.    2092. o
   2  12   6      57.    1543.    1097. <
   4  12   6  264022.  245228.    3219. o
   6  12   6    8832.   10275.    1594. o
 -13  13   6    3016.    3279.    1523. <
 -11  13   6    3245.    5503.    1330. o
  -9  13   6   23544.   26956.    1624. o
  -7  13   6   59196.   58522.    2051. o
  -5  13   6     896.    -772.    1157. <
  -3  13   6     367.     751.    1127. <
  -1  13   6   78054.   76879.    2081. o
   1  13   6   12483.   11382.    1289. o
   3  13   6    4966.    6863.    1533. o
   5  13   6   11905.   11585.    1523. o
 -12  14   6    2644.   10062.    1655. o
 -10  14   6   12284.   19788.    1726. o
  -8  14   6   50377.   57893.    2284. o
  -6  14   6     898.   13118.    1503. o
  -4  14   6    1230.    5036.    1350. o
  -2  14   6    4031.    4417.    1432. o
   0  14   6   23362.   21636.    1574. o
   2  14   6     464.    1503.    1350. <
   4  14   6    6017.    5127.    1726. <
 -11  15   6      67.    6894.    1848. o
  -9  15   6  148582.  143971.    3249. o
  -7  15   6   22598.   22113.    1838. o
  -5  15   6   30162.   31617.    1817. o
  -3  15   6   71591.   73173.    2457. o
  -1  15   6    1733.    1594.    1574. <
   1  15   6  210877.  185426.    3158. o
   3  15   6   17264.   18763.    1787. o
  -8  16   6    2988.    2965.    1868. <
  -6  16   6   77046.   77204.    2802. o
  -4  16   6   11032.    8782.    1645. o
  -2  16   6   34830.   27769.    2020. o
   0  16   6   20211.   22256.    2203. o
 -20   0   7      80.    3675.    2843. <
 -18   0   7  122185.  103186.    4406. o
 -16   0   7   37668.   40958.    2041. o
 -14   0   7   35808.   35505.    1482. o
 -12   0   7    1255.     883.     772. <
 -10   0   7  198544.  185101.    2751. o
  -8   0   7     615.     579.     579. <
  -6   0   7   35538.   34937.    1066. o
  -4   0   7   64649.   60969.    1259. o
  -2   0   7   94756.   85022.    1421. o
   0   0   7  147151.  141138.    1756. o
   2   0   7   25815.   25332.    1015. o
   4   0   7   30562.   32703.    1320. o
   6   0   7   34182.   35607.    1949. o
   8   0   7   91265.   79377.    3848. o
  10   0   7   35893.   36399.    3797. o
 -19   1   7   22906.   20103.    2041. o
 -17   1   7   57589.   59426.    1909. o
 -15   1   7      32.     579.     812. <
 -13   1   7   16870.   15463.     792. o
 -11   1   7   57040.   56411.    1046. o
  -9   1   7   36920.   34307.     792. o
  -7   1   7   11461.   12123.     487. o
  -5   1   7   13137.   14296.     518. o
  -3   1   7   28006.   26997.     660. o
  -1   1   7    9222.    8447.     437. o
   1   1   7    3469.    3625.     447. o
   3   1   7    6452.    7635.     629. o
   5   1   7      55.     325.     812. <
   7   1   7     391.    1269.    1188. <
   9   1   7    2338.    1543.    1990. <
  11   1   7    2230.    1066.    3015. <
 -20   2   7    9425.   10752.    2315. o
 -18   2   7   99185.   96586.    2691. o
 -16   2   7   29409.   25119.    1310. o
 -14   2   7  337624.  323122.    3056. o
 -12   2   7   10548.    9381.     670. o
 -10   2   7   35368.   34429.     863. o
  -8   2   7  126563.  120131.    1239. o
  -6   2   7   32833.   30825.     731. o
  -4   2   7   47111.   46958.     782. o
  -2   2   7      27.      10.     396. <
   0   2   7     664.     426.     457. <
   2   2   7     861.     437.     498. <
   4   2   7   14938.   14945.     863. o
   6   2   7    1251.    3117.    1036. o
   8   2   7   44945.   46552.    1990. o
  10   2   7    3175.    3310.    2254. <
 -19   3   7     821.    2254.    1523. <
 -17   3   7    6298.    5706.    1249. o
 -15   3   7   48472.   47009.    1462. o
 -13   3   7   15546.   15768.     822. o
 -11   3   7    3753.    3320.     548. o
  -9   3   7    5419.    5209.     538. o
  -7   3   7   73274.   70869.     944. o
  -5   3   7   62254.   61010.     985. o
  -3   3   7    7845.    8803.     498. o
  -1   3   7    7187.    8864.     498. o
   1   3   7   41423.   43049.     944. o
   3   3   7    5720.    6782.     751. o
   5   3   7   83597.   76219.    1848. o
   7   3   7     825.    -629.    1229. <
   9   3   7   21022.   22296.    2020. o
  11   3   7   55297.   57578.    3655. o
 -20   4   7     419.      51.    2498. <
 -18   4   7    7345.    9260.    1462. o
 -16   4   7    1289.    2264.    1178. <
 -14   4   7   10919.   11057.     985. o
 -12   4   7   18813.   19260.     802. o
 -10   4   7   42694.   41475.     975. o
  -8   4   7   12282.   11453.     579. o
  -6   4   7   10284.    9869.     457. o
  -4   4   7   19622.   20377.     599. o
  -2   4   7   47432.   45730.     853. o
   0   4   7   43780.   39445.     985. o
   2   4   7    7079.    7625.     772. o
   4   4   7   18317.   19230.    1097. o
   6   4   7   57869.   61721.    1970. o
   8   4   7   28623.   30906.    1523. o
  10   4   7    5520.    5594.    2274. <
 -19   5   7   18234.   16956.    1726. o
 -17   5   7  151514.  141666.    2660. o
 -15   5   7   16766.   18001.    1350. o
 -13   5   7   19518.   17829.    1025. o
 -11   5   7  135130.  128142.    1767. o
  -9   5   7   23991.   22723.     792. o
  -7   5   7   95792.   89936.    1279. o
  -5   5   7    2449.    2366.     528. o
  -3   5   7    9553.   10508.     538. o
  -1   5   7   18267.   17839.     731. o
   1   5   7   32519.   32439.    1036. o
   3   5   7     952.    1797.     772. <
   5   5   7   86752.   75773.    2203. o
   7   5   7    4464.    3147.    1259. <
   9   5   7   11063.   14935.    1787. o
 -18   6   7     112.    2467.    1493. <
 -16   6   7   67391.   67325.    1970. o
 -14   6   7   45821.   47273.    1624. o
 -12   6   7   20611.   18570.     965. o
 -10   6   7    8431.    8021.     761. o
  -8   6   7   19268.   20296.     833. o
  -6   6   7   21567.   21037.     863. o
  -4   6   7    5556.    5168.     569. o
  -2   6   7   19845.   21139.     812. o
   0   6   7   10200.   10448.     792. o
   2   6   7    5391.    5310.     812. o
   4   6   7     172.    1685.     924. <
   6   6   7     129.    1076.    1208. <
   8   6   7     302.    3239.    1452. <
  10   6   7     521.    5605.    2254. <
 -17   7   7    8062.    8508.    1442. o
 -15   7   7   24368.   29810.    1462. o
 -13   7   7   21147.   21596.    1371. o
 -11   7   7   29193.   29322.    1036. o
  -9   7   7     831.    1117.     660. <
  -7   7   7   81685.   79824.    1411. o
  -5   7   7   37450.   33231.     985. o
  -3   7   7   39001.   40237.    1147. o
  -1   7   7    1078.    2163.     690. o
   1   7   7   35228.   35678.    1147. o
   3   7   7   69869.   68696.    1655. o
   5   7   7  135223.  124538.    2528. o
   7   7   7     413.    -467.    1330. <
   9   7   7    7265.    7270.    1736. o
 -18   8   7   13704.   15098.    1635. o
 -16   8   7     259.    2416.    1289. <
 -14   8   7  172173.  166308.    2670. o
 -12   8   7     108.     721.    1208. <
 -10   8   7     454.     701.     751. <
  -8   8   7  197551.  184786.    2061. o
  -6   8   7   36531.   35820.    1107. o
  -4   8   7   16491.   18905.     904. o
  -2   8   7    5723.    6803.     812. o
   0   8   7      27.    1279.     772. <
   2   8   7      40.    -843.     853. <
   4   8   7    3474.    4183.    1320. o
   6   8   7   14168.   11524.    1371. o
   8   8   7     231.    1828.    1574. <
 -17   9   7   71036.   68615.    2081. o
 -15   9   7    1552.      10.    1289. <
 -13   9   7   12680.   13341.    1198. o
 -11   9   7  122157.  118883.    2203. o
  -9   9   7   95032.   81519.    1635. o
  -7   9   7   58082.   57497.    1493. o
  -5   9   7    3903.    5127.     822. o
  -3   9   7    9675.    8803.     843. o
  -1   9   7   28590.   29657.    1168. o
   1   9   7   15328.   16661.    1036. o
   3   9   7    9696.   10448.    1066. o
   5   9   7    3021.    4234.    1269. o
   7   9   7    9941.    9229.    1604. o
 -16  10   7   58524.   56522.    1980. o
 -14  10   7   10391.   11970.    1300. o
 -12  10   7     402.     904.    1117. <
 -10  10   7   37420.   41506.    1604. o
  -8  10   7   12234.   12092.     985. o
  -6  10   7    2846.    2152.     873. <
  -4  10   7   19008.   18580.    1015. o
  -2  10   7   62415.   55964.    1635. o
   0  10   7  129772.  120172.    2548. o
   2  10   7   47312.   43019.    1503. o
   4  10   7   20650.   20804.    1462. o
   6  10   7   18368.   19139.    1696. o
 -15  11   7    2253.    4498.    1503. <
 -13  11   7    3486.    3645.    1218. <
 -11  11   7    1546.    1330.    1117. <
  -9  11   7      17.    -122.    1005. <
  -7  11   7   33995.   34033.    1350. o
  -5  11   7   26505.   22916.    1330. o
  -3  11   7   11431.   10133.    1086. o
  -1  11   7   21336.   21616.    1239. o
   1  11   7    6029.    7361.    1127. o
   3  11   7   24280.   22692.    1482. o
   5  11   7     651.    1858.    1564. <
   7  11   7   11588.    8823.    1807. o
 -14  12   7  104808.   99114.    2670. o
 -12  12   7     625.    1401.    1239. <
 -10  12   7    3890.    4579.    1269. o
  -8  12   7   77706.   78758.    2173. o
  -6  12   7   24208.   22489.    1249. o
  -4  12   7   47614.   46867.    1553. o
  -2  12   7   10691.   10417.    1178. o
   0  12   7   14829.   14224.    1239. o
   2  12   7    4201.    2457.    1320. <
   4  12   7     368.    4082.    1533. <
   6  12   7    5950.    5259.    1899. <
 -13  13   7   28957.   25586.    1726. o
 -11  13   7    2630.    2823.    1330. <
  -9  13   7   22253.   25434.    1807. o
  -7  13   7    2654.    4356.    1472. <
  -5  13   7    3824.    2965.    1361. <
  -3  13   7    2102.    3604.    1259. <
  -1  13   7     733.    -467.    1178. <
   1  13   7    1251.     640.    1330. <
   3  13   7    4460.    6995.    1553. o
 -12  14   7       1.    2081.    1675. <
 -10  14   7   13760.   14468.    1746. o
  -8  14   7   11963.    8569.    1807. o
  -6  14   7      39.    -629.    1574. <
  -4  14   7   69460.   65650.    2224. o
  -2  14   7   94596.   80636.    2457. o
   0  14   7   52395.   55334.    2081. o
   2  14   7   13601.   12783.    1635. o
  -9  15   7    2669.    3868.    1828. <
  -7  15   7   40428.   40227.    2356. o
  -5  15   7      67.    -863.    1614. <
  -3  15   7   20482.   22327.    1716. o
  -1  15   7   32127.   28987.    1929. o
   1  15   7    1848.    1127.    1645. <
  -6  16   7   61364.   54888.    2680. o
  -4  16   7   24482.   23190.    2041. o
 -20   0   8   27476.   20611.    3686. o
 -18   0   8      84.   10326.    2427. o
 -16   0   8   45688.   51507.    2386. o
 -14   0   8   62609.   69528.    2112. o
 -12   0   8   31726.   34612.    1462. o
 -10   0   8   13151.   12996.     893. o
  -8   0   8      24.     102.     761. <
  -6   0   8  100863.   97196.    1858. o
  -4   0   8   59998.   57274.    1432. o
  -2   0   8    5799.    7940.     833. o
   0   0   8   61823.   61650.    1401. o
   2   0   8   10332.   12326.    1005. o
   4   0   8  317802.  286947.    4965. o
   6   0   8   30801.   30642.    3239. o
   8   0   8     474.   -4366.    3026. <
 -19   1   8    1370.    7879.    2020. o
 -17   1   8   33404.   55740.    2020. o
 -15   1   8      21.    6833.     924. o
 -13   1   8   54046.   61832.    1391. o
 -11   1   8    7684.    7950.     650. o
  -9   1   8   22728.   24489.     782. o
  -7   1   8  172220.  161485.    1543. o
  -5   1   8   33682.   31749.     873. o
  -3   1   8   42017.   41303.     934. o
  -1   1   8   73205.   72056.    1046. o
   1   1   8   21355.   21606.     761. o
   3   1   8   53498.   54644.    1411. o
   5   1   8   19366.   20062.    1665. o
   7   1   8    1356.    4061.    2020. <
   9   1   8   29103.   28754.    2782. o
 -20   2   8   64134.   76138.    3361. o
 -18   2   8      19.     538.    1381. <
 -16   2   8    7401.   10559.    1208. o
 -14   2   8  115733.  143189.    2041. o
 -12   2   8    6231.    5808.     711. o
 -10   2   8  187265.  179182.    1878. o
  -8   2   8    6349.    7351.     558. o
  -6   2   8   27957.   27748.     802. o
  -4   2   8  448999.  421354.    3107. o
  -2   2   8    1325.    2213.     548. o
   0   2   8  287872.  271047.    2224. o
   2   2   8   48320.   48481.    1381. o
   4   2   8   58283.   55070.    1655. o
   6   2   8   44198.   49070.    2183. o
   8   2   8   23415.   21393.    2376. o
 -19   3   8   39204.   42166.    2010. o
 -17   3   8    2324.    3127.    1381. <
 -15   3   8     849.    2944.    1097. <
 -13   3   8    7392.    8224.     893. o
 -11   3   8      89.     142.     599. <
  -9   3   8     598.     234.     538. <
  -7   3   8     738.     792.     487. <
  -5   3   8    1059.    1960.     518. o
  -3   3   8   91359.   85235.    1188. o
  -1   3   8    2399.    4396.     619. o
   1   3   8   36695.   34977.    1137. o
   3   3   8    8418.    9178.     965. o
   5   3   8   13933.   15372.    1239. o
   7   3   8   65593.   64025.    2457. o
   9   3   8   37718.   38287.    3300. o
 -18   4   8    8633.   10772.    1543. o
 -16   4   8     501.    2741.    1350. <
 -14   4   8    2730.    4021.    1025. o
 -12   4   8   11633.   12488.     883. o
 -10   4   8    5448.    6975.     731. o
  -8   4   8     461.     274.     538. <
  -6   4   8     189.     985.     589. <
  -4   4   8   28921.   27860.     904. o
  -2   4   8    3469.    3807.     599. o
   0   4   8   38374.   41750.    1269. o
   2   4   8  172172.  167029.    2203. o
   4   4   8   51431.   52827.    1624. o
   6   4   8    1729.    1543.    1249. <
   8   4   8    6528.    5533.    1878. <
 -19   5   8     522.     244.    1655. <
 -17   5   8   50192.   60137.    2061. o
 -15   5   8   15388.   17017.    1361. o
 -13   5   8  184907.  197650.    2538. o
 -11   5   8   95008.   87733.    1584. o
  -9   5   8    6425.    7574.     761. o
  -7   5   8  335521.  317305.    2944. o
  -5   5   8    4876.    4711.     660. o
  -3   5   8  156551.  143646.    1706. o
  -1   5   8   13308.   15869.     904. o
   1   5   8    3423.    2396.     833. <
   3   5   8  274555.  259056.    3097. o
   5   5   8    3464.    3290.    1198. <
   7   5   8   24067.   20083.    1665. o
   9   5   8   29297.   26510.    2721. o
 -18   6   8     675.    2335.    1553. <
 -16   6   8    2996.    4092.    1442. <
 -14   6   8     190.    1675.    1097. <
 -12   6   8    9241.   11199.     954. o
 -10   6   8    3166.    7209.     802. o
  -8   6   8    3092.    3411.     772. o
  -6   6   8    9769.    9869.     822. o
  -4   6   8   48727.   49902.    1249. o
  -2   6   8   26249.   25515.     975. o
   0   6   8   22622.   23545.    1056. o
   2   6   8    4304.    7432.    1097. o
   4   6   8   15259.   14661.    1188. o
   6   6   8    5404.    7513.    1421. o
   8   6   8    2957.     569.    1868. <
 -17   7   8    3614.    5066.    1472. o
 -15   7   8   12630.   15321.    1381. o
 -13   7   8      19.    1066.    1015. <
 -11   7   8   11313.   15260.     975. o
  -9   7   8   32028.   33201.    1137. o
  -7   7   8    6092.    7107.     812. o
  -5   7   8   12190.   12194.     904. o
  -3   7   8   63958.   61934.    1472. o
  -1   7   8   26664.   26388.    1107. o
   1   7   8   76081.   72574.    1868. o
   3   7   8   24569.   22316.    1340. o
   5   7   8   26022.   25170.    1493. o
   7   7   8   76736.   83377.    2751. o
 -18   8   8    4007.    3787.    1807. <
 -16   8   8   33185.   34856.    1736. o
 -14   8   8   64957.   69396.    2152. o
 -12   8   8    5375.    3076.    1097. <
 -10   8   8  192790.  201072.    2620. o
  -8   8   8   13704.   13158.     995. o
  -6   8   8   32888.   35028.    1259. o
  -4   8   8  185494.  169993.    2295. o
  -2   8   8   32419.   31972.    1239. o
   0   8   8  120814.  110933.    2274. o
   2   8   8   92073.   87642.    2152. o
   4   8   8    2977.    4376.    1239. o
   6   8   8  111812.  100150.    2843. o
 -17   9   8   68731.   63386.    2264. o
 -15   9   8   11684.   11097.    1574. o
 -13   9   8   58206.   62746.    2000. o
 -11   9   8    8154.    9239.    1178. o
  -9   9   8       1.    1909.    1005. <
  -7   9   8  238650.  236841.    2914. o
  -5   9   8   72866.   73173.    1726. o
  -3   9   8   59101.   62391.    1746. o
  -1   9   8   42336.   46471.    1756. o
   1   9   8   11720.   13412.    1208. o
   3   9   8   65961.   63345.    1970. o
   5   9   8    2042.     264.    1462. <
   7   9   8   26444.   25525.    3056. o
 -16  10   8   20598.   19697.    1726. o
 -14  10   8   20695.   17342.    1533. o
 -12  10   8    2664.    5097.    1229. o
 -10  10   8   21114.   25647.    1361. o
  -8  10   8    2515.    4538.    1015. o
  -6  10   8   71019.   71488.    2041. o
  -4  10   8     318.    1645.    1188. <
  -2  10   8    2517.    1756.    1025. <
   0  10   8   22085.   19027.    1300. o
   2  10   8    7965.    7331.    1279. o
   4  10   8   98252.   91896.    2691. o
   6  10   8     100.    2234.    1777. <
 -15  11   8    7882.    7229.    1594. o
 -13  11   8   28582.   31434.    1675. o
 -11  11   8   13846.   12762.    1361. o
  -9  11   8    7009.    7178.    1218. o
  -7  11   8   12981.   13737.    1249. o
  -5  11   8   30562.   31099.    1411. o
  -3  11   8     743.    -924.    1137. <
  -1  11   8   21999.   23403.    1381. o
   1  11   8    2189.   10001.    1391. o
   3  11   8   13787.   11372.    1564. o
   5  11   8   37030.   33840.    2041. o
 -14  12   8  105001.   93348.    2731. o
 -12  12   8    4833.    7087.    1523. o
 -10  12   8   90852.   89408.    2477. o
  -8  12   8    4175.    4610.    1239. o
  -6  12   8   47164.   47669.    1736. o
  -4  12   8  176632.  181913.    2772. o
  -2  12   8    1148.    1838.    1208. <
   0  12   8   91114.   84728.    2224. o
   2  12   8   52483.   52867.    2041. o
   4  12   8   20949.   15534.    1888. o
 -13  13   8    7544.    5137.    1645. o
 -11  13   8       7.     406.    1503. <
  -9  13   8    4973.    3889.    1493. <
  -7  13   8    7669.    8843.    1462. o
  -5  13   8   19800.   16885.    1503. o
  -3  13   8    3716.    4010.    1320. o
  -1  13   8     195.    4010.    1472. <
   1  13   8   26922.   26500.    1756. o
 -10  14   8    3827.    6985.    1828. o
  -8  14   8   15314.   17534.    1888. o
  -6  14   8    3008.    5483.    1696. o
  -4  14   8   20846.   18672.    1635. o
  -2  14   8    6691.    7666.    1493. o
   0  14   8    6392.    7615.    1696. o
  -7  15   8  125524.  113258.    3858. o
  -5  15   8     346.    7209.    1888. o
  -3  15   8   45641.   52045.    2092. o
 -18   0   9   68849.   70066.    4528. o
 -16   0   9    6937.    7503.    1706. o
 -14   0   9  176460.  163211.    3361. o
 -12   0   9  166106.  162378.    2650. o
 -10   0   9  113358.  104343.    2142. o
  -8   0   9  216224.  209286.    2630. o
  -6   0   9     108.    -122.     812. <
  -4   0   9  126784.  119624.    2112. o
  -2   0   9   10975.   12935.    1086. o
   0   0   9   33698.   38115.    1564. o
   2   0   9  198166.  187294.    5554. o
   4   0   9   56205.   59995.    3939. o
   6   0   9    7115.   25769.    3574. o
   8   0   9    4035.   10041.    3899. <
 -19   1   9    8555.    4630.    2315. <
 -17   1   9    4393.    7940.    1493. o
 -15   1   9    6271.    6935.    1107. o
 -13   1   9   19041.   19778.    1005. o
 -11   1   9   24806.   26053.     893. o
  -9   1   9   15370.   16235.     792. o
  -7   1   9   20869.   20418.     782. o
  -5   1   9   50528.   47364.    1076. o
  -3   1   9    2202.    2569.     680. o
  -1   1   9    1440.    4457.     721. o
   1   1   9   80527.  114121.    1970. o
   3   1   9    4738.    5868.    1726. o
   5   1   9    3431.    7107.    2183. o
   7   1   9   13489.   14042.    2518. o
 -18   2   9   15481.   15554.    1787. o
 -16   2   9    5942.    6660.    1320. o
 -14   2   9   40298.   40054.    1411. o
 -12   2   9  144620.  136955.    1939. o
 -10   2   9   55593.   52004.    1259. o
  -8   2   9    2869.    2741.     629. o
  -6   2   9     229.    1188.     650. <
  -4   2   9    1978.    1401.     690. <
  -2   2   9   35038.   34054.    1178. o
   0   2   9    3767.    4711.     873. o
   2   2   9    4655.    7381.    1036. o
   4   2   9   58928.   76747.    2853. o
   6   2   9    3096.     508.    2203. <
   8   2   9   94278.  108516.    4650. o
 -19   3   9    7623.    6183.    1919. o
 -17   3   9   95085.   85712.    2691. o
 -15   3   9   57950.   60908.    2031. o
 -13   3   9     337.    1858.     965. <
 -11   3   9  260887.  239522.    2467. o
  -9   3   9   11801.   11595.     792. o
  -7   3   9   24725.   23271.     883. o
  -5   3   9  103971.   97064.    1553. o
  -3   3   9   10381.   11676.     822. o
  -1   3   9  164237.  158622.    2010. o
   1   3   9     904.    8945.    1036. o
   3   3   9      65.    2782.    1157. <
   5   3   9   56022.   57101.    2437. o
   7   3   9   15024.   17402.    2609. o
 -18   4   9   27089.   27982.    1939. o
 -16   4   9   17936.   18509.    1523. o
 -14   4   9   42339.   44014.    1594. o
 -12   4   9    5261.    3188.     883. o
 -10   4   9   11915.   12458.     924. o
  -8   4   9  277285.  261392.    2701. o
  -6   4   9  171352.  155667.    2102. o
  -4   4   9  111025.  105968.    1685. o
  -2   4   9   76203.   80717.    1564. o
   0   4   9   18871.   21565.    1097. o
   2   4   9   27187.   26418.    1310. o
   4   4   9     228.    2528.    1289. <
   6   4   9   32834.   39150.    2437. o
 -19   5   9  104304.   97358.    3239. o
 -17   5   9   88619.   80189.    2630. o
 -15   5   9  121176.  115309.    2599. o
 -13   5   9    6418.    5919.    1036. o
 -11   5   9     365.    1229.     873. <
  -9   5   9     606.     802.     853. <
  -7   5   9    3621.    2498.     843. <
  -5   5   9   55434.   54715.    1584. o
  -3   5   9   44918.   59254.    1523. o
  -1   5   9   14793.   15067.    1036. o
   1   5   9   16593.   24956.    1249. o
   3   5   9    1510.    4681.    1208. o
   5   5   9   63606.   71762.    2274. o
   7   5   9   69793.   68655.    3320. o
 -18   6   9    8587.    8711.    1878. o
 -16   6   9     237.     203.    1411. <
 -14   6   9   93989.   87956.    2325. o
 -12   6   9    9190.    8975.    1066. o
 -10   6   9   12921.   14438.    1025. o
  -8   6   9   18252.   18529.    1025. o
  -6   6   9     176.    1208.     893. <
  -4   6   9   14373.   14326.    1005. o
  -2   6   9   13306.   15656.    1097. o
   0   6   9   11967.   15057.    1127. o
   2   6   9   21889.   25261.    1411. o
   4   6   9       6.    4396.    1320. o
   6   6   9      61.    6376.    1645. o
 -17   7   9     335.    -244.    1675. <
 -15   7   9  111890.  105816.    2741. o
 -13   7   9    8087.    9544.    1249. o
 -11   7   9  185700.  182847.    2802. o
  -9   7   9    1386.    1107.    1056. <
  -7   7   9   18487.   18540.    1117. o
  -5   7   9  288934.  284094.    3076. o
  -3   7   9   64416.   61741.    1746. o
  -1   7   9   60509.   60817.    1878. o
   1   7   9   12268.   14488.    1289. o
   3   7   9    7920.   14590.    1340. o
   5   7   9    5340.    5269.    1482. o
 -16   8   9   15491.   14407.    1746. o
 -14   8   9   33667.   31708.    1635. o
 -12   8   9    3183.   -1239.    1157. <
 -10   8   9    6963.    6813.    1036. o
  -8   8   9   13117.   13463.    1269. o
  -6   8   9    1509.   11676.    1665. o
  -4   8   9   26948.   26865.    1472. o
  -2   8   9     718.    4681.    1107. o
   0   8   9    9227.   11300.    1340. o
   2   8   9   46953.   51994.    1807. o
   4   8   9   29483.   30561.    1706. o
 -15   9   9   41601.   40024.    1949. o
 -13   9   9   53149.   48248.    1888. o
 -11   9   9    5606.    5777.    1279. o
  -9   9   9   13454.   16113.    1269. o
  -7   9   9   29209.   27616.    1421. o
  -5   9   9    8126.    7848.    1330. o
  -3   9   9    3722.    2051.    1168. <
  -1   9   9    6028.    5259.    1208. o
   1   9   9   93567.   84118.    2305. o
   3   9   9     431.   -1340.    1421. <
   5   9   9     126.    3726.    1828. <
 -14  10   9  141000.  140042.    2965. o
 -12  10   9   11764.   12407.    1513. o
 -10  10   9     153.     274.    1259. <
  -8  10   9  119330.  123523.    2457. o
  -6  10   9    4700.   11849.    1269. o
  -4  10   9   55109.   62147.    1960. o
  -2  10   9   13963.   12306.    1300. o
   0  10   9   37236.   38166.    1655. o
   2  10   9   89485.   86799.    2477. o
   4  10   9   25346.   30865.    1960. o
 -13  11   9   25478.   21646.    1756. o
 -11  11   9   64108.   66218.    2244. o
  -9  11   9     289.    5919.    1330. o
  -7  11   9    1521.    3269.    1340. <
  -5  11   9   14665.   15037.    1462. o
  -3  11   9    5400.   14813.    1452. o
  -1  11   9  110754.  111298.    2599. o
   1  11   9     243.    -457.    1442. <
   3  11   9     108.    2609.    1726. <
 -12  12   9  105469.  101754.    2955. o
 -10  12   9   51427.   48268.    2061. o
  -8  12   9     520.    -579.    1452. <
  -6  12   9   28770.   33130.    1939. o
  -4  12   9    5464.    4559.    1411. o
  -2  12   9   18374.   19007.    1594. o
   0  12   9    6214.    4752.    1533. o
 -11  13   9   69408.   69823.    2640. o
  -9  13   9    6614.    8498.    1685. o
  -7  13   9   18353.   18062.    1706. o
  -5  13   9   17990.   21971.    1696. o
  -3  13   9    1606.    5117.    1503. o
  -1  13   9   21768.   21626.    1736. o
  -8  14   9  138043.  124254.    3361. o
  -6  14   9   15916.   16438.    1980. o
  -4  14   9   47450.   50684.    2224. o
 -18   0  10   65878.   58147.    3990. o
 -16   0  10   28897.   32114.    3320. o
 -14   0  10   16264.   16529.    1655. o
 -12   0  10    1439.    2224.    1198. <
 -10   0  10   86252.   78859.    2173. o
  -8   0  10   59575.   55162.    1899. o
  -6   0  10   29371.   33566.    1635. o
  -4   0  10  217346.  201986.    3645. o
  -2   0  10      52.    1208.    1330. <
   0   0  10   13819.   14580.    2122. o
   2   0  10   33845.   31789.    3351. o
   4   0  10   27240.   26246.    3696. o
   6   0  10  212140.  191975.    7381. o
 -19   1  10      81.    1371.    2498. <
 -17   1  10     173.    2345.    1807. <
 -15   1  10   10438.    9717.    1391. o
 -13   1  10      78.    1025.    1036. <
 -11   1  10   18227.   18753.     944. o
  -9   1  10    5772.    6051.     792. o
  -7   1  10   12381.   12153.     893. o
  -5   1  10   38452.   36876.    1168. o
  -3   1  10     579.     650.     914. <
  -1   1  10    1449.     853.    1157. <
   1   1  10   17286.   17768.    2254. o
   3   1  10       2.   -3340.    1990. <
   5   1  10      55.    2051.    2356. <
 -18   2  10   86060.   82281.    3137. o
 -16   2  10   23852.   24002.    1665. o
 -14   2  10   29699.   32886.    1462. o
 -12   2  10    7785.    7686.    1005. o
 -10   2  10    2136.    2762.     965. <
  -8   2  10   75871.   75427.    1493. o
  -6   2  10    4363.    4285.     822. o
  -4   2  10   28188.   27637.    1127. o
  -2   2  10   62278.   60787.    1828. o
   0   2  10    9969.    7930.    1229. o
   2   2  10   33835.   31251.    2437. o
   4   2  10    8020.    8732.    2325. o
   6   2  10   33317.   29921.    2995. o
 -19   3  10    1544.   -4153.    2122. <
 -17   3  10    1628.    2132.    1614. <
 -15   3  10   17012.   16844.    1493. o
 -13   3  10     760.    1411.    1025. <
 -11   3  10   25292.   26784.    1269. o
  -9   3  10      94.    -264.     893. <
  -7   3  10   53163.   50329.    1503. o
  -5   3  10    1846.    3188.     883. o
  -3   3  10   16507.   13910.    1076. o
  -1   3  10  123980.  108466.    2051. o
   1   3  10    1691.    1289.    1269. <
   3   3  10   97943.   94485.    3757. o
   5   3  10    2438.    5462.    2457. <
 -18   4  10     343.    1797.    1807. <
 -16   4  10    6385.    4985.    1594. o
 -14   4  10   15082.   13696.    1462. o
 -12   4  10    6261.    7473.    1107. o
 -10   4  10   12461.   14367.    1208. o
  -8   4  10    2437.    2559.     914. <
  -6   4  10    1461.    1655.     985. <
  -4   4  10   40313.   40501.    1421. o
  -2   4  10   47538.   45435.    1472. o
   0   4  10   16248.   17037.    1229. o
   2   4  10   15665.   20469.    1523. o
   4   4  10   55413.   58238.    3076. o
 -17   5  10   18873.   22022.    1939. o
 -15   5  10   29828.   31129.    1787. o
 -13   5  10   31424.   28804.    1533. o
 -11   5  10  267259.  242730.    2965. o
  -9   5  10   17161.   16580.    1300. o
  -7   5  10   21240.   19961.    1391. o
  -5   5  10   96572.   93642.    2213. o
  -3   5  10   11445.    8884.    1117. o
  -1   5  10  121624.  120538.    2325. o
   1   5  10     281.    -112.    1279. <
   3   5  10   29185.   27830.    1797. o
   5   5  10   31155.   28845.    2883. o
 -16   6  10    6021.    4955.    1696. <
 -14   6  10     997.    1858.    1350. <
 -12   6  10     310.     965.    1107. <
 -10   6  10   15825.   16712.    1361. o
  -8   6  10       0.     294.    1066. <
  -6   6  10    4328.    3381.    1137. <
  -4   6  10   16670.   17423.    1493. o
  -2   6  10   25691.   25068.    1391. o
   0   6  10   13707.   13849.    1350. o
   2   6  10      25.    -589.    1411. <
   4   6  10   11326.   10356.    1797. o
 -17   7  10    1453.    1767.    1868. <
 -15   7  10   11548.    8996.    1614. o
 -13   7  10   15552.   19068.    1493. o
 -11   7  10   66265.   65010.    1868. o
  -9   7  10    8774.    8996.    1198. o
  -7   7  10   28077.   27901.    1411. o
  -5   7  10     559.    3564.    1259. <
  -3   7  10    4089.    5615.    1157. o
  -1   7  10  167260.  162500.    2853. o
   1   7  10   29179.   32185.    1665. o
   3   7  10   96211.   94566.    2691. o
 -16   8  10    2000.    5401.    1817. <
 -14   8  10    1120.    2173.    1482. <
 -12   8  10   24254.   24814.    1624. o
 -10   8  10    6633.    7402.    1289. o
  -8   8  10   37249.   37221.    1584. o
  -6   8  10    2858.    1919.    1462. <
  -4   8  10    4903.    5767.    1320. o
  -2   8  10   29653.   26774.    1493. o
   0   8  10   27352.   22916.    1553. o
   2   8  10    4256.    6945.    1553. o
 -15   9  10   21163.   21068.    1817. o
 -13   9  10   12822.    9463.    1604. o
 -11   9  10   29742.   30825.    1696. o
  -9   9  10    3674.    1797.    1289. <
  -7   9  10   16876.   16458.    1411. o
  -5   9  10   21171.   22235.    1493. o
  -3   9  10   13670.   15595.    1411. o
  -1   9  10   16473.   16407.    1503. o
   1   9  10     237.    3797.    1533. <
 -14  10  10     818.     132.    1706. <
 -12  10  10    1365.    1482.    1553. <
 -10  10  10   40321.   41496.    1939. o
  -8  10  10   43428.   39100.    1858. o
  -6  10  10   10683.   10519.    1503. o
  -4  10  10  139249.  129330.    2772. o
  -2  10  10    1566.    1980.    1391. <
   0  10  10   28017.   28581.    1756. o
 -13  11  10    9517.   10031.    1838. o
 -11  11  10    7832.    8305.    1645. o
  -9  11  10   33713.   31180.    1838. o
  -7  11  10     141.    2721.    1503. <
  -5  11  10   28079.   24459.    1706. o
  -3  11  10    6150.    6285.    1513. o
  -1  11  10    1768.     -30.    1543. <
 -10  12  10    5740.    5188.    1736. <
  -8  12  10   92241.   93490.    3087. o
  -6  12  10   35550.   32480.    2071. o
  -4  12  10   45414.   45252.    1990. o
  -2  12  10   40190.   41333.    1990. o
  -7  13  10   22177.   23504.    2447. o
  -5  13  10      77.    5249.    3726. <
 -18   0  11   94680.   94505.    5280. o
 -16   0  11  114504.  108811.    4813. o
 -14   0  11    4180.    6193.    2112. <
 -12   0  11  300216.  295171.    4508. o
 -10   0  11     679.     416.    1432. <
  -8   0  11    5737.    7168.    1472. o
  -6   0  11  193050.  187629.    3767. o
  -4   0  11   64368.   59538.    2833. o
  -2   0  11  178388.  174755.    4853. o
   0   0  11    4118.    4559.    2823. <
   2   0  11    1732.    2985.    3229. <
   4   0  11    4989.    7249.    3777. <
 -17   1  11   21909.   30500.    2264. o
 -15   1  11   21560.   24164.    1838. o
 -13   1  11     454.    3168.    1239. <
 -11   1  11    1272.    2711.    1198. <
  -9   1  11   31022.   31322.    1655. o
  -7   1  11     998.    -558.    1147. <
  -5   1  11     344.    -234.    1117. <
  -3   1  11   36302.   33008.    1614. o
  -1   1  11     685.    1300.    1787. <
   1   1  11   21407.   22601.    2406. o
   3   1  11   38774.   43333.    3026. o
 -18   2  11   19064.   32561.    2843. o
 -16   2  11   13691.   17839.    1909. o
 -14   2  11     378.   29840.    1614. o
 -12   2  11     245.    1990.    1188. <
 -10   2  11   10781.   15027.    1330. o
  -8   2  11     897.    2447.    1188. <
  -6   2  11    1607.     -61.    1168. <
  -4   2  11    7930.   10184.    1330. o
  -2   2  11   27415.   29332.    1868. o
   0   2  11   81516.   76260.    3391. o
   2   2  11   13521.    9016.    2416. o
   4   2  11   14363.   19991.    2863. o
 -17   3  11    1893.    8569.    2010. o
 -15   3  11   33284.   35688.    1878. o
 -13   3  11   31225.   34977.    1624. o
 -11   3  11    2527.    4112.    1259. o
  -9   3  11  201142.  187172.    2670. o
  -7   3  11   15365.   17433.    1482. o
  -5   3  11    3272.    4000.    1259. o
  -3   3  11   66433.   63792.    2284. o
  -1   3  11    9625.    9524.    1482. o
   1   3  11    3957.    8133.    2213. o
   3   3  11     540.     -30.    2467. <
 -16   4  11   69219.   71579.    2599. o
 -14   4  11   17594.   21261.    1543. o
 -12   4  11   92061.   84819.    2305. o
 -10   4  11    5764.    7463.    1289. o
  -8   4  11    2188.    1868.    1269. <
  -6   4  11   93318.   95642.    2305. o
  -4   4  11   13470.   10813.    1442. o
  -2   4  11   53740.   55040.    2254. o
   0   4  11     266.    -995.    1614. <
   2   4  11      44.    2599.    2335. <
 -17   5  11   11689.   24185.    2092. o
 -15   5  11    2281.    3746.    1584. <
 -13   5  11    5237.   11635.    1493. o
 -11   5  11     740.   14407.    1371. o
  -9   5  11    1296.     366.    1391. <
  -7   5  11   35761.   35739.    1949. o
  -5   5  11   12672.   12783.    1493. o
  -3   5  11   32498.   27434.    1797. o
  -1   5  11    1730.    3472.    1452. <
   1   5  11    3111.    2640.    1767. <
   3   5  11  146451.  114547.    4934. o
 -16   6  11   19548.   20083.    1990. o
 -14   6  11     871.    6681.    1553. o
 -12   6  11   59966.   60066.    1909. o
 -10   6  11    1299.    5726.    1350. o
  -8   6  11    9413.    9666.    1279. o
  -6   6  11   30840.   29200.    1645. o
  -4   6  11     518.    1848.    1340. <
  -2   6  11    2198.    1716.    1340. <
   0   6  11   28861.   26185.    1828. o
   2   6  11   14941.   15250.    2000. o
 -15   7  11   75973.   83479.    2711. o
 -13   7  11   48585.   56756.    2132. o
 -11   7  11   10796.   12214.    1432. o
  -9   7  11  234771.  224465.    3279. o
  -7   7  11   15040.   13483.    1533. o
  -5   7  11   35392.   36236.    2010. o
  -3   7  11   25883.   29820.    1685. o
  -1   7  11    6968.    6356.    1513. o
   1   7  11   62711.   67214.    2376. o
 -14   8  11     384.    8427.    1939. o
 -12   8  11    6191.    7473.    1614. o
 -10   8  11   23175.   26855.    1797. o
  -8   8  11    2489.    5107.    1432. o
  -6   8  11   42828.   43709.    1888. o
  -4   8  11   14939.   15646.    1543. o
  -2   8  11     482.    1421.    1462. <
   0   8  11   28471.   22692.    1817. o
 -13   9  11    2068.    3909.    1726. <
 -11   9  11     888.   11179.    1645. o
  -9   9  11     794.    3797.    1604. <
  -7   9  11    7016.   22367.    1675. o
  -5   9  11   14025.   16154.    1706. o
  -3   9  11   34850.   35028.    1777. o
  -1   9  11     370.     487.    1604. <
 -12  10  11  201707.  188401.    3787. o
 -10  10  11    7972.    8691.    1767. o
  -8  10  11     706.    2843.    1685. <
  -6  10  11   51178.   56350.    2264. o
  -4  10  11    1404.    1736.    1594. <
  -2  10  11   52120.   46836.    2061. o
  -9  11  11   93382.   92485.    3178. o
  -7  11  11    7859.   22499.    1970. o
  -5  11  11   10668.   11432.    1878. o
 -16   0  12   39486.   44430.    4132. o
 -14   0  12    7339.   10295.    2873. o
 -12   0  12   86169.   80758.    4437. o
 -10   0  12    8549.    9046.    2396. o
  -8   0  12  333043.  296074.    5797. o
  -6   0  12   27579.   28418.    2701. o
  -4   0  12   18567.   14976.    2569. o
  -2   0  12  169796.  135808.    6102. o
   0   0  12     123.   -1696.    3279. <
 -17   1  12   11537.    8650.    2620. o
 -15   1  12    1532.    1279.    2051. <
 -13   1  12    1188.    3168.    1706. <
 -11   1  12    3013.    2508.    1604. <
  -9   1  12     759.    -609.    1350. <
  -7   1  12      77.    3076.    1624. <
  -5   1  12       3.    2274.    1645. <
  -3   1  12     219.   -2701.    1868. <
  -1   1  12     330.     812.    2284. <
   1   1  12   12704.    8996.    2640. o
 -16   2  12   22372.   24378.    2356. o
 -14   2  12   13898.   13148.    1929. o
 -12   2  12   40026.   39780.    1828. o
 -10   2  12   14918.   13859.    1503. o
  -8   2  12   10787.   13037.    1624. o
  -6   2  12    1211.    -711.    1482. <
  -4   2  12      63.    2985.    2152. <
  -2   2  12    3976.    4153.    2427. <
   0   2  12    4196.    -619.    2416. <
 -15   3  12   58563.   56959.    2254. o
 -13   3  12    8154.    4742.    1452. o
 -11   3  12    5423.    5686.    1543. o
  -9   3  12   44803.   45973.    2000. o
  -7   3  12     191.    1188.    1696. <
  -5   3  12   79103.   74260.    2802. o
  -3   3  12     275.   -1401.    1939. <
  -1   3  12   33175.   31343.    2934. o
   1   3  12   65728.   66625.    3970. o
 -16   4  12    4539.    4782.    1990. <
 -14   4  12    6811.    9178.    1635. o
 -12   4  12   68737.   65670.    2122. o
 -10   4  12    5462.    6478.    1472. o
  -8   4  12   60675.   57527.    2315. o
  -6   4  12    5040.    1574.    1746. <
  -4   4  12   10076.   10427.    1878. o
  -2   4  12   55694.   55487.    2802. o
   0   4  12    5327.   13564.    3249. o
 -15   5  12   21310.   22337.    1939. o
 -13   5  12    3321.    7178.    1655. o
 -11   5  12    4245.    7097.    1574. o
  -9   5  12   24159.   22936.    1655. o
  -7   5  12    2710.    3696.    1655. <
  -5   5  12   33144.   29881.    2020. o
  -3   5  12   10228.   11950.    1990. o
  -1   5  12   29336.   29302.    2345. o
 -14   6  12   25854.   22997.    2020. o
 -12   6  12    2733.    3259.    1553. <
 -10   6  12   16331.   16519.    1685. o
  -8   6  12   32564.   29403.    1807. o
  -6   6  12   20924.   19403.    1919. o
  -4   6  12   11042.    9747.    1868. o
  -2   6  12   40739.   40816.    2183. o
 -13   7  12     463.    1756.    1767. <
 -11   7  12    9853.    7950.    1706. o
  -9   7  12   42365.   40816.    1939. o
  -7   7  12    1772.    3950.    1655. <
  -5   7  12  118339.  113826.    3117. o
  -3   7  12    4867.    4173.    2041. <
 -12   8  12    8578.    8417.    2112. o
 -10   8  12    2006.    1635.    1756. <
  -8   8  12    1733.    -954.    1685. <
  -6   8  12   17625.   19585.    2092. o
  -4   8  12     113.    -467.    1767. <
 -11   9  12    1297.    -396.    2142. <
  -9   9  12    5697.    8762.    1878. o
  -7   9  12   15122.   13311.    1929. o
  -5   9  12   12876.   15666.    1970. o
 -14   0  13   55790.   56421.    3950. o
 -12   0  13   65089.   60421.    3838. o
 -10   0  13   85354.   69681.    4000. o
  -8   0  13    8812.    4356.    3076. <
  -6   0  13    1331.    1807.    3097. <
  -4   0  13    2023.    2680.    4132. <
  -2   0  13     109.   -2569.    3675. <
 -15   1  13    5448.   10387.    2640. o
 -13   1  13    3672.    6711.    2163. o
 -11   1  13     580.    3097.    1970. <
  -9   1  13   10749.   11828.    2112. o
  -7   1  13   23335.   18722.    2356. o
  -5   1  13    3342.    2559.    2295. <
  -3   1  13   23890.   21829.    3097. o
 -14   2  13    1724.     234.    2224. <
 -12   2  13    3829.    4630.    2193. <
 -10   2  13    2128.    3076.    2112. <
  -8   2  13    6792.    7219.    1990. o
  -6   2  13   36766.   29261.    2701. o
  -4   2  13   36610.   30703.    3117. o
  -2   2  13     908.    6427.    2904. <
 -13   3  13   89097.   77549.    3178. o
 -11   3  13   14777.   16560.    2234. o
  -9   3  13    7432.    7117.    1888. o
  -7   3  13   52605.   50034.    2660. o
  -5   3  13     116.    4031.    2437. <
  -3   3  13    4150.    2041.    2853. <
 -14   4  13    7530.    9280.    2345. o
 -12   4  13     281.      30.    1807. <
 -10   4  13   55504.   50359.    2284. o
  -8   4  13   25220.   20865.    2224. o
  -6   4  13    3814.    5452.    2010. <
  -4   4  13   56140.   54380.    3188. o
 -13   5  13    9928.    8985.    2041. o
 -11   5  13   23329.   20134.    2020. o
  -9   5  13  101164.   99734.    3351. o
  -7   5  13    1163.    1574.    2041. <
  -5   5  13   17410.   13230.    2264. o
 -12   6  13   11552.    9493.    3076. o
 -10   6  13   14895.   11077.    2102. o
  -8   6  13     219.    2914.    2000. <
  -6   6  13    6012.    5686.    2244. <
  -9   7  13    1116.    2071.    3198. <
 -10   0  14   28872.   27769.    5178. o
  -8   0  14   14615.   11950.    4894. <
  -9   1  14    9294.    8620.    3411. <


# For import please use the tool of Jana2020 program:
# "Structure->New->from Jana2020 embedded in CIF"


_Jana_m40_file
;
   19    0    0    1    0
 0.099243 0.000000 0.000000 0.000000 0.000000 0.000000      100000
 0.000000 0.000000 0.000000                                 000
 0.000000 0.000000 0.000000 0.000000 0.000000 0.000000      000000
 0.000000 0.000000 0.000000 0.000000 0.000000 0.000000      000000
La1       1  2     0.500000 0.499489 0.500000 0.175925
 0.003996 0.004321 0.011750-0.000000 0.000899-0.000000      0101111010
La2       1  2     1.000000 0.208681 0.787283 0.127158
 0.004272 0.004931 0.006090 0.000712 0.002117-0.000276      0111111111
La3       1  2     0.500000 0.313045 1.000000-0.021563
 0.007418 0.005769 0.012740-0.000000 0.005520 0.000000      0101111010
La4       1  2     0.500000 0.823289 0.500000 0.453056
 0.010723 0.005449 0.010279 0.000000 0.003046-0.000000      0101111010
La5       1  2     1.000000 0.487691 0.800239 0.248462
 0.004309 0.013400 0.012395 0.000171 0.000832-0.005829      0111111111
Cr1       2  2     0.500000 0.750000 0.750000 0.500000
 0.004861 0.005820 0.010156-0.002333 0.002811-0.002807      0000111111
Cr2       2  2     1.000000 0.366587 0.615128 0.415431
 0.020076 0.020709 0.011167 0.010613 0.011002 0.003536      0111111111
S1        4  2     0.250000 0.500000 0.500000 0.500000
 0.010094 0.003728 0.020347 0.000000-0.009001 0.000000      0000111010
S2        4  2     0.500000 0.189423 1.000000 0.128977
 0.013115 0.007177 0.008025-0.000000 0.005552-0.000000      0101111010
Cu1       3  2     0.250000 0.567068 1.000000 0.202045
 0.008598 0.012459 0.007202-0.000000 0.003713 0.000000      0101111010
S3        4  2     1.000000 0.362714 0.628824 0.188919
 0.005986 0.008270 0.006235 0.002941 0.002217-0.002401      0111111111
S4        4  2     0.500000 0.000000 0.814102 0.000000
 0.005457 0.015988 0.006675 0.000000 0.002127-0.000000      0010111010
S5        4  2     0.500000 0.465910 1.000000 0.314635
 0.012739 0.007463 0.010066 0.000000 0.006888 0.000000      0101111010
S6        4  2     1.000000 0.872307 0.697911 0.424281
 0.007405 0.007165 0.007410 0.001086 0.002736-0.001373      0111111111
S7        4  2     1.000000 0.639012 0.631028 0.361088
 0.011408 0.009450 0.009849-0.006450 0.005601-0.005713      0111111111
S8        4  2     1.000000 0.684047 0.872769 0.301477
 0.010780 0.014899 0.024221-0.005841 0.011321-0.009051      0111111111
O1        5  1     1.000000 0.334583 0.833407 0.061357
 0.004457 0.000000 0.000000 0.000000 0.000000 0.000000      0111100000
S9        4  1     0.075000 0.490361 1.000000-0.040434
 0.017516 0.000000 0.000000 0.000000 0.000000 0.000000      0101100000
S10       4  1     0.175000 0.495485 0.050986-0.021101
 0.017516 0.000000 0.000000 0.000000 0.000000 0.000000      0111000000
--------------------------   s.u. block   --------------------------------------
 0.000419 0.000000 0.000000 0.000000 0.000000 0.000000
 0.000000 0.000000 0.000000
 0.000000 0.000000 0.000000 0.000000 0.000000 0.000000
 0.000000 0.000000 0.000000 0.000000 0.000000 0.000000
La1                0.000000 0.000084 0.000000 0.000132
 0.000589 0.000572 0.000663 0.000000 0.000500 0.000000
La2                0.000000 0.000059 0.000058 0.000088
 0.000426 0.000428 0.000447 0.000285 0.000342 0.000299
La3                0.000000 0.000088 0.000000 0.000136
 0.000610 0.000583 0.000666 0.000000 0.000518 0.000000
La4                0.000000 0.000092 0.000000 0.000135
 0.000640 0.000593 0.000648 0.000000 0.000523 0.000000
La5                0.000000 0.000062 0.000069 0.000098
 0.000445 0.000490 0.000497 0.000320 0.000364 0.000338
Cr1                0.000000 0.000000 0.000000 0.000000
 0.001557 0.001566 0.001727 0.001235 0.001362 0.001302
Cr2                0.000000 0.000198 0.000204 0.000276
 0.001479 0.001441 0.001345 0.001121 0.001202 0.001072
S1                 0.000000 0.000000 0.000000 0.000000
 0.003853 0.003415 0.004464 0.000000 0.003372 0.000000
S2                 0.000000 0.000404 0.000000 0.000563
 0.002645 0.002454 0.002598 0.000000 0.002181 0.000000
Cu1                0.000000 0.000378 0.000000 0.000557
 0.002643 0.002611 0.002606 0.000000 0.002167 0.000000
S3                 0.000000 0.000256 0.000260 0.000378
 0.001687 0.001764 0.001752 0.001321 0.001430 0.001311
S4                 0.000000 0.000000 0.000401 0.000000
 0.002401 0.002691 0.002527 0.000000 0.002061 0.000000
S5                 0.000000 0.000403 0.000000 0.000572
 0.002653 0.002403 0.002658 0.000000 0.002227 0.000000
S6                 0.000000 0.000261 0.000258 0.000384
 0.001733 0.001705 0.001822 0.001320 0.001496 0.001336
S7                 0.000000 0.000275 0.000266 0.000399
 0.001867 0.001801 0.001869 0.001422 0.001558 0.001413
S8                 0.000000 0.000288 0.000296 0.000467
 0.001940 0.002010 0.002283 0.001516 0.001800 0.001648
O1                 0.000000 0.000667 0.000684 0.000997
 0.001938 0.000000 0.000000 0.000000 0.000000 0.000000
S9                 0.000000 0.003200 0.000000 0.003916
 0.005256 0.000000 0.000000 0.000000 0.000000 0.000000
S10                0.000000 0.002786 0.001436 0.003211
 0.005256 0.000000 0.000000 0.000000 0.000000 0.000000
--------------------------   Saved points   ------------------------------------
    0
--------------------------   Critical points   ---------------------------------
    0
--------------------------   Fourier maxima   ----------------------------------
    1    1    1
Max1      1  1     1.000000 0.001040 0.000000 0.500000      000  0  0  0
     2.52     1.50
Max2      1  1     1.000000 0.786271 0.195456 0.186924      000  0  0  0
     1.79     1.18
Max3      1  1     1.000000 0.507265 0.176829 0.427548      000  0  0  0
     1.89     1.06
Max4      1  1     1.000000 0.504659 0.172362 0.087577      000  0  0  0
     1.92     1.01
Max5      1  1     1.000000 0.291614-0.000000 0.110795      000  0  0  0
     1.56     0.97
Max6      1  1     1.000000 0.216706 0.195242 0.487243      000  0  0  0
     1.78     0.97
Max7      1  1     1.000000 0.703957-0.000000 0.226267      000  0  0  0
     1.37     0.94
Max8      1  1     1.000000 0.017034 0.000000 0.153674      000  0  0  0
     1.69     0.89
Max9      1  1     1.000000 0.854640-0.000000 0.423806      000  0  0  0
     1.64     0.81
Max10     1  1     1.000000 0.719241-0.000000 0.399116      000  0  0  0
     1.44     0.81
--------------------------   Fourier minima   ----------------------------------
    1    1    1
Min1      1  1     1.000000 0.362612-0.000000 0.395648      000  0  0  0
     1.06     0.92
Min2      1  1     1.000000 0.486704 0.214936 0.345041      000  0  0  0
     1.27     0.78
Min3      1  1     1.000000 0.980040-0.000000 0.252994      000  0  0  0
     1.20     0.77
Min4      1  1     1.000000 0.018813-0.000000 0.388995      000  0  0  0
     1.08     0.77
Min5      1  1     1.000000 0.150050 0.151731 0.073546      000  0  0  0
     1.28     0.74
--------------------------------------------------------------------------------
;


_Jana_m50_file
;
Version Jana2020
title
cell 15.376 13.9611 10.4925 90 116.2998 90
esdcell 0.001 0.0009 0.0007 0 0.0013 0
spgroup C2/m 12 22
lattice C
symmetry x y z
symmetry -x y -z
symmetry -x -y -z
symmetry x -y z
unitsnumb 2
atlist La14 Cr6 Cu S24 O4
formtab -62
atom La atradius 1.88 color 90196073
atom Cr atradius 1.29 color 158
atom Cu atradius 1.28 color 34071220
atom S atradius 1.04 color 255250000
atom O atradius 0.74 color 254003000
roundmethod 1
end
*******************************************************************************
refine
  cycles 1000 keydynam 0 unstab 0.038 damp 0.05 uisolim 0
  restric S9 2 S10
end refine
fourier
end fourier
dist
  angles 1
end dist
contour
end contour
;


_Jana_m90_file
;
eformat91 0
datblock Block1
nref 2629 obslim 3 sctom90 1 norefitems 1 diffscales 1 dataave 1 scalelim 10 hklf5 0
indslowest 3 indfastest 1 addcentrsymm 0 sigimethod 1 multave 1
flimprint 5 flimcull -1 avesigwt 0 unstab 0.018568
radtype 1 dattype 1
lambda 0.71073 lpfactor 2 monangle 6.082144 perfmono 0.5
datcolltemp 293
end
Data Block1
   2   0   0    124.3      1.5   1   0   1  0.0000
   4   0   0   1822.3     16.8   1   0   1  0.0000
   6   0   0   9573.4     66.6   1   0   1  0.0000
   8   0   0    520.7     14.6   1   0   1  0.0000
  10   0   0   2836.0     31.5   1   0   1  0.0000
  12   0   0     36.4      7.8   1   0   1  0.0000
  14   0   0   1011.3     25.2   1   0   1  0.0000
  16   0   0   1300.3     44.1   1   0   1  0.0000
  18   0   0     77.5     33.3   1   0   1  0.0000
   1   1   0      2.2      0.4   1   0   1  0.0000
   3   1   0    405.5      2.4   1   0   1  0.0000
   5   1   0    628.7      7.9   1   0   1  0.0000
   7   1   0    648.0      6.1   1   0   1  0.0000
   9   1   0   1404.9     12.4   1   0   1  0.0000
  11   1   0    716.3     10.4   1   0   1  0.0000
  13   1   0    513.5     13.1   1   0   1  0.0000
  15   1   0    561.5     18.7   1   0   1  0.0000
  17   1   0    150.4     20.3   1   0   1  0.0000
   0   2   0    104.5      1.6   1   0   1  0.0000
   2   2   0    100.8      1.4   1   0   1  0.0000
   4   2   0    725.0      4.6   1   0   1  0.0000
   6   2   0    684.3      5.2   1   0   1  0.0000
   8   2   0   1296.6     10.3   1   0   1  0.0000
  10   2   0     60.7      4.1   1   0   1  0.0000
  12   2   0    752.2     12.7   1   0   1  0.0000
  14   2   0    807.7     19.0   1   0   1  0.0000
  16   2   0    492.2     20.4   1   0   1  0.0000
  18   2   0      5.6     21.6   1   0   1  0.0000
   1   3   0    181.0      1.8   1   0   1  0.0000
   3   3   0   8402.6     42.8   1   0   1  0.0000
   5   3   0     58.2      1.8   1   0   1  0.0000
   7   3   0   3084.3     18.9   1   0   1  0.0000
   9   3   0    929.0      9.6   1   0   1  0.0000
  11   3   0    633.4     12.6   1   0   1  0.0000
  13   3   0    826.7     16.4   1   0   1  0.0000
  15   3   0     10.1     11.8   1   0   1  0.0000
  17   3   0    373.0     20.8   1   0   1  0.0000
   0   4   0   5077.6     32.4   1   0   1  0.0000
   2   4   0    123.5      5.2   1   0   1  0.0000
   4   4   0   6019.3     31.8   1   0   1  0.0000
   6   4   0    807.2      7.3   1   0   1  0.0000
   8   4   0    566.8      7.2   1   0   1  0.0000
  10   4   0   2285.8     18.1   1   0   1  0.0000
  12   4   0    419.7     12.6   1   0   1  0.0000
  14   4   0     35.8      9.7   1   0   1  0.0000
  16   4   0    284.2     17.2   1   0   1  0.0000
  18   4   0     94.4     37.2   1   0   1  0.0000
   1   5   0   1988.9     11.1   1   0   1  0.0000
   3   5   0    159.3      2.7   1   0   1  0.0000
   5   5   0    215.9      3.9   1   0   1  0.0000
   7   5   0   2346.6     17.5   1   0   1  0.0000
   9   5   0    661.8      9.2   1   0   1  0.0000
  11   5   0     23.3      6.1   1   0   1  0.0000
  13   5   0     43.3      8.7   1   0   1  0.0000
  15   5   0     99.4     12.4   1   0   1  0.0000
  17   5   0    245.8     21.2   1   0   1  0.0000
   0   6   0   5247.6     50.9   1   0   1  0.0000
   2   6   0    564.2      5.4   1   0   1  0.0000
   4   6   0    327.2      4.5   1   0   1  0.0000
   6   6   0   3867.0     23.4   1   0   1  0.0000
   8   6   0    157.4      5.4   1   0   1  0.0000
  10   6   0   1370.7     16.6   1   0   1  0.0000
  12   6   0    551.0     14.0   1   0   1  0.0000
  14   6   0     32.1     10.9   1   0   1  0.0000
  16   6   0    720.8     26.6   1   0   1  0.0000
   1   7   0    679.0      6.5   1   0   1  0.0000
   3   7   0   5274.1     29.8   1   0   1  0.0000
   5   7   0   1027.7     10.0   1   0   1  0.0000
   7   7   0   7015.5     40.6   1   0   1  0.0000
   9   7   0   1154.5     14.5   1   0   1  0.0000
  11   7   0     38.9      7.0   1   0   1  0.0000
  13   7   0   1256.6     22.5   1   0   1  0.0000
  15   7   0    254.9     15.6   1   0   1  0.0000
  17   7   0    246.9     21.4   1   0   1  0.0000
   0   8   0   2371.5     21.8   1   0   1  0.0000
   2   8   0   1009.0      9.2   1   0   1  0.0000
   4   8   0    652.9      7.8   1   0   1  0.0000
   6   8   0    422.7      7.7   1   0   1  0.0000
   8   8   0    467.4      8.9   1   0   1  0.0000
  10   8   0    137.8      7.8   1   0   1  0.0000
  12   8   0    189.6     13.1   1   0   1  0.0000
  14   8   0    355.5     16.6   1   0   1  0.0000
  16   8   0    635.5     22.3   1   0   1  0.0000
   1   9   0     32.2      4.6   1   0   1  0.0000
   3   9   0     29.7      5.5   1   0   1  0.0000
   5   9   0     73.6      4.4   1   0   1  0.0000
   7   9   0    216.5      6.8   1   0   1  0.0000
   9   9   0   1573.0     18.1   1   0   1  0.0000
  11   9   0    606.8     20.8   1   0   1  0.0000
  13   9   0    453.7     16.2   1   0   1  0.0000
  15   9   0    705.5     23.5   1   0   1  0.0000
   0  10   0   8740.4     64.7   1   0   1  0.0000
   2  10   0    232.7      5.9   1   0   1  0.0000
   4  10   0   1321.3     13.0   1   0   1  0.0000
   6  10   0   3418.9     25.8   1   0   1  0.0000
   8  10   0     23.4      6.4   1   0   1  0.0000
  10  10   0   2657.1     36.2   1   0   1  0.0000
  12  10   0     73.2     11.2   1   0   1  0.0000
  14  10   0    534.2     20.3   1   0   1  0.0000
   1  11   0    275.9      6.7   1   0   1  0.0000
   3  11   0   1934.2     16.3   1   0   1  0.0000
   5  11   0    109.6      6.5   1   0   1  0.0000
   7  11   0    180.9      8.0   1   0   1  0.0000
   9  11   0    214.2     15.0   1   0   1  0.0000
  11  11   0    135.1     10.7   1   0   1  0.0000
  13  11   0    325.7     15.8   1   0   1  0.0000
   0  12   0    154.1      8.2   1   0   1  0.0000
   2  12   0     10.7      4.9   1   0   1  0.0000
   4  12   0     36.7      5.7   1   0   1  0.0000
   6  12   0     71.8      7.1   1   0   1  0.0000
   8  12   0    481.5     15.4   1   0   1  0.0000
  10  12   0     45.5     10.3   1   0   1  0.0000
  12  12   0   1420.7     26.6   1   0   1  0.0000
  14  12   0    963.0     27.7   1   0   1  0.0000
   1  13   0    127.8      6.2   1   0   1  0.0000
   3  13   0   1806.8     16.8   1   0   1  0.0000
   5  13   0    178.2      9.1   1   0   1  0.0000
   7  13   0    494.4     16.5   1   0   1  0.0000
   9  13   0   1146.5     24.0   1   0   1  0.0000
  11  13   0    153.6     13.8   1   0   1  0.0000
  13  13   0    308.3     18.0   1   0   1  0.0000
   0  14   0   3624.5     35.3   1   0   1  0.0000
   2  14   0    123.9      7.3   1   0   1  0.0000
   4  14   0    428.7     12.5   1   0   1  0.0000
   6  14   0   1085.1     23.0   1   0   1  0.0000
   8  14   0    460.8     17.6   1   0   1  0.0000
  10  14   0   1312.3     29.5   1   0   1  0.0000
  12  14   0    213.9     17.0   1   0   1  0.0000
   1  15   0    186.9      8.5   1   0   1  0.0000
   3  15   0      7.7      8.8   1   0   1  0.0000
   5  15   0    189.0     13.7   1   0   1  0.0000
   7  15   0     13.1     13.4   1   0   1  0.0000
   9  15   0    226.1     17.1   1   0   1  0.0000
   0  16   0   1881.7     33.3   1   0   1  0.0000
   2  16   0    161.6     11.6   1   0   1  0.0000
   4  16   0     -3.7     12.7   1   0   1  0.0000
   6  16   0   1060.8     27.1   1   0   1  0.0000
   8  16   0    182.0     19.3   1   0   1  0.0000
   1  17   0    210.5     14.6   1   0   1  0.0000
   3  17   0   1498.3     28.3   1   0   1  0.0000
   5  17   0     84.6     17.5   1   0   1  0.0000
   7  17   0   1481.6     35.4   1   0   1  0.0000
   0  18   0    499.1     35.2   1   0   1  0.0000
   2  18   0    263.3     19.0   1   0   1  0.0000
   4  18   0     57.5     19.1   1   0   1  0.0000
 -18   0   1    464.8     32.8   1   0   1  0.0000
 -16   0   1    110.7     21.5   1   0   1  0.0000
 -14   0   1     43.2     11.3   1   0   1  0.0000
 -12   0   1    525.0     14.2   1   0   1  0.0000
 -10   0   1    351.6      9.2   1   0   1  0.0000
  -8   0   1   5338.4     39.7   1   0   1  0.0000
  -6   0   1   1525.3     11.9   1   0   1  0.0000
  -4   0   1     26.1      1.3   1   0   1  0.0000
  -2   0   1     20.9      0.8   1   0   1  0.0000
   2   0   1     23.8      1.1   1   0   1  0.0000
   4   0   1   5894.5     34.2   1   0   1  0.0000
   6   0   1    175.2      5.5   1   0   1  0.0000
   8   0   1    357.2      8.9   1   0   1  0.0000
  10   0   1   4111.1     40.3   1   0   1  0.0000
  12   0   1     49.8      8.7   1   0   1  0.0000
  14   0   1   2104.8     40.5   1   0   1  0.0000
  16   0   1     38.3     27.0   1   0   1  0.0000
 -19   1   1    120.2     31.6   1   0   1  0.0000
 -17   1   1     25.7     16.2   1   0   1  0.0000
 -15   1   1      3.4     10.0   1   0   1  0.0000
 -13   1   1    160.6      7.9   1   0   1  0.0000
 -11   1   1    441.4      8.0   1   0   1  0.0000
  -9   1   1     43.7      2.9   1   0   1  0.0000
  -7   1   1    101.1      2.5   1   0   1  0.0000
  -5   1   1    600.1      4.1   1   0   1  0.0000
  -3   1   1      0.6      0.6   1   0   1  0.0000
  -1   1   1     29.8      0.7   1   0   1  0.0000
   1   1   1      2.0      0.5   1   0   1  0.0000
   3   1   1    181.1      1.9   1   0   1  0.0000
   5   1   1     50.4      1.9   1   0   1  0.0000
   7   1   1    135.9      4.0   1   0   1  0.0000
   9   1   1      0.5      3.6   1   0   1  0.0000
  11   1   1     16.5      5.3   1   0   1  0.0000
  13   1   1     26.5      8.0   1   0   1  0.0000
  15   1   1    138.1     14.8   1   0   1  0.0000
  17   1   1     60.0     22.9   1   0   1  0.0000
 -18   2   1    316.9     23.7   1   0   1  0.0000
 -16   2   1    899.9     24.3   1   0   1  0.0000
 -14   2   1     54.9      8.4   1   0   1  0.0000
 -12   2   1    606.2     10.1   1   0   1  0.0000
 -10   2   1      5.7      3.3   1   0   1  0.0000
  -8   2   1   1747.0     12.8   1   0   1  0.0000
  -6   2   1    318.3      3.7   1   0   1  0.0000
  -4   2   1    856.6      5.7   1   0   1  0.0000
  -2   2   1    105.0      1.4   1   0   1  0.0000
   0   2   1     22.0      0.7   1   0   1  0.0000
   2   2   1    222.6      2.1   1   0   1  0.0000
   4   2   1    815.8      5.6   1   0   1  0.0000
   6   2   1     16.9      1.9   1   0   1  0.0000
   8   2   1     49.4      3.7   1   0   1  0.0000
  10   2   1     92.1      5.2   1   0   1  0.0000
  12   2   1     -1.7      6.5   1   0   1  0.0000
  14   2   1    672.0     20.6   1   0   1  0.0000
  16   2   1    193.7     19.4   1   0   1  0.0000
 -17   3   1      4.9     15.4   1   0   1  0.0000
 -15   3   1   1829.9     26.3   1   0   1  0.0000
 -13   3   1    140.4      7.8   1   0   1  0.0000
 -11   3   1    367.3      8.1   1   0   1  0.0000
  -9   3   1    519.6      7.0   1   0   1  0.0000
  -7   3   1    386.9      4.8   1   0   1  0.0000
  -5   3   1   1196.6      9.0   1   0   1  0.0000
  -3   3   1     26.5      1.1   1   0   1  0.0000
  -1   3   1     64.2      1.3   1   0   1  0.0000
   1   3   1     92.7      1.4   1   0   1  0.0000
   3   3   1     23.3      1.3   1   0   1  0.0000
   5   3   1     58.2      2.0   1   0   1  0.0000
   7   3   1    896.0      8.5   1   0   1  0.0000
   9   3   1    112.2      4.7   1   0   1  0.0000
  11   3   1    529.2     11.2   1   0   1  0.0000
  13   3   1    105.3     10.0   1   0   1  0.0000
  15   3   1    129.6     15.9   1   0   1  0.0000
  17   3   1    340.1     27.2   1   0   1  0.0000
 -18   4   1    340.4     20.5   1   0   1  0.0000
 -16   4   1    239.1     16.5   1   0   1  0.0000
 -14   4   1     41.5      9.1   1   0   1  0.0000
 -12   4   1   1224.3     15.3   1   0   1  0.0000
 -10   4   1    870.0      9.4   1   0   1  0.0000
  -8   4   1    722.9      7.7   1   0   1  0.0000
  -6   4   1    164.4      4.0   1   0   1  0.0000
  -4   4   1    102.2      2.5   1   0   1  0.0000
  -2   4   1      9.4      1.1   1   0   1  0.0000
   0   4   1    974.0      5.4   1   0   1  0.0000
   2   4   1    257.3      2.7   1   0   1  0.0000
   4   4   1     76.3      2.2   1   0   1  0.0000
   6   4   1    163.5      3.8   1   0   1  0.0000
   8   4   1    199.2      4.8   1   0   1  0.0000
  10   4   1    386.4      9.0   1   0   1  0.0000
  12   4   1     21.5      8.1   1   0   1  0.0000
  14   4   1   1056.9     23.3   1   0   1  0.0000
  16   4   1    -31.9     16.0   1   0   1  0.0000
 -17   5   1    174.7     17.1   1   0   1  0.0000
 -15   5   1   1134.3     23.3   1   0   1  0.0000
 -13   5   1    100.7      8.0   1   0   1  0.0000
 -11   5   1    865.6     13.3   1   0   1  0.0000
  -9   5   1    941.4     10.5   1   0   1  0.0000
  -7   5   1   1163.3     11.1   1   0   1  0.0000
  -5   5   1    385.0      5.0   1   0   1  0.0000
  -3   5   1    685.9      5.8   1   0   1  0.0000
  -1   5   1   4973.3     25.0   1   0   1  0.0000
   1   5   1    223.0      2.8   1   0   1  0.0000
   3   5   1    172.7      2.9   1   0   1  0.0000
   5   5   1    208.0      4.2   1   0   1  0.0000
   7   5   1    318.6      5.2   1   0   1  0.0000
   9   5   1     91.7      5.1   1   0   1  0.0000
  11   5   1   1939.0     22.2   1   0   1  0.0000
  13   5   1      4.5     10.2   1   0   1  0.0000
  15   5   1     65.9     14.7   1   0   1  0.0000
  17   5   1    388.9     24.9   1   0   1  0.0000
 -18   6   1     56.6     20.9   1   0   1  0.0000
 -16   6   1    108.0     13.9   1   0   1  0.0000
 -14   6   1     52.6      9.5   1   0   1  0.0000
 -12   6   1      8.3      6.5   1   0   1  0.0000
 -10   6   1     16.4      5.2   1   0   1  0.0000
  -8   6   1      2.0      3.5   1   0   1  0.0000
  -6   6   1     14.6      2.5   1   0   1  0.0000
  -4   6   1    210.4      3.6   1   0   1  0.0000
  -2   6   1      8.9      1.7   1   0   1  0.0000
   0   6   1    332.8      4.2   1   0   1  0.0000
   2   6   1      6.1      1.7   1   0   1  0.0000
   4   6   1    149.3      3.8   1   0   1  0.0000
   6   6   1     96.8      3.7   1   0   1  0.0000
   8   6   1    212.3      6.0   1   0   1  0.0000
  10   6   1    239.4      8.9   1   0   1  0.0000
  12   6   1    256.5     12.5   1   0   1  0.0000
  14   6   1    113.1     13.3   1   0   1  0.0000
  16   6   1    260.0     20.6   1   0   1  0.0000
 -17   7   1     10.3     17.3   1   0   1  0.0000
 -15   7   1   1579.5     25.3   1   0   1  0.0000
 -13   7   1    306.1     12.3   1   0   1  0.0000
 -11   7   1    245.8      8.9   1   0   1  0.0000
  -9   7   1    228.4      7.4   1   0   1  0.0000
  -7   7   1    103.6      3.9   1   0   1  0.0000
  -5   7   1    422.5      5.8   1   0   1  0.0000
  -3   7   1    917.3      8.2   1   0   1  0.0000
  -1   7   1   1169.3      9.0   1   0   1  0.0000
   1   7   1    434.3      5.5   1   0   1  0.0000
   3   7   1    365.3      5.7   1   0   1  0.0000
   5   7   1      8.6      2.5   1   0   1  0.0000
   7   7   1    849.0      9.3   1   0   1  0.0000
   9   7   1    303.8      9.5   1   0   1  0.0000
  11   7   1   1707.9     23.0   1   0   1  0.0000
  13   7   1     21.4     11.5   1   0   1  0.0000
  15   7   1     44.8     14.8   1   0   1  0.0000
 -16   8   1    310.5     17.0   1   0   1  0.0000
 -14   8   1    168.6     12.3   1   0   1  0.0000
 -12   8   1    121.6      8.7   1   0   1  0.0000
 -10   8   1    166.2      7.8   1   0   1  0.0000
  -8   8   1     23.8      4.7   1   0   1  0.0000
  -6   8   1     86.7      4.1   1   0   1  0.0000
  -4   8   1     55.5      3.7   1   0   1  0.0000
  -2   8   1    193.0      4.5   1   0   1  0.0000
   0   8   1    271.0      5.3   1   0   1  0.0000
   2   8   1     59.6      3.7   1   0   1  0.0000
   4   8   1     55.4      3.5   1   0   1  0.0000
   6   8   1    108.3      4.3   1   0   1  0.0000
   8   8   1    262.2      7.7   1   0   1  0.0000
  10   8   1     88.5      8.4   1   0   1  0.0000
  12   8   1    452.6     15.7   1   0   1  0.0000
  14   8   1     73.8     13.6   1   0   1  0.0000
 -15   9   1    123.6     14.3   1   0   1  0.0000
 -13   9   1     15.0     10.0   1   0   1  0.0000
 -11   9   1    646.7     14.2   1   0   1  0.0000
  -9   9   1      7.4      5.9   1   0   1  0.0000
  -7   9   1      6.6      4.3   1   0   1  0.0000
  -5   9   1   1253.2     12.3   1   0   1  0.0000
  -3   9   1    438.1      7.6   1   0   1  0.0000
  -1   9   1    360.9      6.7   1   0   1  0.0000
   1   9   1     30.4      3.4   1   0   1  0.0000
   3   9   1     72.9      4.3   1   0   1  0.0000
   5   9   1    157.6      4.9   1   0   1  0.0000
   7   9   1    409.8      9.2   1   0   1  0.0000
   9   9   1    147.1      9.0   1   0   1  0.0000
  11   9   1    198.9     12.9   1   0   1  0.0000
  13   9   1     65.8     12.5   1   0   1  0.0000
  15   9   1    154.4     16.9   1   0   1  0.0000
 -16  10   1     24.9     16.6   1   0   1  0.0000
 -14  10   1    130.3     13.4   1   0   1  0.0000
 -12  10   1    365.8     12.9   1   0   1  0.0000
 -10  10   1     38.8      7.7   1   0   1  0.0000
  -8  10   1   1305.8     17.1   1   0   1  0.0000
  -6  10   1     16.3      5.0   1   0   1  0.0000
  -4  10   1    138.9      5.6   1   0   1  0.0000
  -2  10   1    225.5      5.9   1   0   1  0.0000
   0  10   1    283.5      6.3   1   0   1  0.0000
   2  10   1    113.0      5.3   1   0   1  0.0000
   4  10   1   1783.3     16.2   1   0   1  0.0000
   6  10   1     83.6      5.9   1   0   1  0.0000
   8  10   1    406.2     11.7   1   0   1  0.0000
  10  10   1   1087.6     20.1   1   0   1  0.0000
  12  10   1    145.6     12.7   1   0   1  0.0000
  14  10   1    704.6     22.5   1   0   1  0.0000
 -15  11   1    108.5     16.2   1   0   1  0.0000
 -13  11   1    581.9     18.7   1   0   1  0.0000
 -11  11   1      9.4      8.9   1   0   1  0.0000
  -9  11   1     69.3      8.3   1   0   1  0.0000
  -7  11   1    930.8     13.9   1   0   1  0.0000
  -5  11   1    148.7      6.7   1   0   1  0.0000
  -3  11   1    305.4      7.5   1   0   1  0.0000
  -1  11   1     63.7      4.7   1   0   1  0.0000
   1  11   1     67.8      5.2   1   0   1  0.0000
   3  11   1     17.8      4.7   1   0   1  0.0000
   5  11   1      3.0      5.6   1   0   1  0.0000
   7  11   1    193.9      9.2   1   0   1  0.0000
   9  11   1    131.9      9.9   1   0   1  0.0000
  11  11   1     -5.4     10.6   1   0   1  0.0000
  13  11   1     75.5     14.6   1   0   1  0.0000
 -14  12   1    103.3     14.5   1   0   1  0.0000
 -12  12   1     83.2     12.2   1   0   1  0.0000
 -10  12   1     74.6     10.3   1   0   1  0.0000
  -8  12   1    592.4     15.8   1   0   1  0.0000
  -6  12   1     15.4      6.9   1   0   1  0.0000
  -4  12   1     87.0      6.4   1   0   1  0.0000
  -2  12   1    178.4      7.0   1   0   1  0.0000
   0  12   1     10.2      4.6   1   0   1  0.0000
   2  12   1    378.7     10.1   1   0   1  0.0000
   4  12   1   1299.6     16.4   1   0   1  0.0000
   6  12   1    643.4     14.4   1   0   1  0.0000
   8  12   1     78.0     10.0   1   0   1  0.0000
  10  12   1     61.4     11.0   1   0   1  0.0000
  12  12   1      3.9     13.1   1   0   1  0.0000
 -13  13   1     30.4     14.4   1   0   1  0.0000
 -11  13   1     58.1     12.6   1   0   1  0.0000
  -9  13   1     96.3     11.6   1   0   1  0.0000
  -7  13   1     54.5     10.1   1   0   1  0.0000
  -5  13   1     61.7      7.6   1   0   1  0.0000
  -3  13   1     30.1      6.2   1   0   1  0.0000
  -1  13   1    137.1      6.6   1   0   1  0.0000
   1  13   1     21.8      5.5   1   0   1  0.0000
   3  13   1     53.8      7.3   1   0   1  0.0000
   5  13   1    183.4     11.0   1   0   1  0.0000
   7  13   1     39.3      9.8   1   0   1  0.0000
   9  13   1     62.2     11.4   1   0   1  0.0000
  11  13   1     58.1     13.6   1   0   1  0.0000
 -12  14   1    369.0     16.9   1   0   1  0.0000
 -10  14   1    283.4     16.4   1   0   1  0.0000
  -8  14   1    423.7     17.0   1   0   1  0.0000
  -6  14   1     73.1     11.4   1   0   1  0.0000
  -4  14   1      6.2      8.2   1   0   1  0.0000
  -2  14   1     47.4      7.0   1   0   1  0.0000
   0  14   1    489.9     10.7   1   0   1  0.0000
   2  14   1    712.3     13.8   1   0   1  0.0000
   4  14   1    804.0     22.1   1   0   1  0.0000
   6  14   1    176.9     12.4   1   0   1  0.0000
   8  14   1    155.8     14.1   1   0   1  0.0000
  10  14   1    178.9     15.6   1   0   1  0.0000
 -11  15   1    296.1     19.0   1   0   1  0.0000
  -9  15   1    202.0     15.7   1   0   1  0.0000
  -7  15   1    246.6     15.4   1   0   1  0.0000
  -5  15   1    208.4     13.3   1   0   1  0.0000
  -3  15   1     38.3      9.0   1   0   1  0.0000
  -1  15   1    284.1      9.9   1   0   1  0.0000
   1  15   1      8.0      8.8   1   0   1  0.0000
   3  15   1     67.0     10.4   1   0   1  0.0000
   5  15   1      1.5     12.5   1   0   1  0.0000
   7  15   1     33.6     14.8   1   0   1  0.0000
   9  15   1    155.4     18.7   1   0   1  0.0000
 -10  16   1    106.5     32.2   1   0   1  0.0000
  -8  16   1     46.9     14.5   1   0   1  0.0000
  -6  16   1     20.1     13.8   1   0   1  0.0000
  -4  16   1     71.7     11.9   1   0   1  0.0000
  -2  16   1    108.1     10.4   1   0   1  0.0000
   0  16   1    206.4     13.0   1   0   1  0.0000
   2  16   1    583.2     18.3   1   0   1  0.0000
   4  16   1     22.1     14.3   1   0   1  0.0000
   6  16   1    123.9     17.7   1   0   1  0.0000
   8  16   1    -12.0     16.7   1   0   1  0.0000
  -7  17   1     58.7     16.8   1   0   1  0.0000
  -5  17   1     49.6     16.0   1   0   1  0.0000
  -3  17   1    233.0     13.6   1   0   1  0.0000
  -1  17   1    185.6     16.9   1   0   1  0.0000
   1  17   1    116.0     16.2   1   0   1  0.0000
   3  17   1    134.3     16.5   1   0   1  0.0000
   5  17   1     -3.9     19.0   1   0   1  0.0000
  -4  18   1     58.3     17.8   1   0   1  0.0000
  -2  18   1     51.5     20.5   1   0   1  0.0000
   0  18   1    250.8     19.9   1   0   1  0.0000
   2  18   1    131.4     19.3   1   0   1  0.0000
 -18   0   2    344.8     28.9   1   0   1  0.0000
 -16   0   2    378.9     21.5   1   0   1  0.0000
 -14   0   2   2497.1     33.2   1   0   1  0.0000
 -12   0   2      5.8      5.8   1   0   1  0.0000
 -10   0   2     41.3      4.3   1   0   1  0.0000
  -8   0   2   3637.7     28.4   1   0   1  0.0000
  -6   0   2    597.7      6.8   1   0   1  0.0000
  -4   0   2   5768.1     32.2   1   0   1  0.0000
  -2   0   2   1306.6      8.6   1   0   1  0.0000
   0   0   2     37.3      1.4   1   0   1  0.0000
   2   0   2   9463.0     53.1   1   0   1  0.0000
   4   0   2     25.0      2.5   1   0   1  0.0000
   6   0   2   2330.6     23.9   1   0   1  0.0000
   8   0   2     51.6      5.8   1   0   1  0.0000
  10   0   2    599.0     16.7   1   0   1  0.0000
  12   0   2    198.3     12.8   1   0   1  0.0000
  14   0   2    148.0     19.3   1   0   1  0.0000
  16   0   2     54.2     32.3   1   0   1  0.0000
 -19   1   2     41.0     19.9   1   0   1  0.0000
 -17   1   2    242.4     16.8   1   0   1  0.0000
 -15   1   2     21.5      9.0   1   0   1  0.0000
 -13   1   2      9.4      4.9   1   0   1  0.0000
 -11   1   2    124.1      4.8   1   0   1  0.0000
  -9   1   2     27.2      2.5   1   0   1  0.0000
  -7   1   2     73.5      2.3   1   0   1  0.0000
  -5   1   2    340.1      3.2   1   0   1  0.0000
  -3   1   2    661.9      3.6   1   0   1  0.0000
  -1   1   2     25.8      0.9   1   0   1  0.0000
   1   1   2     18.1      0.9   1   0   1  0.0000
   3   1   2   2044.1     10.7   1   0   1  0.0000
   5   1   2    538.6      5.9   1   0   1  0.0000
   7   1   2     29.9      3.2   1   0   1  0.0000
   9   1   2    242.2      7.2   1   0   1  0.0000
  11   1   2    568.0     11.8   1   0   1  0.0000
  13   1   2    174.1     11.2   1   0   1  0.0000
  15   1   2     91.8     21.2   1   0   1  0.0000
 -18   2   2    334.0     20.0   1   0   1  0.0000
 -16   2   2    171.5     13.8   1   0   1  0.0000
 -14   2   2      1.1      6.3   1   0   1  0.0000
 -12   2   2    378.4      8.4   1   0   1  0.0000
 -10   2   2      2.0      3.2   1   0   1  0.0000
  -8   2   2    194.2      4.0   1   0   1  0.0000
  -6   2   2   1177.1      8.4   1   0   1  0.0000
  -4   2   2    449.2      3.5   1   0   1  0.0000
  -2   2   2      0.2      0.8   1   0   1  0.0000
   0   2   2   1157.5      6.3   1   0   1  0.0000
   2   2   2      2.2      1.2   1   0   1  0.0000
   4   2   2     12.3      1.7   1   0   1  0.0000
   6   2   2   2804.6     18.4   1   0   1  0.0000
   8   2   2   1823.0     15.5   1   0   1  0.0000
  10   2   2   2114.0     18.6   1   0   1  0.0000
  12   2   2     10.8      7.9   1   0   1  0.0000
  14   2   2    285.8     16.1   1   0   1  0.0000
  16   2   2    472.7     31.2   1   0   1  0.0000
 -19   3   2     65.1     20.6   1   0   1  0.0000
 -17   3   2    317.6     17.0   1   0   1  0.0000
 -15   3   2    250.2     12.6   1   0   1  0.0000
 -13   3   2     29.2      5.8   1   0   1  0.0000
 -11   3   2   4292.1     28.5   1   0   1  0.0000
  -9   3   2    111.5      3.6   1   0   1  0.0000
  -7   3   2   2559.6     15.6   1   0   1  0.0000
  -5   3   2   6316.9     31.7   1   0   1  0.0000
  -3   3   2     76.4      1.9   1   0   1  0.0000
  -1   3   2   5918.2     24.8   1   0   1  0.0000
   1   3   2    187.6      2.8   1   0   1  0.0000
   3   3   2    909.8      6.8   1   0   1  0.0000
   5   3   2   2876.6     16.7   1   0   1  0.0000
   7   3   2      8.0      3.2   1   0   1  0.0000
   9   3   2   1198.8     12.9   1   0   1  0.0000
  11   3   2   1114.9     16.6   1   0   1  0.0000
  13   3   2     29.6     10.4   1   0   1  0.0000
  15   3   2     49.2     16.0   1   0   1  0.0000
 -18   4   2    417.6     20.0   1   0   1  0.0000
 -16   4   2    505.6     17.2   1   0   1  0.0000
 -14   4   2   1559.2     19.6   1   0   1  0.0000
 -12   4   2    122.6      6.4   1   0   1  0.0000
 -10   4   2    110.2      4.9   1   0   1  0.0000
  -8   4   2   1246.9     10.9   1   0   1  0.0000
  -6   4   2   1566.2     12.3   1   0   1  0.0000
  -4   4   2   3336.5     19.1   1   0   1  0.0000
  -2   4   2    303.2      3.3   1   0   1  0.0000
   0   4   2    435.2      3.7   1   0   1  0.0000
   2   4   2   7547.7     43.7   1   0   1  0.0000
   4   4   2    338.0      4.9   1   0   1  0.0000
   6   4   2    412.7      6.4   1   0   1  0.0000
   8   4   2    574.6      8.4   1   0   1  0.0000
  10   4   2     -4.1      5.7   1   0   1  0.0000
  12   4   2     35.1      9.8   1   0   1  0.0000
  14   4   2    258.7     17.8   1   0   1  0.0000
  16   4   2     24.4     19.2   1   0   1  0.0000
 -17   5   2    526.2     20.6   1   0   1  0.0000
 -15   5   2    957.6     17.9   1   0   1  0.0000
 -13   5   2      5.9      6.7   1   0   1  0.0000
 -11   5   2    107.5      5.9   1   0   1  0.0000
  -9   5   2    112.7      4.6   1   0   1  0.0000
  -7   5   2    312.2      6.0   1   0   1  0.0000
  -5   5   2    206.9      3.9   1   0   1  0.0000
  -3   5   2   1588.0      9.5   1   0   1  0.0000
  -1   5   2    752.3      6.0   1   0   1  0.0000
   1   5   2     10.3      1.4   1   0   1  0.0000
   3   5   2   8051.1     43.4   1   0   1  0.0000
   5   5   2    219.4      5.0   1   0   1  0.0000
   7   5   2    318.3      7.0   1   0   1  0.0000
   9   5   2   1459.2     16.2   1   0   1  0.0000
  11   5   2    589.2     15.9   1   0   1  0.0000
  13   5   2   1641.0     26.2   1   0   1  0.0000
  15   5   2    287.4     19.4   1   0   1  0.0000
 -18   6   2    160.7     18.6   1   0   1  0.0000
 -16   6   2     37.3     11.4   1   0   1  0.0000
 -14   6   2    547.7     15.9   1   0   1  0.0000
 -12   6   2     73.6      6.9   1   0   1  0.0000
 -10   6   2     51.8      5.3   1   0   1  0.0000
  -8   6   2   1016.4     10.9   1   0   1  0.0000
  -6   6   2    694.6      7.4   1   0   1  0.0000
  -4   6   2    820.4      6.5   1   0   1  0.0000
  -2   6   2    671.0      6.7   1   0   1  0.0000
   0   6   2      8.1      1.7   1   0   1  0.0000
   2   6   2   1403.2     10.7   1   0   1  0.0000
   4   6   2    386.8      5.6   1   0   1  0.0000
   6   6   2     56.8      4.0   1   0   1  0.0000
   8   6   2   1302.2     15.0   1   0   1  0.0000
  10   6   2    283.0     11.0   1   0   1  0.0000
  12   6   2    159.2     12.3   1   0   1  0.0000
  14   6   2    223.1     15.0   1   0   1  0.0000
 -17   7   2    139.6     15.1   1   0   1  0.0000
 -15   7   2    929.1     19.8   1   0   1  0.0000
 -13   7   2    151.4      9.0   1   0   1  0.0000
 -11   7   2   2709.2     24.8   1   0   1  0.0000
  -9   7   2     31.3      4.5   1   0   1  0.0000
  -7   7   2   1879.2     15.3   1   0   1  0.0000
  -5   7   2   2829.8     18.4   1   0   1  0.0000
  -3   7   2    186.3      4.3   1   0   1  0.0000
  -1   7   2   5239.5     30.7   1   0   1  0.0000
   1   7   2      1.6      2.6   1   0   1  0.0000
   3   7   2    489.3      6.4   1   0   1  0.0000
   5   7   2   1567.1     12.1   1   0   1  0.0000
   7   7   2    109.4      5.7   1   0   1  0.0000
   9   7   2    495.0     12.9   1   0   1  0.0000
  11   7   2    246.9     13.7   1   0   1  0.0000
  13   7   2    588.8     19.3   1   0   1  0.0000
  15   7   2     48.7     16.5   1   0   1  0.0000
 -16   8   2     21.6     12.7   1   0   1  0.0000
 -14   8   2    165.8     11.2   1   0   1  0.0000
 -12   8   2    711.9     14.6   1   0   1  0.0000
 -10   8   2     24.8      6.0   1   0   1  0.0000
  -8   8   2     11.7      4.4   1   0   1  0.0000
  -6   8   2    595.6      7.9   1   0   1  0.0000
  -4   8   2    334.7      6.6   1   0   1  0.0000
  -2   8   2    108.7      4.4   1   0   1  0.0000
   0   8   2    724.2      8.1   1   0   1  0.0000
   2   8   2    123.6      4.1   1   0   1  0.0000
   4   8   2    193.2      5.4   1   0   1  0.0000
   6   8   2    122.4      5.6   1   0   1  0.0000
   8   8   2    181.1      7.8   1   0   1  0.0000
  10   8   2    608.4     17.2   1   0   1  0.0000
  12   8   2      7.7     11.2   1   0   1  0.0000
  14   8   2    352.2     17.8   1   0   1  0.0000
 -17   9   2    205.8     17.3   1   0   1  0.0000
 -15   9   2     96.7     13.0   1   0   1  0.0000
 -13   9   2    271.2     12.2   1   0   1  0.0000
 -11   9   2     26.2      7.2   1   0   1  0.0000
  -9   9   2     62.2      6.2   1   0   1  0.0000
  -7   9   2      5.3      4.4   1   0   1  0.0000
  -5   9   2    148.9      5.4   1   0   1  0.0000
  -3   9   2      9.9      3.5   1   0   1  0.0000
  -1   9   2    204.4      5.5   1   0   1  0.0000
   1   9   2    327.8      6.8   1   0   1  0.0000
   3   9   2   1376.4     13.7   1   0   1  0.0000
   5   9   2    533.3      9.1   1   0   1  0.0000
   7   9   2     43.5      6.7   1   0   1  0.0000
   9   9   2    324.8     12.3   1   0   1  0.0000
  11   9   2   1173.8     23.2   1   0   1  0.0000
  13   9   2    672.1     21.6   1   0   1  0.0000
 -16  10   2    162.4     15.7   1   0   1  0.0000
 -14  10   2   1249.5     23.6   1   0   1  0.0000
 -12  10   2    301.8     13.9   1   0   1  0.0000
 -10  10   2      5.9      6.9   1   0   1  0.0000
  -8  10   2   1826.4     19.0   1   0   1  0.0000
  -6  10   2    260.1      8.0   1   0   1  0.0000
  -4  10   2   4906.0     33.6   1   0   1  0.0000
  -2  10   2     83.0      4.7   1   0   1  0.0000
   0  10   2     82.0      4.9   1   0   1  0.0000
   2  10   2   5407.1     35.3   1   0   1  0.0000
   4  10   2    172.1      6.6   1   0   1  0.0000
   6  10   2    275.2      9.4   1   0   1  0.0000
   8  10   2    794.2     16.4   1   0   1  0.0000
  10  10   2    147.2     11.7   1   0   1  0.0000
  12  10   2    328.0     16.0   1   0   1  0.0000
  14  10   2     34.4     20.9   1   0   1  0.0000
 -15  11   2     49.5     14.3   1   0   1  0.0000
 -13  11   2    257.8     13.4   1   0   1  0.0000
 -11  11   2   1118.7     20.0   1   0   1  0.0000
  -9  11   2    999.4     17.6   1   0   1  0.0000
  -7  11   2     45.6      6.2   1   0   1  0.0000
  -5  11   2    580.8     11.2   1   0   1  0.0000
  -3  11   2   1457.3     14.0   1   0   1  0.0000
  -1  11   2    372.8      8.0   1   0   1  0.0000
   1  11   2    247.6      7.2   1   0   1  0.0000
   3  11   2    250.7      8.1   1   0   1  0.0000
   5  11   2    110.1      8.1   1   0   1  0.0000
   7  11   2    300.6     11.4   1   0   1  0.0000
   9  11   2     34.2     10.2   1   0   1  0.0000
  11  11   2     58.7     12.8   1   0   1  0.0000
  13  11   2    127.1     17.0   1   0   1  0.0000
 -14  12   2     78.4     14.1   1   0   1  0.0000
 -12  12   2    481.4     16.1   1   0   1  0.0000
 -10  12   2    150.3     11.7   1   0   1  0.0000
  -8  12   2    235.9     11.4   1   0   1  0.0000
  -6  12   2    295.0      9.6   1   0   1  0.0000
  -4  12   2    267.4      7.9   1   0   1  0.0000
  -2  12   2    148.8      6.5   1   0   1  0.0000
   0  12   2   1358.4     14.6   1   0   1  0.0000
   2  12   2    225.0      7.9   1   0   1  0.0000
   4  12   2     28.2      7.7   1   0   1  0.0000
   6  12   2   1185.8     24.6   1   0   1  0.0000
   8  12   2    862.2     19.0   1   0   1  0.0000
  10  12   2    757.6     22.9   1   0   1  0.0000
  12  12   2     82.7     16.3   1   0   1  0.0000
 -13  13   2    148.1     15.5   1   0   1  0.0000
 -11  13   2   1100.0     23.7   1   0   1  0.0000
  -9  13   2     49.4     10.6   1   0   1  0.0000
  -7  13   2    693.4     17.0   1   0   1  0.0000
  -5  13   2   1586.8     18.7   1   0   1  0.0000
  -3  13   2      3.9      6.3   1   0   1  0.0000
  -1  13   2   1033.6     13.8   1   0   1  0.0000
   1  13   2    521.1     11.7   1   0   1  0.0000
   3  13   2      0.1      8.7   1   0   1  0.0000
   5  13   2   1421.4     23.9   1   0   1  0.0000
   7  13   2     44.2     10.9   1   0   1  0.0000
   9  13   2     73.9     12.9   1   0   1  0.0000
  11  13   2    927.0     27.3   1   0   1  0.0000
 -12  14   2     67.5     16.4   1   0   1  0.0000
 -10  14   2      3.0     12.6   1   0   1  0.0000
  -8  14   2   2033.0     30.2   1   0   1  0.0000
  -6  14   2   1445.4     23.0   1   0   1  0.0000
  -4  14   2   1511.5     20.7   1   0   1  0.0000
  -2  14   2     66.7      7.5   1   0   1  0.0000
   0  14   2     26.4      7.1   1   0   1  0.0000
   2  14   2   1216.3     22.4   1   0   1  0.0000
   4  14   2     43.5     11.3   1   0   1  0.0000
   6  14   2    686.2     21.9   1   0   1  0.0000
   8  14   2    165.3     13.9   1   0   1  0.0000
  10  14   2     -6.2     15.6   1   0   1  0.0000
 -11  15   2     62.0     16.0   1   0   1  0.0000
  -9  15   2     -3.6     13.5   1   0   1  0.0000
  -7  15   2     19.3     12.2   1   0   1  0.0000
  -5  15   2    232.3     13.3   1   0   1  0.0000
  -3  15   2    394.5     12.5   1   0   1  0.0000
  -1  15   2     10.8      8.4   1   0   1  0.0000
   1  15   2    121.9     10.9   1   0   1  0.0000
   3  15   2   1774.0     25.3   1   0   1  0.0000
   5  15   2    144.4     15.5   1   0   1  0.0000
   7  15   2     40.0     14.4   1   0   1  0.0000
   9  15   2    548.6     23.5   1   0   1  0.0000
 -10  16   2    157.8     18.6   1   0   1  0.0000
  -8  16   2     47.9     15.2   1   0   1  0.0000
  -6  16   2    107.0     14.8   1   0   1  0.0000
  -4  16   2     50.3     11.4   1   0   1  0.0000
  -2  16   2    548.0     17.6   1   0   1  0.0000
   0  16   2     37.1     12.0   1   0   1  0.0000
   2  16   2    357.5     16.6   1   0   1  0.0000
   4  16   2    162.5     17.4   1   0   1  0.0000
   6  16   2    112.2     19.4   1   0   1  0.0000
  -7  17   2    462.4     20.8   1   0   1  0.0000
  -5  17   2   1109.6     26.0   1   0   1  0.0000
  -3  17   2    142.3     13.2   1   0   1  0.0000
  -1  17   2    982.6     27.2   1   0   1  0.0000
   1  17   2     18.0     14.2   1   0   1  0.0000
   3  17   2    149.4     18.6   1   0   1  0.0000
   5  17   2    414.1     23.8   1   0   1  0.0000
  -4  18   2    255.6     20.2   1   0   1  0.0000
  -2  18   2     77.9     19.6   1   0   1  0.0000
   0  18   2    271.3     21.7   1   0   1  0.0000
   2  18   2    359.4     23.6   1   0   1  0.0000
 -18   0   3    375.9     29.4   1   0   1  0.0000
 -16   0   3   1356.8     28.0   1   0   1  0.0000
 -14   0   3    152.9     10.9   1   0   1  0.0000
 -12   0   3    494.7     11.9   1   0   1  0.0000
 -10   0   3    240.0      7.8   1   0   1  0.0000
  -8   0   3    678.3      9.8   1   0   1  0.0000
  -6   0   3   3234.4     26.3   1   0   1  0.0000
  -4   0   3    897.3      9.9   1   0   1  0.0000
  -2   0   3      7.1      1.3   1   0   1  0.0000
   0   0   3   2184.8     16.8   1   0   1  0.0000
   2   0   3    469.9      5.9   1   0   1  0.0000
   4   0   3    990.9     12.0   1   0   1  0.0000
   6   0   3   1849.3     19.8   1   0   1  0.0000
   8   0   3     31.9      5.8   1   0   1  0.0000
  10   0   3   1681.7     22.8   1   0   1  0.0000
  12   0   3    278.9     14.8   1   0   1  0.0000
  14   0   3    988.7     49.9   1   0   1  0.0000
  16   0   3    937.7     71.0   1   0   1  0.0000
 -19   1   3     12.1     18.3   1   0   1  0.0000
 -17   1   3    152.2     13.7   1   0   1  0.0000
 -15   1   3    660.3     14.1   1   0   1  0.0000
 -13   1   3      6.4      4.7   1   0   1  0.0000
 -11   1   3    916.7      9.5   1   0   1  0.0000
  -9   1   3   1375.3     11.7   1   0   1  0.0000
  -7   1   3      6.7      1.8   1   0   1  0.0000
  -5   1   3   2823.2     14.2   1   0   1  0.0000
  -3   1   3    181.9      2.3   1   0   1  0.0000
  -1   1   3     97.2      1.8   1   0   1  0.0000
   1   1   3   2149.2     11.1   1   0   1  0.0000
   3   1   3     47.5      2.1   1   0   1  0.0000
   5   1   3    744.7      7.4   1   0   1  0.0000
   7   1   3    182.3      5.3   1   0   1  0.0000
   9   1   3      9.5      4.8   1   0   1  0.0000
  11   1   3     70.3      7.2   1   0   1  0.0000
  13   1   3     35.6     13.2   1   0   1  0.0000
  15   1   3     72.6     25.0   1   0   1  0.0000
 -18   2   3    654.4     24.8   1   0   1  0.0000
 -16   2   3   1112.1     22.8   1   0   1  0.0000
 -14   2   3    568.3     11.9   1   0   1  0.0000
 -12   2   3   2158.4     17.0   1   0   1  0.0000
 -10   2   3    171.9      5.0   1   0   1  0.0000
  -8   2   3    452.2      5.5   1   0   1  0.0000
  -6   2   3   3405.1     18.1   1   0   1  0.0000
  -4   2   3    207.8      2.8   1   0   1  0.0000
  -2   2   3   4031.6     19.5   1   0   1  0.0000
   0   2   3    173.9      2.8   1   0   1  0.0000
   2   2   3   1445.5      9.1   1   0   1  0.0000
   4   2   3     44.3      2.3   1   0   1  0.0000
   6   2   3    146.2      4.4   1   0   1  0.0000
   8   2   3    284.9      7.0   1   0   1  0.0000
  10   2   3    138.6      6.9   1   0   1  0.0000
  12   2   3    366.7     13.4   1   0   1  0.0000
  14   2   3     82.9     18.0   1   0   1  0.0000
 -19   3   3    459.8     22.8   1   0   1  0.0000
 -17   3   3     17.1     12.0   1   0   1  0.0000
 -15   3   3     20.1      7.9   1   0   1  0.0000
 -13   3   3    537.6     10.1   1   0   1  0.0000
 -11   3   3    521.8      8.3   1   0   1  0.0000
  -9   3   3     -1.2      2.9   1   0   1  0.0000
  -7   3   3    463.6      6.0   1   0   1  0.0000
  -5   3   3     42.0      1.8   1   0   1  0.0000
  -3   3   3    772.9      6.7   1   0   1  0.0000
  -1   3   3   1736.5     11.5   1   0   1  0.0000
   1   3   3     58.1      2.5   1   0   1  0.0000
   3   3   3   3130.2     18.2   1   0   1  0.0000
   5   3   3    496.9      7.1   1   0   1  0.0000
   7   3   3   1841.1     14.6   1   0   1  0.0000
   9   3   3    664.8     10.6   1   0   1  0.0000
  11   3   3    276.1     10.7   1   0   1  0.0000
  13   3   3   1276.9     26.8   1   0   1  0.0000
  15   3   3    249.4     25.0   1   0   1  0.0000
 -18   4   3    244.9     15.7   1   0   1  0.0000
 -16   4   3     44.8     10.3   1   0   1  0.0000
 -14   4   3    443.0     12.5   1   0   1  0.0000
 -12   4   3     18.6      4.5   1   0   1  0.0000
 -10   4   3      5.2      3.3   1   0   1  0.0000
  -8   4   3    284.0      5.3   1   0   1  0.0000
  -6   4   3     29.7      2.0   1   0   1  0.0000
  -4   4   3   1597.3     10.8   1   0   1  0.0000
  -2   4   3    393.3      4.8   1   0   1  0.0000
   0   4   3   2135.9     14.0   1   0   1  0.0000
   2   4   3     29.1      2.3   1   0   1  0.0000
   4   4   3    182.8      4.7   1   0   1  0.0000
   6   4   3    765.2      9.3   1   0   1  0.0000
   8   4   3     55.9      5.5   1   0   1  0.0000
  10   4   3    860.2     15.1   1   0   1  0.0000
  12   4   3    463.5     15.8   1   0   1  0.0000
  14   4   3    109.6     15.9   1   0   1  0.0000
 -19   5   3    665.6     25.5   1   0   1  0.0000
 -17   5   3     46.0     12.8   1   0   1  0.0000
 -15   5   3   1133.9     18.5   1   0   1  0.0000
 -13   5   3    998.7     15.2   1   0   1  0.0000
 -11   5   3    204.2      6.9   1   0   1  0.0000
  -9   5   3   2502.7     19.1   1   0   1  0.0000
  -7   5   3     14.5      2.4   1   0   1  0.0000
  -5   5   3   4627.2     26.4   1   0   1  0.0000
  -3   5   3     75.1      2.8   1   0   1  0.0000
  -1   5   3    245.4      3.4   1   0   1  0.0000
   1   5   3   2877.2     18.6   1   0   1  0.0000
   3   5   3    152.2      4.7   1   0   1  0.0000
   5   5   3    369.8      6.4   1   0   1  0.0000
   7   5   3    376.9      8.9   1   0   1  0.0000
   9   5   3     64.1      6.9   1   0   1  0.0000
  11   5   3      6.4     10.4   1   0   1  0.0000
  13   5   3    952.2     24.7   1   0   1  0.0000
  15   5   3     30.8     18.1   1   0   1  0.0000
 -18   6   3    210.6     17.7   1   0   1  0.0000
 -16   6   3     37.3     10.4   1   0   1  0.0000
 -14   6   3    188.8     10.0   1   0   1  0.0000
 -12   6   3    108.0      7.3   1   0   1  0.0000
 -10   6   3     30.8      4.7   1   0   1  0.0000
  -8   6   3     84.4      4.3   1   0   1  0.0000
  -6   6   3    236.0      5.0   1   0   1  0.0000
  -4   6   3     41.2      2.8   1   0   1  0.0000
  -2   6   3   1174.3      9.2   1   0   1  0.0000
   0   6   3      3.6      1.9   1   0   1  0.0000
   2   6   3    416.6      6.1   1   0   1  0.0000
   4   6   3    113.1      4.9   1   0   1  0.0000
   6   6   3    418.0      8.6   1   0   1  0.0000
   8   6   3    185.1      7.8   1   0   1  0.0000
  10   6   3    406.0     13.7   1   0   1  0.0000
  12   6   3    351.9     15.7   1   0   1  0.0000
  14   6   3    183.8     17.1   1   0   1  0.0000
 -17   7   3     44.3     13.9   1   0   1  0.0000
 -15   7   3     14.2      9.3   1   0   1  0.0000
 -13   7   3   1218.9     17.6   1   0   1  0.0000
 -11   7   3   1431.9     16.9   1   0   1  0.0000
  -9   7   3    255.1      7.4   1   0   1  0.0000
  -7   7   3    175.6      5.3   1   0   1  0.0000
  -5   7   3    216.0      5.7   1   0   1  0.0000
  -3   7   3    135.7      4.8   1   0   1  0.0000
  -1   7   3    662.3      7.3   1   0   1  0.0000
   1   7   3     49.8      3.2   1   0   1  0.0000
   3   7   3   1525.4     13.6   1   0   1  0.0000
   5   7   3     56.1      5.0   1   0   1  0.0000
   7   7   3   2164.9     20.7   1   0   1  0.0000
   9   7   3    309.7     11.8   1   0   1  0.0000
  11   7   3    104.4     12.2   1   0   1  0.0000
  13   7   3    977.2     26.0   1   0   1  0.0000
 -18   8   3    754.0     27.0   1   0   1  0.0000
 -16   8   3    523.9     17.1   1   0   1  0.0000
 -14   8   3    767.7     17.4   1   0   1  0.0000
 -12   8   3   2026.1     22.0   1   0   1  0.0000
 -10   8   3     28.6      5.8   1   0   1  0.0000
  -8   8   3   1327.1     13.1   1   0   1  0.0000
  -6   8   3    650.1      8.2   1   0   1  0.0000
  -4   8   3    212.9      6.0   1   0   1  0.0000
  -2   8   3   1133.1     11.7   1   0   1  0.0000
   0   8   3    108.0      3.9   1   0   1  0.0000
   2   8   3    147.8      4.9   1   0   1  0.0000
   4   8   3    221.7      7.1   1   0   1  0.0000
   6   8   3    130.6      7.5   1   0   1  0.0000
   8   8   3    306.4     11.6   1   0   1  0.0000
  10   8   3     30.9     11.4   1   0   1  0.0000
  12   8   3     96.2     13.4   1   0   1  0.0000
  14   8   3     29.5     16.9   1   0   1  0.0000
 -17   9   3     47.7     15.5   1   0   1  0.0000
 -15   9   3    604.8     18.5   1   0   1  0.0000
 -13   9   3     31.9      9.7   1   0   1  0.0000
 -11   9   3    125.7      8.0   1   0   1  0.0000
  -9   9   3   2634.3     24.6   1   0   1  0.0000
  -7   9   3    220.7      7.0   1   0   1  0.0000
  -5   9   3   1890.2     15.7   1   0   1  0.0000
  -3   9   3    214.7      6.1   1   0   1  0.0000
  -1   9   3     45.0      4.0   1   0   1  0.0000
   1   9   3   1610.7     13.3   1   0   1  0.0000
   3   9   3    271.6      8.4   1   0   1  0.0000
   5   9   3   1603.8     18.1   1   0   1  0.0000
   7   9   3     33.0      7.9   1   0   1  0.0000
   9   9   3    123.1     11.4   1   0   1  0.0000
  11   9   3    197.8     14.5   1   0   1  0.0000
  13   9   3    177.9     17.2   1   0   1  0.0000
 -16  10   3    482.8     17.8   1   0   1  0.0000
 -14  10   3    122.0     12.0   1   0   1  0.0000
 -12  10   3    364.0     13.7   1   0   1  0.0000
 -10  10   3     57.8      8.3   1   0   1  0.0000
  -8  10   3     94.7      6.9   1   0   1  0.0000
  -6  10   3    314.7      8.3   1   0   1  0.0000
  -4  10   3    110.7      6.1   1   0   1  0.0000
  -2  10   3    128.6      5.6   1   0   1  0.0000
   0  10   3    456.3      8.4   1   0   1  0.0000
   2  10   3     -1.0      4.9   1   0   1  0.0000
   4  10   3     85.3      6.3   1   0   1  0.0000
   6  10   3   2110.1     23.6   1   0   1  0.0000
   8  10   3     60.0      9.7   1   0   1  0.0000
  10  10   3   1199.6     25.1   1   0   1  0.0000
  12  10   3    340.2     18.3   1   0   1  0.0000
 -15  11   3    304.2     15.9   1   0   1  0.0000
 -13  11   3     25.0     10.9   1   0   1  0.0000
 -11  11   3    620.9     16.3   1   0   1  0.0000
  -9  11   3     89.6      8.3   1   0   1  0.0000
  -7  11   3    310.9     10.8   1   0   1  0.0000
  -5  11   3    229.8      8.6   1   0   1  0.0000
  -3  11   3     95.1      6.2   1   0   1  0.0000
  -1  11   3    154.6      6.4   1   0   1  0.0000
   1  11   3     10.9      4.8   1   0   1  0.0000
   3  11   3    432.6     12.0   1   0   1  0.0000
   5  11   3     44.6      9.1   1   0   1  0.0000
   7  11   3    110.0     10.1   1   0   1  0.0000
   9  11   3      9.3     11.6   1   0   1  0.0000
  11  11   3     40.7     14.7   1   0   1  0.0000
 -14  12   3    133.0     13.9   1   0   1  0.0000
 -12  12   3   1598.5     24.9   1   0   1  0.0000
 -10  12   3     17.6      9.5   1   0   1  0.0000
  -8  12   3    478.0     14.2   1   0   1  0.0000
  -6  12   3   1053.6     18.5   1   0   1  0.0000
  -4  12   3     16.7      6.2   1   0   1  0.0000
  -2  12   3    956.2     13.4   1   0   1  0.0000
   0  12   3     10.9      5.9   1   0   1  0.0000
   2  12   3    122.4      8.3   1   0   1  0.0000
   4  12   3    203.0      9.9   1   0   1  0.0000
   6  12   3    209.6     12.7   1   0   1  0.0000
   8  12   3    247.1     14.9   1   0   1  0.0000
  10  12   3    180.1     15.3   1   0   1  0.0000
 -13  13   3    123.2     13.8   1   0   1  0.0000
 -11  13   3     95.2     13.6   1   0   1  0.0000
  -9  13   3    119.4     11.8   1   0   1  0.0000
  -7  13   3     10.2      8.8   1   0   1  0.0000
  -5  13   3    417.3     12.2   1   0   1  0.0000
  -3  13   3     78.6      7.3   1   0   1  0.0000
  -1  13   3     93.2      7.2   1   0   1  0.0000
   1  13   3    491.7     13.5   1   0   1  0.0000
   3  13   3    217.2     15.0   1   0   1  0.0000
   5  13   3    514.2     16.9   1   0   1  0.0000
   7  13   3    424.4     16.6   1   0   1  0.0000
   9  13   3    381.9     18.0   1   0   1  0.0000
 -12  14   3     56.4     15.8   1   0   1  0.0000
 -10  14   3     29.1     13.9   1   0   1  0.0000
  -8  14   3    140.0     11.5   1   0   1  0.0000
  -6  14   3     32.1     11.3   1   0   1  0.0000
  -4  14   3    530.1     15.0   1   0   1  0.0000
  -2  14   3     59.8      8.6   1   0   1  0.0000
   0  14   3    413.1     13.4   1   0   1  0.0000
   2  14   3    165.8     13.0   1   0   1  0.0000
   4  14   3     28.7     12.0   1   0   1  0.0000
   6  14   3    571.6     21.2   1   0   1  0.0000
   8  14   3     52.9     14.3   1   0   1  0.0000
 -11  15   3    440.8     19.7   1   0   1  0.0000
  -9  15   3    659.7     21.2   1   0   1  0.0000
  -7  15   3    122.4     12.7   1   0   1  0.0000
  -5  15   3   1513.2     23.7   1   0   1  0.0000
  -3  15   3     33.5     11.3   1   0   1  0.0000
  -1  15   3     -4.2     11.1   1   0   1  0.0000
   1  15   3    748.6     22.4   1   0   1  0.0000
   3  15   3     14.9     12.9   1   0   1  0.0000
   5  15   3     71.0     15.9   1   0   1  0.0000
   7  15   3      8.5     16.0   1   0   1  0.0000
 -10  16   3     96.1     17.1   1   0   1  0.0000
  -8  16   3    150.2     15.1   1   0   1  0.0000
  -6  16   3    107.6     14.2   1   0   1  0.0000
  -4  16   3    106.3     12.6   1   0   1  0.0000
  -2  16   3    732.0     20.9   1   0   1  0.0000
   0  16   3     11.3     13.5   1   0   1  0.0000
   2  16   3     74.4     14.4   1   0   1  0.0000
   4  16   3    211.5     19.3   1   0   1  0.0000
   6  16   3     13.2     18.3   1   0   1  0.0000
  -7  17   3     22.4     16.9   1   0   1  0.0000
  -5  17   3     22.9     15.6   1   0   1  0.0000
  -3  17   3     40.8     15.0   1   0   1  0.0000
  -1  17   3    181.5     17.1   1   0   1  0.0000
   1  17   3     53.3     15.2   1   0   1  0.0000
   3  17   3    244.4     19.9   1   0   1  0.0000
  -4  18   3    109.2     19.1   1   0   1  0.0000
  -2  18   3     58.0     19.8   1   0   1  0.0000
   0  18   3    108.7     19.5   1   0   1  0.0000
 -20   0   4    551.2     37.3   1   0   1  0.0000
 -18   0   4    751.9     36.6   1   0   1  0.0000
 -16   0   4    932.0     23.2   1   0   1  0.0000
 -14   0   4   1794.2     24.7   1   0   1  0.0000
 -12   0   4   4538.5     44.6   1   0   1  0.0000
 -10   0   4     30.7      4.9   1   0   1  0.0000
  -8   0   4   1094.6     14.1   1   0   1  0.0000
  -6   0   4    195.1      5.1   1   0   1  0.0000
  -4   0   4     -0.7      2.1   1   0   1  0.0000
  -2   0   4   8842.2     54.0   1   0   1  0.0000
   0   0   4    137.7      3.9   1   0   1  0.0000
   2   0   4     27.0      3.5   1   0   1  0.0000
   4   0   4   3908.4     36.5   1   0   1  0.0000
   6   0   4   1470.0     18.3   1   0   1  0.0000
   8   0   4      5.8      7.5   1   0   1  0.0000
  10   0   4     53.7     10.5   1   0   1  0.0000
  12   0   4   1391.6     43.3   1   0   1  0.0000
  14   0   4    102.5     39.7   1   0   1  0.0000
 -19   1   4     -3.4     17.5   1   0   1  0.0000
 -17   1   4     54.0     11.4   1   0   1  0.0000
 -15   1   4     11.7      6.8   1   0   1  0.0000
 -13   1   4    268.3      6.9   1   0   1  0.0000
 -11   1   4    406.3      7.6   1   0   1  0.0000
  -9   1   4    728.0      8.5   1   0   1  0.0000
  -7   1   4    794.4      7.3   1   0   1  0.0000
  -5   1   4    840.5      6.9   1   0   1  0.0000
  -3   1   4   2452.3     13.1   1   0   1  0.0000
  -1   1   4   2055.3     10.9   1   0   1  0.0000
   1   1   4    381.3      4.5   1   0   1  0.0000
   3   1   4      6.7      2.5   1   0   1  0.0000
   5   1   4   1466.6     12.7   1   0   1  0.0000
   7   1   4    245.7      6.8   1   0   1  0.0000
   9   1   4    506.2     11.3   1   0   1  0.0000
  11   1   4    151.1     10.5   1   0   1  0.0000
  13   1   4    375.4     25.0   1   0   1  0.0000
  15   1   4    502.9     39.9   1   0   1  0.0000
 -20   2   4     -5.5     20.3   1   0   1  0.0000
 -18   2   4      8.1     13.3   1   0   1  0.0000
 -16   2   4    379.4     15.9   1   0   1  0.0000
 -14   2   4     22.3      5.9   1   0   1  0.0000
 -12   2   4    572.3      8.3   1   0   1  0.0000
 -10   2   4     71.1      3.9   1   0   1  0.0000
  -8   2   4   2574.7     17.4   1   0   1  0.0000
  -6   2   4      4.3      1.8   1   0   1  0.0000
  -4   2   4   3348.2     19.2   1   0   1  0.0000
  -2   2   4   2455.8     13.7   1   0   1  0.0000
   0   2   4    144.6      3.3   1   0   1  0.0000
   2   2   4   4122.4     22.7   1   0   1  0.0000
   4   2   4     33.9      3.1   1   0   1  0.0000
   6   2   4    289.1      7.1   1   0   1  0.0000
   8   2   4   2149.0     18.0   1   0   1  0.0000
  10   2   4    646.1     14.9   1   0   1  0.0000
  12   2   4   1549.8     27.5   1   0   1  0.0000
  14   2   4      1.1     22.0   1   0   1  0.0000
 -19   3   4    243.6     18.3   1   0   1  0.0000
 -17   3   4    619.3     19.1   1   0   1  0.0000
 -15   3   4    327.8     10.9   1   0   1  0.0000
 -13   3   4     43.7      5.4   1   0   1  0.0000
 -11   3   4    121.4      5.6   1   0   1  0.0000
  -9   3   4   1423.0     11.8   1   0   1  0.0000
  -7   3   4     27.5      2.3   1   0   1  0.0000
  -5   3   4   2001.1     13.5   1   0   1  0.0000
  -3   3   4    591.3      5.6   1   0   1  0.0000
  -1   3   4     19.8      1.8   1   0   1  0.0000
   1   3   4   1505.0     11.5   1   0   1  0.0000
   3   3   4    116.6      3.7   1   0   1  0.0000
   5   3   4     78.9      4.3   1   0   1  0.0000
   7   3   4    278.5      7.2   1   0   1  0.0000
   9   3   4    492.7     13.6   1   0   1  0.0000
  11   3   4    362.5     13.6   1   0   1  0.0000
  13   3   4    247.8     19.7   1   0   1  0.0000
 -18   4   4     33.3     13.0   1   0   1  0.0000
 -16   4   4     21.0      9.1   1   0   1  0.0000
 -14   4   4     72.9      7.4   1   0   1  0.0000
 -12   4   4   1459.3     14.7   1   0   1  0.0000
 -10   4   4   1528.1     13.1   1   0   1  0.0000
  -8   4   4    136.0      3.9   1   0   1  0.0000
  -6   4   4    866.7      8.4   1   0   1  0.0000
  -4   4   4    729.6      7.4   1   0   1  0.0000
  -2   4   4      9.4      1.9   1   0   1  0.0000
   0   4   4    450.7      5.5   1   0   1  0.0000
   2   4   4    215.7      5.5   1   0   1  0.0000
   4   4   4     49.2      3.9   1   0   1  0.0000
   6   4   4      2.1      4.7   1   0   1  0.0000
   8   4   4    155.7      7.9   1   0   1  0.0000
  10   4   4     32.2      9.5   1   0   1  0.0000
  12   4   4     16.8     13.3   1   0   1  0.0000
  14   4   4    271.2     26.6   1   0   1  0.0000
 -19   5   4    165.1     17.6   1   0   1  0.0000
 -17   5   4     58.1     12.4   1   0   1  0.0000
 -15   5   4     88.3      9.3   1   0   1  0.0000
 -13   5   4     68.9      7.0   1   0   1  0.0000
 -11   5   4   1351.0     13.6   1   0   1  0.0000
  -9   5   4    865.3      8.7   1   0   1  0.0000
  -7   5   4    228.8      4.9   1   0   1  0.0000
  -5   5   4   1922.2     16.9   1   0   1  0.0000
  -3   5   4      2.9      2.1   1   0   1  0.0000
  -1   5   4   4479.2     26.3   1   0   1  0.0000
   1   5   4     81.0      4.4   1   0   1  0.0000
   3   5   4     11.3      3.4   1   0   1  0.0000
   5   5   4   7686.7     49.5   1   0   1  0.0000
   7   5   4    327.1      9.8   1   0   1  0.0000
   9   5   4    359.9     11.8   1   0   1  0.0000
  11   5   4    485.1     16.4   1   0   1  0.0000
  13   5   4      9.2     15.1   1   0   1  0.0000
 -18   6   4    167.6     16.0   1   0   1  0.0000
 -16   6   4      7.7     10.2   1   0   1  0.0000
 -14   6   4     -0.4      7.5   1   0   1  0.0000
 -12   6   4    271.2      9.4   1   0   1  0.0000
 -10   6   4     39.2      5.2   1   0   1  0.0000
  -8   6   4    169.7      4.3   1   0   1  0.0000
  -6   6   4    779.5      8.5   1   0   1  0.0000
  -4   6   4    432.1      6.9   1   0   1  0.0000
  -2   6   4    143.5      4.8   1   0   1  0.0000
   0   6   4    505.5      7.6   1   0   1  0.0000
   2   6   4     94.4      4.7   1   0   1  0.0000
   4   6   4    522.3      9.0   1   0   1  0.0000
   6   6   4    222.4      8.4   1   0   1  0.0000
   8   6   4    192.3      9.3   1   0   1  0.0000
  10   6   4    567.8     18.6   1   0   1  0.0000
  12   6   4    116.7     15.3   1   0   1  0.0000
  14   6   4    -18.6     19.8   1   0   1  0.0000
 -17   7   4    418.9     18.2   1   0   1  0.0000
 -15   7   4    650.9     18.0   1   0   1  0.0000
 -13   7   4    123.7      8.6   1   0   1  0.0000
 -11   7   4     18.8      6.2   1   0   1  0.0000
  -9   7   4   4299.6     30.4   1   0   1  0.0000
  -7   7   4   1210.1     11.5   1   0   1  0.0000
  -5   7   4   1221.6     11.8   1   0   1  0.0000
  -3   7   4   2026.4     16.0   1   0   1  0.0000
  -1   7   4     13.4      3.2   1   0   1  0.0000
   1   7   4    297.3      7.4   1   0   1  0.0000
   3   7   4     29.8      4.8   1   0   1  0.0000
   5   7   4    434.4     10.8   1   0   1  0.0000
   7   7   4     92.1      8.0   1   0   1  0.0000
   9   7   4    101.8     11.3   1   0   1  0.0000
  11   7   4     78.3     13.5   1   0   1  0.0000
  13   7   4    745.7     25.4   1   0   1  0.0000
 -18   8   4      1.4     16.8   1   0   1  0.0000
 -16   8   4     23.7     11.3   1   0   1  0.0000
 -14   8   4    741.9     17.4   1   0   1  0.0000
 -12   8   4     -1.6      7.6   1   0   1  0.0000
 -10   8   4    408.8     11.0   1   0   1  0.0000
  -8   8   4    779.7     10.7   1   0   1  0.0000
  -6   8   4    496.0      8.9   1   0   1  0.0000
  -4   8   4   1969.1     16.3   1   0   1  0.0000
  -2   8   4    399.8      7.0   1   0   1  0.0000
   0   8   4     20.2      3.4   1   0   1  0.0000
   2   8   4   4317.0     31.5   1   0   1  0.0000
   4   8   4    361.0     10.1   1   0   1  0.0000
   6   8   4    323.1     10.5   1   0   1  0.0000
   8   8   4   1542.3     24.0   1   0   1  0.0000
  10   8   4     51.9     12.5   1   0   1  0.0000
  12   8   4    277.5     17.6   1   0   1  0.0000
 -17   9   4     38.0     14.3   1   0   1  0.0000
 -15   9   4     35.7     10.9   1   0   1  0.0000
 -13   9   4    102.2      9.6   1   0   1  0.0000
 -11   9   4    109.6      8.8   1   0   1  0.0000
  -9   9   4    132.9      6.9   1   0   1  0.0000
  -7   9   4     81.4      5.9   1   0   1  0.0000
  -5   9   4   1139.4     13.3   1   0   1  0.0000
  -3   9   4   2055.8     17.3   1   0   1  0.0000
  -1   9   4   1701.8     14.0   1   0   1  0.0000
   1   9   4    249.2      6.8   1   0   1  0.0000
   3   9   4    143.9      6.9   1   0   1  0.0000
   5   9   4   2272.6     23.4   1   0   1  0.0000
   7   9   4    680.8     19.2   1   0   1  0.0000
   9   9   4    850.0     22.3   1   0   1  0.0000
  11   9   4    142.0     15.6   1   0   1  0.0000
 -16  10   4     63.9     14.0   1   0   1  0.0000
 -14  10   4    128.6     11.7   1   0   1  0.0000
 -12  10   4   1248.3     22.1   1   0   1  0.0000
 -10  10   4      1.8      8.0   1   0   1  0.0000
  -8  10   4    174.3      7.9   1   0   1  0.0000
  -6  10   4    761.8     13.8   1   0   1  0.0000
  -4  10   4    179.9      7.0   1   0   1  0.0000
  -2  10   4   2413.5     20.1   1   0   1  0.0000
   0  10   4    113.2      5.6   1   0   1  0.0000
   2  10   4    238.6      8.1   1   0   1  0.0000
   4  10   4    655.0     13.7   1   0   1  0.0000
   6  10   4    862.6     31.5   1   0   1  0.0000
   8  10   4     16.4     11.1   1   0   1  0.0000
  10  10   4    217.0     15.9   1   0   1  0.0000
  12  10   4    165.1     23.5   1   0   1  0.0000
 -15  11   4    168.1     14.2   1   0   1  0.0000
 -13  11   4     34.1     10.6   1   0   1  0.0000
 -11  11   4    555.4     15.4   1   0   1  0.0000
  -9  11   4    184.3      9.8   1   0   1  0.0000
  -7  11   4    146.8      8.9   1   0   1  0.0000
  -5  11   4     93.3      7.4   1   0   1  0.0000
  -3  11   4     14.5      6.2   1   0   1  0.0000
  -1  11   4    489.4     10.5   1   0   1  0.0000
   1  11   4    103.2      7.5   1   0   1  0.0000
   3  11   4     16.7      7.3   1   0   1  0.0000
   5  11   4    566.4     16.9   1   0   1  0.0000
   7  11   4     10.8     11.0   1   0   1  0.0000
   9  11   4    142.2     14.3   1   0   1  0.0000
  11  11   4    285.0     18.8   1   0   1  0.0000
 -14  12   4     68.2     13.1   1   0   1  0.0000
 -12  12   4    149.8     11.7   1   0   1  0.0000
 -10  12   4    267.8     12.4   1   0   1  0.0000
  -8  12   4    760.0     20.1   1   0   1  0.0000
  -6  12   4     27.8      7.9   1   0   1  0.0000
  -4  12   4    480.9     12.9   1   0   1  0.0000
  -2  12   4   2953.8     26.3   1   0   1  0.0000
   0  12   4    571.3     14.4   1   0   1  0.0000
   2  12   4   1364.4     19.7   1   0   1  0.0000
   4  12   4     -9.3      9.1   1   0   1  0.0000
   6  12   4    471.1     15.7   1   0   1  0.0000
   8  12   4    337.4     16.6   1   0   1  0.0000
  10  12   4    229.9     18.2   1   0   1  0.0000
 -13  13   4    111.5     13.8   1   0   1  0.0000
 -11  13   4     35.5     12.9   1   0   1  0.0000
  -9  13   4    402.6     15.4   1   0   1  0.0000
  -7  13   4     94.8     12.2   1   0   1  0.0000
  -5  13   4     84.9      8.9   1   0   1  0.0000
  -3  13   4    804.7     16.1   1   0   1  0.0000
  -1  13   4     57.2     10.5   1   0   1  0.0000
   1  13   4    294.1     14.7   1   0   1  0.0000
   3  13   4    278.9     13.2   1   0   1  0.0000
   5  13   4    292.7     14.0   1   0   1  0.0000
   7  13   4    534.8     18.2   1   0   1  0.0000
   9  13   4     13.1     15.5   1   0   1  0.0000
 -12  14   4    662.8     22.6   1   0   1  0.0000
 -10  14   4    494.6     18.8   1   0   1  0.0000
  -8  14   4     -2.4     11.1   1   0   1  0.0000
  -6  14   4    202.8     12.1   1   0   1  0.0000
  -4  14   4    887.7     23.7   1   0   1  0.0000
  -2  14   4    626.3     18.3   1   0   1  0.0000
   0  14   4    119.0     13.1   1   0   1  0.0000
   2  14   4     78.8     13.7   1   0   1  0.0000
   4  14   4     38.7     12.8   1   0   1  0.0000
   6  14   4     55.2     14.1   1   0   1  0.0000
   8  14   4     65.7     16.5   1   0   1  0.0000
 -11  15   4    371.4     19.9   1   0   1  0.0000
  -9  15   4      4.9     12.6   1   0   1  0.0000
  -7  15   4    385.6     14.9   1   0   1  0.0000
  -5  15   4    537.4     17.6   1   0   1  0.0000
  -3  15   4    137.9     13.6   1   0   1  0.0000
  -1  15   4   1602.5     26.6   1   0   1  0.0000
   1  15   4    118.3     15.9   1   0   1  0.0000
   3  15   4      6.8     15.2   1   0   1  0.0000
   5  15   4   1604.9     29.4   1   0   1  0.0000
   7  15   4     69.7     54.9   1   0   1  0.0000
 -10  16   4    169.4     17.8   1   0   1  0.0000
  -8  16   4     71.0     14.6   1   0   1  0.0000
  -6  16   4     43.7     14.5   1   0   1  0.0000
  -4  16   4      3.4     15.2   1   0   1  0.0000
  -2  16   4     -2.8     15.9   1   0   1  0.0000
   0  16   4    734.5     26.1   1   0   1  0.0000
   2  16   4   1173.5     32.9   1   0   1  0.0000
   4  16   4   1078.7     34.9   1   0   1  0.0000
  -7  17   4    230.8     18.8   1   0   1  0.0000
  -5  17   4    293.6     19.5   1   0   1  0.0000
  -3  17   4    677.5     25.0   1   0   1  0.0000
  -1  17   4     17.5     18.1   1   0   1  0.0000
   1  17   4    110.5     18.5   1   0   1  0.0000
 -20   0   5    809.4     44.3   1   0   1  0.0000
 -18   0   5    166.8     23.3   1   0   1  0.0000
 -16   0   5     41.2     11.1   1   0   1  0.0000
 -14   0   5     54.3      8.5   1   0   1  0.0000
 -12   0   5     18.0      6.4   1   0   1  0.0000
 -10   0   5   1047.5     15.6   1   0   1  0.0000
  -8   0   5    591.2      9.6   1   0   1  0.0000
  -6   0   5     10.1      3.3   1   0   1  0.0000
  -4   0   5      5.5      3.1   1   0   1  0.0000
  -2   0   5     32.6      3.3   1   0   1  0.0000
   0   0   5    229.6      6.0   1   0   1  0.0000
   2   0   5   4822.0     44.1   1   0   1  0.0000
   4   0   5   1969.5     24.6   1   0   1  0.0000
   6   0   5   1449.5     21.0   1   0   1  0.0000
   8   0   5    985.8     19.2   1   0   1  0.0000
  10   0   5    229.9     19.9   1   0   1  0.0000
  12   0   5    471.9     36.5   1   0   1  0.0000
 -19   1   5    374.3     21.8   1   0   1  0.0000
 -17   1   5     10.1     10.7   1   0   1  0.0000
 -15   1   5     26.3      6.8   1   0   1  0.0000
 -13   1   5   1083.2     13.5   1   0   1  0.0000
 -11   1   5    245.7      6.7   1   0   1  0.0000
  -9   1   5    254.6      6.2   1   0   1  0.0000
  -7   1   5   1696.7     12.7   1   0   1  0.0000
  -5   1   5     41.2      2.4   1   0   1  0.0000
  -3   1   5    166.9      3.8   1   0   1  0.0000
  -1   1   5     64.1      2.6   1   0   1  0.0000
   1   1   5    295.8      5.1   1   0   1  0.0000
   3   1   5     30.1      3.8   1   0   1  0.0000
   5   1   5      7.9      4.6   1   0   1  0.0000
   7   1   5    369.0      9.3   1   0   1  0.0000
   9   1   5      5.1      8.3   1   0   1  0.0000
  11   1   5     28.2     15.0   1   0   1  0.0000
  13   1   5     50.9     25.2   1   0   1  0.0000
 -20   2   5   1145.4     36.7   1   0   1  0.0000
 -18   2   5      2.3     12.8   1   0   1  0.0000
 -16   2   5   1809.1     25.7   1   0   1  0.0000
 -14   2   5    239.1      9.3   1   0   1  0.0000
 -12   2   5    236.3      7.1   1   0   1  0.0000
 -10   2   5   3020.8     21.4   1   0   1  0.0000
  -8   2   5    310.4      5.9   1   0   1  0.0000
  -6   2   5   1004.8      8.6   1   0   1  0.0000
  -4   2   5    406.9      5.3   1   0   1  0.0000
  -2   2   5     73.2      2.8   1   0   1  0.0000
   0   2   5   1378.4     11.4   1   0   1  0.0000
   2   2   5    969.7      8.5   1   0   1  0.0000
   4   2   5    441.6      8.5   1   0   1  0.0000
   6   2   5    393.7      9.0   1   0   1  0.0000
   8   2   5     18.0      7.5   1   0   1  0.0000
  10   2   5    130.0     11.2   1   0   1  0.0000
  12   2   5    103.2     26.4   1   0   1  0.0000
 -19   3   5    244.9     17.0   1   0   1  0.0000
 -17   3   5    902.8     21.4   1   0   1  0.0000
 -15   3   5    108.4      8.4   1   0   1  0.0000
 -13   3   5    231.0      8.1   1   0   1  0.0000
 -11   3   5    344.7      8.1   1   0   1  0.0000
  -9   3   5     27.8      3.4   1   0   1  0.0000
  -7   3   5    165.2      4.6   1   0   1  0.0000
  -5   3   5      8.4      2.3   1   0   1  0.0000
  -3   3   5     82.8      3.0   1   0   1  0.0000
  -1   3   5    109.4      3.4   1   0   1  0.0000
   1   3   5    239.9      5.6   1   0   1  0.0000
   3   3   5   1027.4     10.2   1   0   1  0.0000
   5   3   5    331.2      8.4   1   0   1  0.0000
   7   3   5      9.7      6.6   1   0   1  0.0000
   9   3   5    938.4     18.0   1   0   1  0.0000
  11   3   5      6.0     12.8   1   0   1  0.0000
  13   3   5    447.3     31.8   1   0   1  0.0000
 -20   4   5    315.3     30.8   1   0   1  0.0000
 -18   4   5    224.1     15.6   1   0   1  0.0000
 -16   4   5    209.0     10.7   1   0   1  0.0000
 -14   4   5    298.5     10.7   1   0   1  0.0000
 -12   4   5    213.3      8.9   1   0   1  0.0000
 -10   4   5    448.6      7.6   1   0   1  0.0000
  -8   4   5    230.8      5.4   1   0   1  0.0000
  -6   4   5     67.1      3.6   1   0   1  0.0000
  -4   4   5    579.3      8.5   1   0   1  0.0000
  -2   4   5    153.8      4.3   1   0   1  0.0000
   0   4   5    115.5      4.5   1   0   1  0.0000
   2   4   5    395.7      7.9   1   0   1  0.0000
   4   4   5     17.1      4.7   1   0   1  0.0000
   6   4   5    776.7     13.3   1   0   1  0.0000
   8   4   5    331.7     11.4   1   0   1  0.0000
  10   4   5    213.4     13.1   1   0   1  0.0000
  12   4   5    654.2     24.5   1   0   1  0.0000
 -19   5   5   1388.2     30.9   1   0   1  0.0000
 -17   5   5   1023.1     23.7   1   0   1  0.0000
 -15   5   5    259.3     10.7   1   0   1  0.0000
 -13   5   5   2837.1     28.6   1   0   1  0.0000
 -11   5   5     56.7      5.3   1   0   1  0.0000
  -9   5   5   1570.0     13.2   1   0   1  0.0000
  -7   5   5    759.9      8.9   1   0   1  0.0000
  -5   5   5    422.5      9.4   1   0   1  0.0000
  -3   5   5   6331.2     39.0   1   0   1  0.0000
  -1   5   5    344.3      6.4   1   0   1  0.0000
   1   5   5     36.8      4.3   1   0   1  0.0000
   3   5   5    474.6      8.3   1   0   1  0.0000
   5   5   5      4.7      6.0   1   0   1  0.0000
   7   5   5     91.3      8.7   1   0   1  0.0000
   9   5   5    832.4     20.8   1   0   1  0.0000
  11   5   5    211.7     16.0   1   0   1  0.0000
  13   5   5    124.7     23.5   1   0   1  0.0000
 -18   6   5    119.0     15.7   1   0   1  0.0000
 -16   6   5    615.5     17.6   1   0   1  0.0000
 -14   6   5     70.6      9.2   1   0   1  0.0000
 -12   6   5     56.3      7.4   1   0   1  0.0000
 -10   6   5    403.4      8.7   1   0   1  0.0000
  -8   6   5     70.3      4.8   1   0   1  0.0000
  -6   6   5     72.6      4.1   1   0   1  0.0000
  -4   6   5    536.4      7.7   1   0   1  0.0000
  -2   6   5     83.3      3.7   1   0   1  0.0000
   0   6   5    655.6      8.9   1   0   1  0.0000
   2   6   5     79.8      5.5   1   0   1  0.0000
   4   6   5    108.3      7.0   1   0   1  0.0000
   6   6   5     25.8      7.4   1   0   1  0.0000
   8   6   5    259.1     12.1   1   0   1  0.0000
  10   6   5     67.2     13.3   1   0   1  0.0000
  12   6   5    202.2     18.4   1   0   1  0.0000
 -19   7   5    125.6     28.5   1   0   1  0.0000
 -17   7   5   1298.3     26.5   1   0   1  0.0000
 -15   7   5    672.7     18.0   1   0   1  0.0000
 -13   7   5    230.3     10.6   1   0   1  0.0000
 -11   7   5    437.5     12.9   1   0   1  0.0000
  -9   7   5     37.6      5.2   1   0   1  0.0000
  -7   7   5     91.5      4.7   1   0   1  0.0000
  -5   7   5    178.8      5.5   1   0   1  0.0000
  -3   7   5   1005.8     10.5   1   0   1  0.0000
  -1   7   5   1044.1     11.5   1   0   1  0.0000
   1   7   5     11.1      4.6   1   0   1  0.0000
   3   7   5    196.2      8.4   1   0   1  0.0000
   5   7   5    238.6      9.2   1   0   1  0.0000
   7   7   5     42.7      9.2   1   0   1  0.0000
   9   7   5   1654.1     29.5   1   0   1  0.0000
  11   7   5     31.9     15.8   1   0   1  0.0000
 -18   8   5     49.1     16.3   1   0   1  0.0000
 -16   8   5    632.1     18.4   1   0   1  0.0000
 -14   8   5    720.7     18.0   1   0   1  0.0000
 -12   8   5     84.3      8.8   1   0   1  0.0000
 -10   8   5    717.7     14.5   1   0   1  0.0000
  -8   8   5     -0.1      4.9   1   0   1  0.0000
  -6   8   5    714.0     11.2   1   0   1  0.0000
  -4   8   5     10.2      4.2   1   0   1  0.0000
  -2   8   5     14.1      4.3   1   0   1  0.0000
   0   8   5    268.2      7.4   1   0   1  0.0000
   2   8   5      5.1      6.0   1   0   1  0.0000
   4   8   5    305.6     10.8   1   0   1  0.0000
   6   8   5     34.2      8.5   1   0   1  0.0000
   8   8   5     12.4     11.2   1   0   1  0.0000
  10   8   5    135.1     15.2   1   0   1  0.0000
  12   8   5    215.1     21.5   1   0   1  0.0000
 -17   9   5    113.9     14.1   1   0   1  0.0000
 -15   9   5     61.8     11.3   1   0   1  0.0000
 -13   9   5   1351.2     22.4   1   0   1  0.0000
 -11   9   5    336.9     11.4   1   0   1  0.0000
  -9   9   5    251.8      9.3   1   0   1  0.0000
  -7   9   5   1342.8     16.0   1   0   1  0.0000
  -5   9   5    250.8      8.2   1   0   1  0.0000
  -3   9   5    835.1     11.5   1   0   1  0.0000
  -1   9   5    103.0      5.9   1   0   1  0.0000
   1   9   5    632.4     12.2   1   0   1  0.0000
   3   9   5     25.9      7.2   1   0   1  0.0000
   5   9   5    113.7      9.5   1   0   1  0.0000
   7   9   5    735.1     20.4   1   0   1  0.0000
   9   9   5     89.5     14.1   1   0   1  0.0000
  11   9   5     60.1     17.0   1   0   1  0.0000
 -16  10   5     66.0     13.3   1   0   1  0.0000
 -14  10   5    172.7     12.2   1   0   1  0.0000
 -12  10   5    225.1     11.6   1   0   1  0.0000
 -10  10   5    343.5     11.5   1   0   1  0.0000
  -8  10   5    147.4     24.2   1   0   1  0.0000
  -6  10   5     71.2      6.4   1   0   1  0.0000
  -4  10   5     95.8      6.3   1   0   1  0.0000
  -2  10   5     63.8      6.1   1   0   1  0.0000
   0  10   5    248.6      9.4   1   0   1  0.0000
   2  10   5    559.2     13.4   1   0   1  0.0000
   4  10   5     74.3      8.8   1   0   1  0.0000
   6  10   5    489.4     16.5   1   0   1  0.0000
   8  10   5    248.7     16.2   1   0   1  0.0000
  10  10   5    147.9     16.9   1   0   1  0.0000
 -15  11   5     99.7     13.4   1   0   1  0.0000
 -13  11   5    181.3     12.4   1   0   1  0.0000
 -11  11   5    133.7     10.4   1   0   1  0.0000
  -9  11   5    425.8     13.8   1   0   1  0.0000
  -7  11   5     38.7      7.6   1   0   1  0.0000
  -5  11   5     15.1      6.6   1   0   1  0.0000
  -3  11   5    352.8     10.7   1   0   1  0.0000
  -1  11   5    205.4      9.3   1   0   1  0.0000
   1  11   5    221.6     11.0   1   0   1  0.0000
   3  11   5    356.2     15.1   1   0   1  0.0000
   5  11   5    172.3     11.8   1   0   1  0.0000
   7  11   5     19.6     13.0   1   0   1  0.0000
   9  11   5     85.5     15.8   1   0   1  0.0000
 -14  12   5     58.0     12.9   1   0   1  0.0000
 -12  12   5     83.5     13.2   1   0   1  0.0000
 -10  12   5   3567.2     36.4   1   0   1  0.0000
  -8  12   5    932.4     22.4   1   0   1  0.0000
  -6  12   5    773.4     16.0   1   0   1  0.0000
  -4  12   5    358.8     12.4   1   0   1  0.0000
  -2  12   5     21.6      8.4   1   0   1  0.0000
   0  12   5    193.8     11.3   1   0   1  0.0000
   2  12   5    254.0     12.3   1   0   1  0.0000
   4  12   5    433.2     15.0   1   0   1  0.0000
   6  12   5      6.7     12.1   1   0   1  0.0000
   8  12   5    153.1     16.5   1   0   1  0.0000
 -13  13   5     51.3     13.1   1   0   1  0.0000
 -11  13   5    455.3     16.9   1   0   1  0.0000
  -9  13   5    121.5     12.7   1   0   1  0.0000
  -7  13   5     58.8     10.3   1   0   1  0.0000
  -5  13   5    276.3     16.6   1   0   1  0.0000
  -3  13   5    389.6     16.0   1   0   1  0.0000
  -1  13   5     34.0     10.7   1   0   1  0.0000
   1  13   5     -2.0     10.2   1   0   1  0.0000
   3  13   5    454.1     16.7   1   0   1  0.0000
   5  13   5    113.4     14.2   1   0   1  0.0000
   7  13   5    130.8     16.2   1   0   1  0.0000
 -12  14   5    196.8     17.3   1   0   1  0.0000
 -10  14   5    278.2     16.5   1   0   1  0.0000
  -8  14   5    290.2     15.9   1   0   1  0.0000
  -6  14   5    382.9     14.7   1   0   1  0.0000
  -4  14   5    264.3     13.7   1   0   1  0.0000
  -2  14   5     27.0     12.8   1   0   1  0.0000
   0  14   5     23.5     11.6   1   0   1  0.0000
   2  14   5    345.6     17.8   1   0   1  0.0000
   4  14   5    266.3     15.3   1   0   1  0.0000
   6  14   5    202.2     17.5   1   0   1  0.0000
 -11  15   5      7.3     16.0   1   0   1  0.0000
  -9  15   5    287.4     18.1   1   0   1  0.0000
  -7  15   5    453.1     19.3   1   0   1  0.0000
  -5  15   5     20.5     13.5   1   0   1  0.0000
  -3  15   5    394.2     18.2   1   0   1  0.0000
  -1  15   5     28.2     14.4   1   0   1  0.0000
   1  15   5     30.3     14.8   1   0   1  0.0000
   3  15   5     40.9     16.9   1   0   1  0.0000
   5  15   5     40.2     15.7   1   0   1  0.0000
 -10  16   5    438.7     23.3   1   0   1  0.0000
  -8  16   5    283.7     18.7   1   0   1  0.0000
  -6  16   5    696.5     27.2   1   0   1  0.0000
  -4  16   5     62.7     16.2   1   0   1  0.0000
  -2  16   5     63.1     15.9   1   0   1  0.0000
   0  16   5    636.2     24.2   1   0   1  0.0000
   2  16   5     33.6     18.9   1   0   1  0.0000
  -7  17   5     -7.0     41.1   1   0   1  0.0000
  -5  17   5    156.1     20.1   1   0   1  0.0000
  -3  17   5    239.5     21.2   1   0   1  0.0000
  -1  17   5    376.2     23.2   1   0   1  0.0000
 -20   0   6    -26.8     27.6   1   0   1  0.0000
 -18   0   6    603.3     34.8   1   0   1  0.0000
 -16   0   6    154.5     15.7   1   0   1  0.0000
 -14   0   6      9.6      9.0   1   0   1  0.0000
 -12   0   6    204.4      9.7   1   0   1  0.0000
 -10   0   6    481.9     12.0   1   0   1  0.0000
  -8   0   6    120.8      6.0   1   0   1  0.0000
  -6   0   6    825.9     12.9   1   0   1  0.0000
  -4   0   6    991.3     15.0   1   0   1  0.0000
  -2   0   6    347.5      8.5   1   0   1  0.0000
   0   0   6     24.0      4.7   1   0   1  0.0000
   2   0   6    396.3     10.3   1   0   1  0.0000
   4   0   6     83.2      8.1   1   0   1  0.0000
   6   0   6    140.4     10.8   1   0   1  0.0000
   8   0   6   1251.1     33.9   1   0   1  0.0000
  10   0   6    417.2     34.5   1   0   1  0.0000
  12   0   6      2.3     32.9   1   0   1  0.0000
 -19   1   6    157.1     19.0   1   0   1  0.0000
 -17   1   6     -2.4     10.5   1   0   1  0.0000
 -15   1   6    463.4     13.2   1   0   1  0.0000
 -13   1   6    419.0     10.5   1   0   1  0.0000
 -11   1   6     63.3      5.0   1   0   1  0.0000
  -9   1   6   1668.4     15.2   1   0   1  0.0000
  -7   1   6      0.9      3.1   1   0   1  0.0000
  -5   1   6    449.8      7.3   1   0   1  0.0000
  -3   1   6   1216.9     10.8   1   0   1  0.0000
  -1   1   6    162.9      4.4   1   0   1  0.0000
   1   1   6   2369.4     17.4   1   0   1  0.0000
   3   1   6    364.6      8.0   1   0   1  0.0000
   5   1   6    345.1      9.7   1   0   1  0.0000
   7   1   6   1585.2     19.5   1   0   1  0.0000
   9   1   6     21.8     12.5   1   0   1  0.0000
  11   1   6    246.1     25.6   1   0   1  0.0000
 -20   2   6    139.6     22.5   1   0   1  0.0000
 -18   2   6      6.3     12.2   1   0   1  0.0000
 -16   2   6    673.3     19.7   1   0   1  0.0000
 -14   2   6     15.4      7.0   1   0   1  0.0000
 -12   2   6    630.6     11.3   1   0   1  0.0000
 -10   2   6    641.1      9.0   1   0   1  0.0000
  -8   2   6     47.9      4.0   1   0   1  0.0000
  -6   2   6   7055.5     39.1   1   0   1  0.0000
  -4   2   6    152.8      4.5   1   0   1  0.0000
  -2   2   6   5373.1     33.4   1   0   1  0.0000
   0   2   6   1602.2     12.7   1   0   1  0.0000
   2   2   6    269.9      7.9   1   0   1  0.0000
   4   2   6   3340.6     25.0   1   0   1  0.0000
   6   2   6     12.6      7.1   1   0   1  0.0000
   8   2   6   1266.1     21.2   1   0   1  0.0000
  10   2   6    760.5     29.4   1   0   1  0.0000
  12   2   6     50.2     29.0   1   0   1  0.0000
 -19   3   6     -1.7     14.9   1   0   1  0.0000
 -17   3   6     92.1     12.0   1   0   1  0.0000
 -15   3   6    474.6     14.0   1   0   1  0.0000
 -13   3   6    738.5     12.5   1   0   1  0.0000
 -11   3   6    269.4      7.6   1   0   1  0.0000
  -9   3   6     15.9      3.9   1   0   1  0.0000
  -7   3   6   1572.5     12.5   1   0   1  0.0000
  -5   3   6      9.3      3.0   1   0   1  0.0000
  -3   3   6    109.2      4.3   1   0   1  0.0000
  -1   3   6   1301.7     11.5   1   0   1  0.0000
   1   3   6     66.2      4.3   1   0   1  0.0000
   3   3   6     59.0      5.2   1   0   1  0.0000
   5   3   6    757.0     13.7   1   0   1  0.0000
   7   3   6    198.7     10.4   1   0   1  0.0000
   9   3   6    190.3     12.6   1   0   1  0.0000
  11   3   6    192.1     22.9   1   0   1  0.0000
 -20   4   6     48.1     18.7   1   0   1  0.0000
 -18   4   6    726.9     23.3   1   0   1  0.0000
 -16   4   6     25.3     10.8   1   0   1  0.0000
 -14   4   6      4.9      8.0   1   0   1  0.0000
 -12   4   6    528.3     10.7   1   0   1  0.0000
 -10   4   6    443.5      8.6   1   0   1  0.0000
  -8   4   6    881.5      9.9   1   0   1  0.0000
  -6   4   6     24.9      4.8   1   0   1  0.0000
  -4   4   6     51.2      3.9   1   0   1  0.0000
  -2   4   6    388.0      9.0   1   0   1  0.0000
   0   4   6    523.6      8.6   1   0   1  0.0000
   2   4   6    263.4      7.8   1   0   1  0.0000
   4   4   6    527.7     15.7   1   0   1  0.0000
   6   4   6     32.6      8.0   1   0   1  0.0000
   8   4   6    274.9     13.3   1   0   1  0.0000
  10   4   6    712.5     23.8   1   0   1  0.0000
  12   4   6     68.0     25.0   1   0   1  0.0000
 -19   5   6    160.8     17.0   1   0   1  0.0000
 -17   5   6    124.1     12.8   1   0   1  0.0000
 -15   5   6    854.9     18.7   1   0   1  0.0000
 -13   5   6   1179.6     18.8   1   0   1  0.0000
 -11   5   6     11.9      5.2   1   0   1  0.0000
  -9   5   6   5976.0     38.9   1   0   1  0.0000
  -7   5   6    190.6      6.2   1   0   1  0.0000
  -5   5   6   1269.5     13.0   1   0   1  0.0000
  -3   5   6   3099.2     20.1   1   0   1  0.0000
  -1   5   6     63.6      4.4   1   0   1  0.0000
   1   5   6   9288.5     58.7   1   0   1  0.0000
   3   5   6    160.9      9.0   1   0   1  0.0000
   5   5   6    868.8     24.4   1   0   1  0.0000
   7   5   6   3646.7     37.4   1   0   1  0.0000
   9   5   6     63.9     14.2   1   0   1  0.0000
  11   5   6   1162.2     35.9   1   0   1  0.0000
 -18   6   6     97.0     15.2   1   0   1  0.0000
 -16   6   6     49.1     10.5   1   0   1  0.0000
 -14   6   6      8.9      9.9   1   0   1  0.0000
 -12   6   6    105.2      9.0   1   0   1  0.0000
 -10   6   6     15.8      5.8   1   0   1  0.0000
  -8   6   6     10.0      4.4   1   0   1  0.0000
  -6   6   6   1020.9     12.2   1   0   1  0.0000
  -4   6   6    228.3      6.4   1   0   1  0.0000
  -2   6   6    827.7     10.0   1   0   1  0.0000
   0   6   6    195.0      7.0   1   0   1  0.0000
   2   6   6     90.4      7.0   1   0   1  0.0000
   4   6   6    349.3     12.0   1   0   1  0.0000
   6   6   6     22.5      9.2   1   0   1  0.0000
   8   6   6     28.9     12.6   1   0   1  0.0000
  10   6   6    409.0     19.0   1   0   1  0.0000
 -19   7   6     28.5     23.0   1   0   1  0.0000
 -17   7   6     97.5     12.9   1   0   1  0.0000
 -15   7   6    630.1     18.9   1   0   1  0.0000
 -13   7   6    287.0     12.4   1   0   1  0.0000
 -11   7   6    351.6     11.5   1   0   1  0.0000
  -9   7   6     48.0      5.9   1   0   1  0.0000
  -7   7   6    185.6      7.5   1   0   1  0.0000
  -5   7   6     47.1      5.3   1   0   1  0.0000
  -3   7   6    276.4      7.5   1   0   1  0.0000
  -1   7   6     64.0      5.6   1   0   1  0.0000
   1   7   6    385.3     11.1   1   0   1  0.0000
   3   7   6    167.3      8.8   1   0   1  0.0000
   5   7   6    386.8     13.1   1   0   1  0.0000
   7   7   6    251.9     15.0   1   0   1  0.0000
   9   7   6      8.1     14.1   1   0   1  0.0000
  11   7   6    366.8     21.8   1   0   1  0.0000
 -18   8   6     37.8     15.7   1   0   1  0.0000
 -16   8   6    457.8     15.7   1   0   1  0.0000
 -14   8   6     45.8     10.4   1   0   1  0.0000
 -12   8   6    623.8     15.8   1   0   1  0.0000
 -10   8   6    101.3      7.7   1   0   1  0.0000
  -8   8   6    516.3     11.5   1   0   1  0.0000
  -6   8   6   2449.3     22.5   1   0   1  0.0000
  -4   8   6    182.1      7.2   1   0   1  0.0000
  -2   8   6   1602.0     16.9   1   0   1  0.0000
   0   8   6   1911.6     21.0   1   0   1  0.0000
   2   8   6     20.5      7.3   1   0   1  0.0000
   4   8   6   1406.6     21.1   1   0   1  0.0000
   6   8   6     69.2     12.2   1   0   1  0.0000
   8   8   6    342.0     16.5   1   0   1  0.0000
  10   8   6    389.1     20.2   1   0   1  0.0000
 -17   9   6     17.8     13.5   1   0   1  0.0000
 -15   9   6     45.9     12.0   1   0   1  0.0000
 -13   9   6    607.0     17.7   1   0   1  0.0000
 -11   9   6     68.2      8.8   1   0   1  0.0000
  -9   9   6   1821.7     20.3   1   0   1  0.0000
  -7   9   6    255.7      8.8   1   0   1  0.0000
  -5   9   6    287.1      8.8   1   0   1  0.0000
  -3   9   6   1514.1     17.9   1   0   1  0.0000
  -1   9   6    930.1     15.4   1   0   1  0.0000
   1   9   6   2263.6     25.5   1   0   1  0.0000
   3   9   6     61.8      8.3   1   0   1  0.0000
   5   9   6    116.0     11.5   1   0   1  0.0000
   7   9   6   1039.8     26.5   1   0   1  0.0000
   9   9   6     35.2     15.7   1   0   1  0.0000
 -16  10   6    344.5     16.3   1   0   1  0.0000
 -14  10   6      3.2     11.5   1   0   1  0.0000
 -12  10   6    151.7     11.3   1   0   1  0.0000
 -10  10   6    162.1     14.8   1   0   1  0.0000
  -8  10   6     26.3      7.3   1   0   1  0.0000
  -6  10   6     53.9      7.0   1   0   1  0.0000
  -4  10   6     20.4      7.1   1   0   1  0.0000
  -2  10   6     14.2      7.0   1   0   1  0.0000
   0  10   6    183.9      9.9   1   0   1  0.0000
   2  10   6    156.6     10.3   1   0   1  0.0000
   4  10   6      8.2      9.9   1   0   1  0.0000
   6  10   6     36.4     13.2   1   0   1  0.0000
   8  10   6   1009.2     27.9   1   0   1  0.0000
 -15  11   6   1007.9     24.0   1   0   1  0.0000
 -13  11   6     72.6     11.8   1   0   1  0.0000
 -11  11   6    754.1     19.2   1   0   1  0.0000
  -9  11   6   1252.3     21.8   1   0   1  0.0000
  -7  11   6     44.5      8.6   1   0   1  0.0000
  -5  11   6    924.5     18.5   1   0   1  0.0000
  -3  11   6    490.7     14.9   1   0   1  0.0000
  -1  11   6     13.6      8.5   1   0   1  0.0000
   1  11   6    700.9     22.2   1   0   1  0.0000
   3  11   6    594.1     18.7   1   0   1  0.0000
   5  11   6     25.9     11.9   1   0   1  0.0000
   7  11   6    875.2     24.4   1   0   1  0.0000
 -14  12   6    117.6     13.7   1   0   1  0.0000
 -12  12   6    690.0     20.3   1   0   1  0.0000
 -10  12   6    172.0     13.4   1   0   1  0.0000
  -8  12   6    175.6     13.2   1   0   1  0.0000
  -6  12   6   2506.9     30.4   1   0   1  0.0000
  -4  12   6    135.8     15.5   1   0   1  0.0000
  -2  12   6   2059.2     28.8   1   0   1  0.0000
   0  12   6   1076.9     20.6   1   0   1  0.0000
   2  12   6     15.2     10.8   1   0   1  0.0000
   4  12   6   2415.3     31.7   1   0   1  0.0000
   6  12   6    101.2     15.7   1   0   1  0.0000
 -13  13   6     32.3     15.0   1   0   1  0.0000
 -11  13   6     54.2     13.1   1   0   1  0.0000
  -9  13   6    265.5     16.0   1   0   1  0.0000
  -7  13   6    576.4     20.2   1   0   1  0.0000
  -5  13   6     -7.6     11.4   1   0   1  0.0000
  -3  13   6      7.4     11.1   1   0   1  0.0000
  -1  13   6    757.2     20.5   1   0   1  0.0000
   1  13   6    112.1     12.7   1   0   1  0.0000
   3  13   6     67.6     15.1   1   0   1  0.0000
   5  13   6    114.1     15.0   1   0   1  0.0000
 -12  14   6     99.1     16.3   1   0   1  0.0000
 -10  14   6    194.9     17.0   1   0   1  0.0000
  -8  14   6    570.2     22.5   1   0   1  0.0000
  -6  14   6    129.2     14.8   1   0   1  0.0000
  -4  14   6     49.6     13.3   1   0   1  0.0000
  -2  14   6     43.5     14.1   1   0   1  0.0000
   0  14   6    213.1     15.5   1   0   1  0.0000
   2  14   6     14.8     13.3   1   0   1  0.0000
   4  14   6     50.5     17.0   1   0   1  0.0000
 -11  15   6     67.9     18.2   1   0   1  0.0000
  -9  15   6   1418.0     32.0   1   0   1  0.0000
  -7  15   6    217.8     18.1   1   0   1  0.0000
  -5  15   6    311.4     17.9   1   0   1  0.0000
  -3  15   6    720.7     24.2   1   0   1  0.0000
  -1  15   6     15.7     15.5   1   0   1  0.0000
   1  15   6   1826.3     31.1   1   0   1  0.0000
   3  15   6    184.8     17.6   1   0   1  0.0000
  -8  16   6     29.2     18.4   1   0   1  0.0000
  -6  16   6    760.4     27.6   1   0   1  0.0000
  -4  16   6     86.5     16.2   1   0   1  0.0000
  -2  16   6    273.5     19.9   1   0   1  0.0000
   0  16   6    219.2     21.7   1   0   1  0.0000
 -20   0   7     36.2     28.0   1   0   1  0.0000
 -18   0   7   1016.3     43.4   1   0   1  0.0000
 -16   0   7    403.4     20.1   1   0   1  0.0000
 -14   0   7    349.7     14.6   1   0   1  0.0000
 -12   0   7      8.7      7.6   1   0   1  0.0000
 -10   0   7   1823.1     27.1   1   0   1  0.0000
  -8   0   7      5.7      5.7   1   0   1  0.0000
  -6   0   7    344.1     10.5   1   0   1  0.0000
  -4   0   7    600.5     12.4   1   0   1  0.0000
  -2   0   7    837.4     14.0   1   0   1  0.0000
   0   0   7   1390.1     17.3   1   0   1  0.0000
   2   0   7    249.5     10.0   1   0   1  0.0000
   4   0   7    322.1     13.0   1   0   1  0.0000
   6   0   7    350.7     19.2   1   0   1  0.0000
   8   0   7    781.8     37.9   1   0   1  0.0000
  10   0   7    358.5     37.4   1   0   1  0.0000
 -19   1   7    198.0     20.1   1   0   1  0.0000
 -17   1   7    585.3     18.8   1   0   1  0.0000
 -15   1   7      5.7      8.0   1   0   1  0.0000
 -13   1   7    152.3      7.8   1   0   1  0.0000
 -11   1   7    555.6     10.3   1   0   1  0.0000
  -9   1   7    337.9      7.8   1   0   1  0.0000
  -7   1   7    119.4      4.8   1   0   1  0.0000
  -5   1   7    140.8      5.1   1   0   1  0.0000
  -3   1   7    265.9      6.5   1   0   1  0.0000
  -1   1   7     83.2      4.3   1   0   1  0.0000
   1   1   7     35.7      4.4   1   0   1  0.0000
   3   1   7     75.2      6.2   1   0   1  0.0000
   5   1   7      3.2      8.0   1   0   1  0.0000
   7   1   7     12.5     11.7   1   0   1  0.0000
   9   1   7     15.2     19.6   1   0   1  0.0000
  11   1   7     10.5     29.7   1   0   1  0.0000
 -20   2   7    105.9     22.8   1   0   1  0.0000
 -18   2   7    951.3     26.5   1   0   1  0.0000
 -16   2   7    247.4     12.9   1   0   1  0.0000
 -14   2   7   3182.5     30.1   1   0   1  0.0000
 -12   2   7     92.4      6.6   1   0   1  0.0000
 -10   2   7    339.1      8.5   1   0   1  0.0000
  -8   2   7   1183.2     12.2   1   0   1  0.0000
  -6   2   7    303.6      7.2   1   0   1  0.0000
  -4   2   7    462.5      7.7   1   0   1  0.0000
  -2   2   7      0.1      3.9   1   0   1  0.0000
   0   2   7      4.2      4.5   1   0   1  0.0000
   2   2   7      4.3      4.9   1   0   1  0.0000
   4   2   7    147.2      8.5   1   0   1  0.0000
   6   2   7     30.7     10.2   1   0   1  0.0000
   8   2   7    458.5     19.6   1   0   1  0.0000
  10   2   7     32.6     22.2   1   0   1  0.0000
 -19   3   7     22.2     15.0   1   0   1  0.0000
 -17   3   7     56.2     12.3   1   0   1  0.0000
 -15   3   7    463.0     14.4   1   0   1  0.0000
 -13   3   7    155.3      8.1   1   0   1  0.0000
 -11   3   7     32.7      5.4   1   0   1  0.0000
  -9   3   7     51.3      5.3   1   0   1  0.0000
  -7   3   7    698.0      9.3   1   0   1  0.0000
  -5   3   7    600.9      9.7   1   0   1  0.0000
  -3   3   7     86.7      4.9   1   0   1  0.0000
  -1   3   7     87.3      4.9   1   0   1  0.0000
   1   3   7    424.0      9.3   1   0   1  0.0000
   3   3   7     66.8      7.4   1   0   1  0.0000
   5   3   7    750.7     18.2   1   0   1  0.0000
   7   3   7     -6.2     12.1   1   0   1  0.0000
   9   3   7    219.6     19.9   1   0   1  0.0000
  11   3   7    567.1     36.0   1   0   1  0.0000
 -20   4   7      0.5     24.6   1   0   1  0.0000
 -18   4   7     91.2     14.4   1   0   1  0.0000
 -16   4   7     22.3     11.6   1   0   1  0.0000
 -14   4   7    108.9      9.7   1   0   1  0.0000
 -12   4   7    189.7      7.9   1   0   1  0.0000
 -10   4   7    408.5      9.6   1   0   1  0.0000
  -8   4   7    112.8      5.7   1   0   1  0.0000
  -6   4   7     97.2      4.5   1   0   1  0.0000
  -4   4   7    200.7      5.9   1   0   1  0.0000
  -2   4   7    450.4      8.4   1   0   1  0.0000
   0   4   7    388.5      9.7   1   0   1  0.0000
   2   4   7     75.1      7.6   1   0   1  0.0000
   4   4   7    189.4     10.8   1   0   1  0.0000
   6   4   7    607.9     19.4   1   0   1  0.0000
   8   4   7    304.4     15.0   1   0   1  0.0000
  10   4   7     55.1     22.4   1   0   1  0.0000
 -19   5   7    167.0     17.0   1   0   1  0.0000
 -17   5   7   1395.3     26.2   1   0   1  0.0000
 -15   5   7    177.3     13.3   1   0   1  0.0000
 -13   5   7    175.6     10.1   1   0   1  0.0000
 -11   5   7   1262.1     17.4   1   0   1  0.0000
  -9   5   7    223.8      7.8   1   0   1  0.0000
  -7   5   7    885.8     12.6   1   0   1  0.0000
  -5   5   7     23.3      5.2   1   0   1  0.0000
  -3   5   7    103.5      5.3   1   0   1  0.0000
  -1   5   7    175.7      7.2   1   0   1  0.0000
   1   5   7    319.5     10.2   1   0   1  0.0000
   3   5   7     17.7      7.6   1   0   1  0.0000
   5   5   7    746.3     21.7   1   0   1  0.0000
   7   5   7     31.0     12.4   1   0   1  0.0000
   9   5   7    147.1     17.6   1   0   1  0.0000
 -18   6   7     24.3     14.7   1   0   1  0.0000
 -16   6   7    663.1     19.4   1   0   1  0.0000
 -14   6   7    465.6     16.0   1   0   1  0.0000
 -12   6   7    182.9      9.5   1   0   1  0.0000
 -10   6   7     79.0      7.5   1   0   1  0.0000
  -8   6   7    199.9      8.2   1   0   1  0.0000
  -6   6   7    207.2      8.5   1   0   1  0.0000
  -4   6   7     50.9      5.6   1   0   1  0.0000
  -2   6   7    208.2      8.0   1   0   1  0.0000
   0   6   7    102.9      7.8   1   0   1  0.0000
   2   6   7     52.3      8.0   1   0   1  0.0000
   4   6   7     16.6      9.1   1   0   1  0.0000
   6   6   7     10.6     11.9   1   0   1  0.0000
   8   6   7     31.9     14.3   1   0   1  0.0000
  10   6   7     55.2     22.2   1   0   1  0.0000
 -17   7   7     83.8     14.2   1   0   1  0.0000
 -15   7   7    293.6     14.4   1   0   1  0.0000
 -13   7   7    212.7     13.5   1   0   1  0.0000
 -11   7   7    288.8     10.2   1   0   1  0.0000
  -9   7   7     11.0      6.5   1   0   1  0.0000
  -7   7   7    786.2     13.9   1   0   1  0.0000
  -5   7   7    327.3      9.7   1   0   1  0.0000
  -3   7   7    396.3     11.3   1   0   1  0.0000
  -1   7   7     21.3      6.8   1   0   1  0.0000
   1   7   7    351.4     11.3   1   0   1  0.0000
   3   7   7    676.6     16.3   1   0   1  0.0000
   5   7   7   1226.6     24.9   1   0   1  0.0000
   7   7   7     -4.6     13.1   1   0   1  0.0000
   9   7   7     71.6     17.1   1   0   1  0.0000
 -18   8   7    148.7     16.1   1   0   1  0.0000
 -16   8   7     23.8     12.7   1   0   1  0.0000
 -14   8   7   1638.0     26.3   1   0   1  0.0000
 -12   8   7      7.1     11.9   1   0   1  0.0000
 -10   8   7      6.9      7.4   1   0   1  0.0000
  -8   8   7   1820.0     20.3   1   0   1  0.0000
  -6   8   7    352.8     10.9   1   0   1  0.0000
  -4   8   7    186.2      8.9   1   0   1  0.0000
  -2   8   7     67.0      8.0   1   0   1  0.0000
   0   8   7     12.6      7.6   1   0   1  0.0000
   2   8   7     -8.3      8.4   1   0   1  0.0000
   4   8   7     41.2     13.0   1   0   1  0.0000
   6   8   7    113.5     13.5   1   0   1  0.0000
   8   8   7     18.0     15.5   1   0   1  0.0000
 -17   9   7    675.8     20.5   1   0   1  0.0000
 -15   9   7      0.1     12.7   1   0   1  0.0000
 -13   9   7    131.4     11.8   1   0   1  0.0000
 -11   9   7   1170.9     21.7   1   0   1  0.0000
  -9   9   7    802.9     16.1   1   0   1  0.0000
  -7   9   7    566.3     14.7   1   0   1  0.0000
  -5   9   7     50.5      8.1   1   0   1  0.0000
  -3   9   7     86.7      8.3   1   0   1  0.0000
  -1   9   7    292.1     11.5   1   0   1  0.0000
   1   9   7    164.1     10.2   1   0   1  0.0000
   3   9   7    102.9     10.5   1   0   1  0.0000
   5   9   7     41.7     12.5   1   0   1  0.0000
   7   9   7     90.9     15.8   1   0   1  0.0000
 -16  10   7    556.7     19.5   1   0   1  0.0000
 -14  10   7    117.9     12.8   1   0   1  0.0000
 -12  10   7      8.9     11.0   1   0   1  0.0000
 -10  10   7    408.8     15.8   1   0   1  0.0000
  -8  10   7    119.1      9.7   1   0   1  0.0000
  -6  10   7     21.2      8.6   1   0   1  0.0000
  -4  10   7    183.0     10.0   1   0   1  0.0000
  -2  10   7    551.2     16.1   1   0   1  0.0000
   0  10   7   1183.6     25.1   1   0   1  0.0000
   2  10   7    423.7     14.8   1   0   1  0.0000
   4  10   7    204.9     14.4   1   0   1  0.0000
   6  10   7    188.5     16.7   1   0   1  0.0000
 -15  11   7     44.3     14.8   1   0   1  0.0000
 -13  11   7     35.9     12.0   1   0   1  0.0000
 -11  11   7     13.1     11.0   1   0   1  0.0000
  -9  11   7     -1.2      9.9   1   0   1  0.0000
  -7  11   7    335.2     13.3   1   0   1  0.0000
  -5  11   7    225.7     13.1   1   0   1  0.0000
  -3  11   7     99.8     10.7   1   0   1  0.0000
  -1  11   7    212.9     12.2   1   0   1  0.0000
   1  11   7     72.5     11.1   1   0   1  0.0000
   3  11   7    223.5     14.6   1   0   1  0.0000
   5  11   7     18.3     15.4   1   0   1  0.0000
   7  11   7     86.9     17.8   1   0   1  0.0000
 -14  12   7    976.2     26.3   1   0   1  0.0000
 -12  12   7     13.8     12.2   1   0   1  0.0000
 -10  12   7     45.1     12.5   1   0   1  0.0000
  -8  12   7    775.7     21.4   1   0   1  0.0000
  -6  12   7    221.5     12.3   1   0   1  0.0000
  -4  12   7    461.6     15.3   1   0   1  0.0000
  -2  12   7    102.6     11.6   1   0   1  0.0000
   0  12   7    140.1     12.2   1   0   1  0.0000
   2  12   7     24.2     13.0   1   0   1  0.0000
   4  12   7     40.2     15.1   1   0   1  0.0000
   6  12   7     51.8     18.7   1   0   1  0.0000
 -13  13   7    252.0     17.0   1   0   1  0.0000
 -11  13   7     27.8     13.1   1   0   1  0.0000
  -9  13   7    250.5     17.8   1   0   1  0.0000
  -7  13   7     42.9     14.5   1   0   1  0.0000
  -5  13   7     29.2     13.4   1   0   1  0.0000
  -3  13   7     35.5     12.4   1   0   1  0.0000
  -1  13   7     -4.6     11.6   1   0   1  0.0000
   1  13   7      6.3     13.1   1   0   1  0.0000
   3  13   7     68.9     15.3   1   0   1  0.0000
 -12  14   7     20.5     16.5   1   0   1  0.0000
 -10  14   7    142.5     17.2   1   0   1  0.0000
  -8  14   7     84.4     17.8   1   0   1  0.0000
  -6  14   7     -6.2     15.5   1   0   1  0.0000
  -4  14   7    646.6     21.9   1   0   1  0.0000
  -2  14   7    794.2     24.2   1   0   1  0.0000
   0  14   7    545.0     20.5   1   0   1  0.0000
   2  14   7    125.9     16.1   1   0   1  0.0000
  -9  15   7     38.1     18.0   1   0   1  0.0000
  -7  15   7    396.2     23.2   1   0   1  0.0000
  -5  15   7     -8.5     15.9   1   0   1  0.0000
  -3  15   7    219.9     16.9   1   0   1  0.0000
  -1  15   7    285.5     19.0   1   0   1  0.0000
   1  15   7     11.1     16.2   1   0   1  0.0000
  -6  16   7    540.6     26.4   1   0   1  0.0000
  -4  16   7    228.4     20.1   1   0   1  0.0000
 -20   0   8    203.0     36.3   1   0   1  0.0000
 -18   0   8    101.7     23.9   1   0   1  0.0000
 -16   0   8    507.3     23.5   1   0   1  0.0000
 -14   0   8    684.8     20.8   1   0   1  0.0000
 -12   0   8    340.9     14.4   1   0   1  0.0000
 -10   0   8    128.0      8.8   1   0   1  0.0000
  -8   0   8      1.0      7.5   1   0   1  0.0000
  -6   0   8    957.3     18.3   1   0   1  0.0000
  -4   0   8    564.1     14.1   1   0   1  0.0000
  -2   0   8     78.2      8.2   1   0   1  0.0000
   0   0   8    607.2     13.8   1   0   1  0.0000
   2   0   8    121.4      9.9   1   0   1  0.0000
   4   0   8   2826.2     48.9   1   0   1  0.0000
   6   0   8    301.8     31.9   1   0   1  0.0000
   8   0   8    -43.0     29.8   1   0   1  0.0000
 -19   1   8     77.6     19.9   1   0   1  0.0000
 -17   1   8    549.0     19.9   1   0   1  0.0000
 -15   1   8     67.3      9.1   1   0   1  0.0000
 -13   1   8    609.0     13.7   1   0   1  0.0000
 -11   1   8     78.3      6.4   1   0   1  0.0000
  -9   1   8    241.2      7.7   1   0   1  0.0000
  -7   1   8   1590.5     15.2   1   0   1  0.0000
  -5   1   8    312.7      8.6   1   0   1  0.0000
  -3   1   8    406.8      9.2   1   0   1  0.0000
  -1   1   8    709.7     10.3   1   0   1  0.0000
   1   1   8    212.8      7.5   1   0   1  0.0000
   3   1   8    538.2     13.9   1   0   1  0.0000
   5   1   8    197.6     16.4   1   0   1  0.0000
   7   1   8     40.0     19.9   1   0   1  0.0000
   9   1   8    283.2     27.4   1   0   1  0.0000
 -20   2   8    749.9     33.1   1   0   1  0.0000
 -18   2   8      5.3     13.6   1   0   1  0.0000
 -16   2   8    104.0     11.9   1   0   1  0.0000
 -14   2   8   1410.3     20.1   1   0   1  0.0000
 -12   2   8     57.2      7.0   1   0   1  0.0000
 -10   2   8   1764.8     18.5   1   0   1  0.0000
  -8   2   8     72.4      5.5   1   0   1  0.0000
  -6   2   8    273.3      7.9   1   0   1  0.0000
  -4   2   8   4150.0     30.6   1   0   1  0.0000
  -2   2   8     21.8      5.4   1   0   1  0.0000
   0   2   8   2669.6     21.9   1   0   1  0.0000
   2   2   8    477.5     13.6   1   0   1  0.0000
   4   2   8    542.4     16.3   1   0   1  0.0000
   6   2   8    483.3     21.5   1   0   1  0.0000
   8   2   8    210.7     23.4   1   0   1  0.0000
 -19   3   8    415.3     19.8   1   0   1  0.0000
 -17   3   8     30.8     13.6   1   0   1  0.0000
 -15   3   8     29.0     10.8   1   0   1  0.0000
 -13   3   8     81.0      8.8   1   0   1  0.0000
 -11   3   8      1.4      5.9   1   0   1  0.0000
  -9   3   8      2.3      5.3   1   0   1  0.0000
  -7   3   8      7.8      4.8   1   0   1  0.0000
  -5   3   8     19.3      5.1   1   0   1  0.0000
  -3   3   8    839.5     11.7   1   0   1  0.0000
  -1   3   8     43.3      6.1   1   0   1  0.0000
   1   3   8    344.5     11.2   1   0   1  0.0000
   3   3   8     90.4      9.5   1   0   1  0.0000
   5   3   8    151.4     12.2   1   0   1  0.0000
   7   3   8    630.6     24.2   1   0   1  0.0000
   9   3   8    377.1     32.5   1   0   1  0.0000
 -18   4   8    106.1     15.2   1   0   1  0.0000
 -16   4   8     27.0     13.3   1   0   1  0.0000
 -14   4   8     39.6     10.1   1   0   1  0.0000
 -12   4   8    123.0      8.7   1   0   1  0.0000
 -10   4   8     68.7      7.2   1   0   1  0.0000
  -8   4   8      2.7      5.3   1   0   1  0.0000
  -6   4   8      9.7      5.8   1   0   1  0.0000
  -4   4   8    274.4      8.9   1   0   1  0.0000
  -2   4   8     37.5      5.9   1   0   1  0.0000
   0   4   8    411.2     12.5   1   0   1  0.0000
   2   4   8   1645.1     21.7   1   0   1  0.0000
   4   4   8    520.3     16.0   1   0   1  0.0000
   6   4   8     15.2     12.3   1   0   1  0.0000
   8   4   8     54.5     18.5   1   0   1  0.0000
 -19   5   8      2.4     16.3   1   0   1  0.0000
 -17   5   8    592.3     20.3   1   0   1  0.0000
 -15   5   8    167.6     13.4   1   0   1  0.0000
 -13   5   8   1946.7     25.0   1   0   1  0.0000
 -11   5   8    864.1     15.6   1   0   1  0.0000
  -9   5   8     74.6      7.5   1   0   1  0.0000
  -7   5   8   3125.2     29.0   1   0   1  0.0000
  -5   5   8     46.4      6.5   1   0   1  0.0000
  -3   5   8   1414.8     16.8   1   0   1  0.0000
  -1   5   8    156.3      8.9   1   0   1  0.0000
   1   5   8     23.6      8.2   1   0   1  0.0000
   3   5   8   2551.5     30.5   1   0   1  0.0000
   5   5   8     32.4     11.8   1   0   1  0.0000
   7   5   8    197.8     16.4   1   0   1  0.0000
   9   5   8    261.1     26.8   1   0   1  0.0000
 -18   6   8     23.0     15.3   1   0   1  0.0000
 -16   6   8     40.3     14.2   1   0   1  0.0000
 -14   6   8     16.5     10.8   1   0   1  0.0000
 -12   6   8    110.3      9.4   1   0   1  0.0000
 -10   6   8     71.0      7.9   1   0   1  0.0000
  -8   6   8     33.6      7.6   1   0   1  0.0000
  -6   6   8     97.2      8.1   1   0   1  0.0000
  -4   6   8    491.5     12.3   1   0   1  0.0000
  -2   6   8    251.3      9.6   1   0   1  0.0000
   0   6   8    231.9     10.4   1   0   1  0.0000
   2   6   8     73.2     10.8   1   0   1  0.0000
   4   6   8    144.4     11.7   1   0   1  0.0000
   6   6   8     74.0     14.0   1   0   1  0.0000
   8   6   8      5.6     18.4   1   0   1  0.0000
 -17   7   8     49.9     14.5   1   0   1  0.0000
 -15   7   8    150.9     13.6   1   0   1  0.0000
 -13   7   8     10.5     10.0   1   0   1  0.0000
 -11   7   8    150.3      9.6   1   0   1  0.0000
  -9   7   8    327.0     11.2   1   0   1  0.0000
  -7   7   8     70.0      8.0   1   0   1  0.0000
  -5   7   8    120.1      8.9   1   0   1  0.0000
  -3   7   8    610.0     14.5   1   0   1  0.0000
  -1   7   8    259.9     10.9   1   0   1  0.0000
   1   7   8    714.8     18.4   1   0   1  0.0000
   3   7   8    219.8     13.2   1   0   1  0.0000
   5   7   8    247.9     14.7   1   0   1  0.0000
   7   7   8    821.2     27.1   1   0   1  0.0000
 -18   8   8     37.3     17.8   1   0   1  0.0000
 -16   8   8    343.3     17.1   1   0   1  0.0000
 -14   8   8    683.5     21.2   1   0   1  0.0000
 -12   8   8     30.3     10.8   1   0   1  0.0000
 -10   8   8   1980.4     25.8   1   0   1  0.0000
  -8   8   8    129.6      9.8   1   0   1  0.0000
  -6   8   8    345.0     12.4   1   0   1  0.0000
  -4   8   8   1674.3     22.6   1   0   1  0.0000
  -2   8   8    314.9     12.2   1   0   1  0.0000
   0   8   8   1092.6     22.4   1   0   1  0.0000
   2   8   8    863.2     21.2   1   0   1  0.0000
   4   8   8     43.1     12.2   1   0   1  0.0000
   6   8   8    986.4     28.0   1   0   1  0.0000
 -17   9   8    624.3     22.3   1   0   1  0.0000
 -15   9   8    109.3     15.5   1   0   1  0.0000
 -13   9   8    618.0     19.7   1   0   1  0.0000
 -11   9   8     91.0     11.6   1   0   1  0.0000
  -9   9   8     18.8      9.9   1   0   1  0.0000
  -7   9   8   2332.7     28.7   1   0   1  0.0000
  -5   9   8    720.7     17.0   1   0   1  0.0000
  -3   9   8    614.5     17.2   1   0   1  0.0000
  -1   9   8    457.7     17.3   1   0   1  0.0000
   1   9   8    132.1     11.9   1   0   1  0.0000
   3   9   8    623.9     19.4   1   0   1  0.0000
   5   9   8      2.6     14.4   1   0   1  0.0000
   7   9   8    251.4     30.1   1   0   1  0.0000
 -16  10   8    194.0     17.0   1   0   1  0.0000
 -14  10   8    170.8     15.1   1   0   1  0.0000
 -12  10   8     50.2     12.1   1   0   1  0.0000
 -10  10   8    252.6     13.4   1   0   1  0.0000
  -8  10   8     44.7     10.0   1   0   1  0.0000
  -6  10   8    704.1     20.1   1   0   1  0.0000
  -4  10   8     16.2     11.7   1   0   1  0.0000
  -2  10   8     17.3     10.1   1   0   1  0.0000
   0  10   8    187.4     12.8   1   0   1  0.0000
   2  10   8     72.2     12.6   1   0   1  0.0000
   4  10   8    905.1     26.5   1   0   1  0.0000
   6  10   8     22.0     17.5   1   0   1  0.0000
 -15  11   8     71.2     15.7   1   0   1  0.0000
 -13  11   8    309.6     16.5   1   0   1  0.0000
 -11  11   8    125.7     13.4   1   0   1  0.0000
  -9  11   8     70.7     12.0   1   0   1  0.0000
  -7  11   8    135.3     12.3   1   0   1  0.0000
  -5  11   8    306.3     13.9   1   0   1  0.0000
  -3  11   8     -9.1     11.2   1   0   1  0.0000
  -1  11   8    230.5     13.6   1   0   1  0.0000
   1  11   8     98.5     13.7   1   0   1  0.0000
   3  11   8    112.0     15.4   1   0   1  0.0000
   5  11   8    333.3     20.1   1   0   1  0.0000
 -14  12   8    919.4     26.9   1   0   1  0.0000
 -12  12   8     69.8     15.0   1   0   1  0.0000
 -10  12   8    880.6     24.4   1   0   1  0.0000
  -8  12   8     45.4     12.2   1   0   1  0.0000
  -6  12   8    469.5     17.1   1   0   1  0.0000
  -4  12   8   1791.7     27.3   1   0   1  0.0000
  -2  12   8     18.1     11.9   1   0   1  0.0000
   0  12   8    834.5     21.9   1   0   1  0.0000
   2  12   8    520.7     20.1   1   0   1  0.0000
   4  12   8    153.0     18.6   1   0   1  0.0000
 -13  13   8     50.6     16.2   1   0   1  0.0000
 -11  13   8      4.0     14.8   1   0   1  0.0000
  -9  13   8     38.3     14.7   1   0   1  0.0000
  -7  13   8     87.1     14.4   1   0   1  0.0000
  -5  13   8    166.3     14.8   1   0   1  0.0000
  -3  13   8     39.5     13.0   1   0   1  0.0000
  -1  13   8     39.5     14.5   1   0   1  0.0000
   1  13   8    261.0     17.3   1   0   1  0.0000
 -10  14   8     68.8     18.0   1   0   1  0.0000
  -8  14   8    172.7     18.6   1   0   1  0.0000
  -6  14   8     54.0     16.7   1   0   1  0.0000
  -4  14   8    183.9     16.1   1   0   1  0.0000
  -2  14   8     75.5     14.7   1   0   1  0.0000
   0  14   8     75.0     16.7   1   0   1  0.0000
  -7  15   8   1115.5     38.0   1   0   1  0.0000
  -5  15   8     71.0     18.6   1   0   1  0.0000
  -3  15   8    512.6     20.6   1   0   1  0.0000
 -18   0   9    690.1     44.6   1   0   1  0.0000
 -16   0   9     73.9     16.8   1   0   1  0.0000
 -14   0   9   1607.5     33.1   1   0   1  0.0000
 -12   0   9   1599.3     26.1   1   0   1  0.0000
 -10   0   9   1027.7     21.1   1   0   1  0.0000
  -8   0   9   2061.3     25.9   1   0   1  0.0000
  -6   0   9     -1.2      8.0   1   0   1  0.0000
  -4   0   9   1178.2     20.8   1   0   1  0.0000
  -2   0   9    127.4     10.7   1   0   1  0.0000
   0   0   9    375.4     15.4   1   0   1  0.0000
   2   0   9   1844.7     54.7   1   0   1  0.0000
   4   0   9    590.9     38.8   1   0   1  0.0000
   6   0   9    253.8     35.2   1   0   1  0.0000
   8   0   9     98.9     38.4   1   0   1  0.0000
 -19   1   9     45.6     22.8   1   0   1  0.0000
 -17   1   9     78.2     14.7   1   0   1  0.0000
 -15   1   9     68.3     10.9   1   0   1  0.0000
 -13   1   9    194.8      9.9   1   0   1  0.0000
 -11   1   9    256.6      8.8   1   0   1  0.0000
  -9   1   9    159.9      7.8   1   0   1  0.0000
  -7   1   9    201.1      7.7   1   0   1  0.0000
  -5   1   9    466.5     10.6   1   0   1  0.0000
  -3   1   9     25.3      6.7   1   0   1  0.0000
  -1   1   9     43.9      7.1   1   0   1  0.0000
   1   1   9   1124.0     19.4   1   0   1  0.0000
   3   1   9     57.8     17.0   1   0   1  0.0000
   5   1   9     70.0     21.5   1   0   1  0.0000
   7   1   9    138.3     24.8   1   0   1  0.0000
 -18   2   9    153.2     17.6   1   0   1  0.0000
 -16   2   9     65.6     13.0   1   0   1  0.0000
 -14   2   9    394.5     13.9   1   0   1  0.0000
 -12   2   9   1348.9     19.1   1   0   1  0.0000
 -10   2   9    512.2     12.4   1   0   1  0.0000
  -8   2   9     27.0      6.2   1   0   1  0.0000
  -6   2   9     11.7      6.4   1   0   1  0.0000
  -4   2   9     13.8      6.8   1   0   1  0.0000
  -2   2   9    335.4     11.6   1   0   1  0.0000
   0   2   9     46.4      8.6   1   0   1  0.0000
   2   2   9     72.7     10.2   1   0   1  0.0000
   4   2   9    755.9     28.1   1   0   1  0.0000
   6   2   9      5.0     21.7   1   0   1  0.0000
   8   2   9   1068.8     45.8   1   0   1  0.0000
 -19   3   9     60.9     18.9   1   0   1  0.0000
 -17   3   9    844.2     26.5   1   0   1  0.0000
 -15   3   9    599.9     20.0   1   0   1  0.0000
 -13   3   9     18.3      9.5   1   0   1  0.0000
 -11   3   9   2359.1     24.3   1   0   1  0.0000
  -9   3   9    114.2      7.8   1   0   1  0.0000
  -7   3   9    229.2      8.7   1   0   1  0.0000
  -5   3   9    956.0     15.3   1   0   1  0.0000
  -3   3   9    115.0      8.1   1   0   1  0.0000
  -1   3   9   1562.3     19.8   1   0   1  0.0000
   1   3   9     88.1     10.2   1   0   1  0.0000
   3   3   9     27.4     11.4   1   0   1  0.0000
   5   3   9    562.4     24.0   1   0   1  0.0000
   7   3   9    171.4     25.7   1   0   1  0.0000
 -18   4   9    275.6     19.1   1   0   1  0.0000
 -16   4   9    182.3     15.0   1   0   1  0.0000
 -14   4   9    433.5     15.7   1   0   1  0.0000
 -12   4   9     31.4      8.7   1   0   1  0.0000
 -10   4   9    122.7      9.1   1   0   1  0.0000
  -8   4   9   2574.5     26.6   1   0   1  0.0000
  -6   4   9   1533.2     20.7   1   0   1  0.0000
  -4   4   9   1043.7     16.6   1   0   1  0.0000
  -2   4   9    795.0     15.4   1   0   1  0.0000
   0   4   9    212.4     10.8   1   0   1  0.0000
   2   4   9    260.2     12.9   1   0   1  0.0000
   4   4   9     24.9     12.7   1   0   1  0.0000
   6   4   9    385.6     24.0   1   0   1  0.0000
 -19   5   9    958.9     31.9   1   0   1  0.0000
 -17   5   9    789.8     25.9   1   0   1  0.0000
 -15   5   9   1135.7     25.6   1   0   1  0.0000
 -13   5   9     58.3     10.2   1   0   1  0.0000
 -11   5   9     12.1      8.6   1   0   1  0.0000
  -9   5   9      7.9      8.4   1   0   1  0.0000
  -7   5   9     24.6      8.3   1   0   1  0.0000
  -5   5   9    538.9     15.6   1   0   1  0.0000
  -3   5   9    583.6     15.0   1   0   1  0.0000
  -1   5   9    148.4     10.2   1   0   1  0.0000
   1   5   9    245.8     12.3   1   0   1  0.0000
   3   5   9     46.1     11.9   1   0   1  0.0000
   5   5   9    706.8     22.4   1   0   1  0.0000
   7   5   9    676.2     32.7   1   0   1  0.0000
 -18   6   9     85.8     18.5   1   0   1  0.0000
 -16   6   9      2.0     13.9   1   0   1  0.0000
 -14   6   9    866.3     22.9   1   0   1  0.0000
 -12   6   9     88.4     10.5   1   0   1  0.0000
 -10   6   9    142.2     10.1   1   0   1  0.0000
  -8   6   9    182.5     10.1   1   0   1  0.0000
  -6   6   9     11.9      8.8   1   0   1  0.0000
  -4   6   9    141.1      9.9   1   0   1  0.0000
  -2   6   9    154.2     10.8   1   0   1  0.0000
   0   6   9    148.3     11.1   1   0   1  0.0000
   2   6   9    248.8     13.9   1   0   1  0.0000
   4   6   9     43.3     13.0   1   0   1  0.0000
   6   6   9     62.8     16.2   1   0   1  0.0000
 -17   7   9     -2.4     16.5   1   0   1  0.0000
 -15   7   9   1042.2     27.0   1   0   1  0.0000
 -13   7   9     94.0     12.3   1   0   1  0.0000
 -11   7   9   1800.9     27.6   1   0   1  0.0000
  -9   7   9     10.9     10.4   1   0   1  0.0000
  -7   7   9    182.6     11.0   1   0   1  0.0000
  -5   7   9   2798.1     30.3   1   0   1  0.0000
  -3   7   9    608.1     17.2   1   0   1  0.0000
  -1   7   9    599.0     18.5   1   0   1  0.0000
   1   7   9    142.7     12.7   1   0   1  0.0000
   3   7   9    143.7     13.2   1   0   1  0.0000
   5   7   9     51.9     14.6   1   0   1  0.0000
 -16   8   9    141.9     17.2   1   0   1  0.0000
 -14   8   9    312.3     16.1   1   0   1  0.0000
 -12   8   9    -12.2     11.4   1   0   1  0.0000
 -10   8   9     67.1     10.2   1   0   1  0.0000
  -8   8   9    132.6     12.5   1   0   1  0.0000
  -6   8   9    115.0     16.4   1   0   1  0.0000
  -4   8   9    264.6     14.5   1   0   1  0.0000
  -2   8   9     46.1     10.9   1   0   1  0.0000
   0   8   9    111.3     13.2   1   0   1  0.0000
   2   8   9    512.1     17.8   1   0   1  0.0000
   4   8   9    301.0     16.8   1   0   1  0.0000
 -15   9   9    394.2     19.2   1   0   1  0.0000
 -13   9   9    475.2     18.6   1   0   1  0.0000
 -11   9   9     56.9     12.6   1   0   1  0.0000
  -9   9   9    158.7     12.5   1   0   1  0.0000
  -7   9   9    272.0     14.0   1   0   1  0.0000
  -5   9   9     77.3     13.1   1   0   1  0.0000
  -3   9   9     20.2     11.5   1   0   1  0.0000
  -1   9   9     51.8     11.9   1   0   1  0.0000
   1   9   9    828.5     22.7   1   0   1  0.0000
   3   9   9    -13.2     14.0   1   0   1  0.0000
   5   9   9     36.7     18.0   1   0   1  0.0000
 -14  10   9   1379.3     29.2   1   0   1  0.0000
 -12  10   9    122.2     14.9   1   0   1  0.0000
 -10  10   9      2.7     12.4   1   0   1  0.0000
  -8  10   9   1216.6     24.2   1   0   1  0.0000
  -6  10   9    116.7     12.5   1   0   1  0.0000
  -4  10   9    612.1     19.3   1   0   1  0.0000
  -2  10   9    121.2     12.8   1   0   1  0.0000
   0  10   9    375.9     16.3   1   0   1  0.0000
   2  10   9    854.9     24.4   1   0   1  0.0000
   4  10   9    304.0     19.3   1   0   1  0.0000
 -13  11   9    213.2     17.3   1   0   1  0.0000
 -11  11   9    652.2     22.1   1   0   1  0.0000
  -9  11   9     58.3     13.1   1   0   1  0.0000
  -7  11   9     32.2     13.2   1   0   1  0.0000
  -5  11   9    148.1     14.4   1   0   1  0.0000
  -3  11   9    145.9     14.3   1   0   1  0.0000
  -1  11   9   1096.2     25.6   1   0   1  0.0000
   1  11   9     -4.5     14.2   1   0   1  0.0000
   3  11   9     25.7     17.0   1   0   1  0.0000
 -12  12   9   1002.2     29.1   1   0   1  0.0000
 -10  12   9    475.4     20.3   1   0   1  0.0000
  -8  12   9     -5.7     14.3   1   0   1  0.0000
  -6  12   9    326.3     19.1   1   0   1  0.0000
  -4  12   9     44.9     13.9   1   0   1  0.0000
  -2  12   9    187.2     15.7   1   0   1  0.0000
   0  12   9     46.8     15.1   1   0   1  0.0000
 -11  13   9    687.7     26.0   1   0   1  0.0000
  -9  13   9     83.7     16.6   1   0   1  0.0000
  -7  13   9    177.9     16.8   1   0   1  0.0000
  -5  13   9    216.4     16.7   1   0   1  0.0000
  -3  13   9     50.4     14.8   1   0   1  0.0000
  -1  13   9    213.0     17.1   1   0   1  0.0000
  -8  14   9   1223.8     33.1   1   0   1  0.0000
  -6  14   9    161.9     19.5   1   0   1  0.0000
  -4  14   9    499.2     21.9   1   0   1  0.0000
 -18   0  10    572.7     39.3   1   0   1  0.0000
 -16   0  10    316.3     32.7   1   0   1  0.0000
 -14   0  10    162.8     16.3   1   0   1  0.0000
 -12   0  10     21.9     11.8   1   0   1  0.0000
 -10   0  10    776.7     21.4   1   0   1  0.0000
  -8   0  10    543.3     18.7   1   0   1  0.0000
  -6   0  10    330.6     16.1   1   0   1  0.0000
  -4   0  10   1989.4     35.9   1   0   1  0.0000
  -2   0  10     11.9     13.1   1   0   1  0.0000
   0   0  10    143.6     20.9   1   0   1  0.0000
   2   0  10    313.1     33.0   1   0   1  0.0000
   4   0  10    258.5     36.4   1   0   1  0.0000
   6   0  10   1890.8     72.7   1   0   1  0.0000
 -19   1  10     13.5     24.6   1   0   1  0.0000
 -17   1  10     23.1     17.8   1   0   1  0.0000
 -15   1  10     95.7     13.7   1   0   1  0.0000
 -13   1  10     10.1     10.2   1   0   1  0.0000
 -11   1  10    184.7      9.3   1   0   1  0.0000
  -9   1  10     59.6      7.8   1   0   1  0.0000
  -7   1  10    119.7      8.8   1   0   1  0.0000
  -5   1  10    363.2     11.5   1   0   1  0.0000
  -3   1  10      6.4      9.0   1   0   1  0.0000
  -1   1  10      8.4     11.4   1   0   1  0.0000
   1   1  10    175.0     22.2   1   0   1  0.0000
   3   1  10    -32.9     19.6   1   0   1  0.0000
   5   1  10     20.2     23.2   1   0   1  0.0000
 -18   2  10    810.4     30.9   1   0   1  0.0000
 -16   2  10    236.4     16.4   1   0   1  0.0000
 -14   2  10    323.9     14.4   1   0   1  0.0000
 -12   2  10     75.7      9.9   1   0   1  0.0000
 -10   2  10     27.2      9.5   1   0   1  0.0000
  -8   2  10    742.9     14.7   1   0   1  0.0000
  -6   2  10     42.2      8.1   1   0   1  0.0000
  -4   2  10    272.2     11.1   1   0   1  0.0000
  -2   2  10    598.7     18.0   1   0   1  0.0000
   0   2  10     78.1     12.1   1   0   1  0.0000
   2   2  10    307.8     24.0   1   0   1  0.0000
   4   2  10     86.0     22.9   1   0   1  0.0000
   6   2  10    294.7     29.5   1   0   1  0.0000
 -19   3  10    -40.9     20.9   1   0   1  0.0000
 -17   3  10     21.0     15.9   1   0   1  0.0000
 -15   3  10    165.9     14.7   1   0   1  0.0000
 -13   3  10     13.9     10.1   1   0   1  0.0000
 -11   3  10    263.8     12.5   1   0   1  0.0000
  -9   3  10     -2.6      8.8   1   0   1  0.0000
  -7   3  10    495.7     14.8   1   0   1  0.0000
  -5   3  10     31.4      8.7   1   0   1  0.0000
  -3   3  10    137.0     10.6   1   0   1  0.0000
  -1   3  10   1068.3     20.2   1   0   1  0.0000
   1   3  10     12.7     12.5   1   0   1  0.0000
   3   3  10    930.6     37.0   1   0   1  0.0000
   5   3  10     53.8     24.2   1   0   1  0.0000
 -18   4  10     17.7     17.8   1   0   1  0.0000
 -16   4  10     49.1     15.7   1   0   1  0.0000
 -14   4  10    134.9     14.4   1   0   1  0.0000
 -12   4  10     73.6     10.9   1   0   1  0.0000
 -10   4  10    141.5     11.9   1   0   1  0.0000
  -8   4  10     25.2      9.0   1   0   1  0.0000
  -6   4  10     16.3      9.7   1   0   1  0.0000
  -4   4  10    398.9     14.0   1   0   1  0.0000
  -2   4  10    447.5     14.5   1   0   1  0.0000
   0   4  10    167.8     12.1   1   0   1  0.0000
   2   4  10    201.6     15.0   1   0   1  0.0000
   4   4  10    573.6     30.3   1   0   1  0.0000
 -17   5  10    216.9     19.1   1   0   1  0.0000
 -15   5  10    306.6     17.6   1   0   1  0.0000
 -13   5  10    283.7     15.1   1   0   1  0.0000
 -11   5  10   2390.7     29.2   1   0   1  0.0000
  -9   5  10    163.3     12.8   1   0   1  0.0000
  -7   5  10    196.6     13.7   1   0   1  0.0000
  -5   5  10    922.3     21.8   1   0   1  0.0000
  -3   5  10     87.5     11.0   1   0   1  0.0000
  -1   5  10   1187.2     22.9   1   0   1  0.0000
   1   5  10     -1.1     12.6   1   0   1  0.0000
   3   5  10    274.1     17.7   1   0   1  0.0000
   5   5  10    284.1     28.4   1   0   1  0.0000
 -16   6  10     48.8     16.7   1   0   1  0.0000
 -14   6  10     18.3     13.3   1   0   1  0.0000
 -12   6  10      9.5     10.9   1   0   1  0.0000
 -10   6  10    164.6     13.4   1   0   1  0.0000
  -8   6  10      2.9     10.5   1   0   1  0.0000
  -6   6  10     33.3     11.2   1   0   1  0.0000
  -4   6  10    171.6     14.7   1   0   1  0.0000
  -2   6  10    246.9     13.7   1   0   1  0.0000
   0   6  10    136.4     13.3   1   0   1  0.0000
   2   6  10     -5.8     13.9   1   0   1  0.0000
   4   6  10    102.0     17.7   1   0   1  0.0000
 -17   7  10     17.4     18.4   1   0   1  0.0000
 -15   7  10     88.6     15.9   1   0   1  0.0000
 -13   7  10    187.8     14.7   1   0   1  0.0000
 -11   7  10    640.3     18.4   1   0   1  0.0000
  -9   7  10     88.6     11.8   1   0   1  0.0000
  -7   7  10    274.8     13.9   1   0   1  0.0000
  -5   7  10     35.1     12.4   1   0   1  0.0000
  -3   7  10     55.3     11.4   1   0   1  0.0000
  -1   7  10   1600.5     28.1   1   0   1  0.0000
   1   7  10    317.0     16.4   1   0   1  0.0000
   3   7  10    931.4     26.5   1   0   1  0.0000
 -16   8  10     53.2     17.9   1   0   1  0.0000
 -14   8  10     21.4     14.6   1   0   1  0.0000
 -12   8  10    244.4     16.0   1   0   1  0.0000
 -10   8  10     72.9     12.7   1   0   1  0.0000
  -8   8  10    366.6     15.6   1   0   1  0.0000
  -6   8  10     18.9     14.4   1   0   1  0.0000
  -4   8  10     56.8     13.0   1   0   1  0.0000
  -2   8  10    263.7     14.7   1   0   1  0.0000
   0   8  10    225.7     15.3   1   0   1  0.0000
   2   8  10     68.4     15.3   1   0   1  0.0000
 -15   9  10    207.5     17.9   1   0   1  0.0000
 -13   9  10     93.2     15.8   1   0   1  0.0000
 -11   9  10    303.6     16.7   1   0   1  0.0000
  -9   9  10     17.7     12.7   1   0   1  0.0000
  -7   9  10    162.1     13.9   1   0   1  0.0000
  -5   9  10    219.0     14.7   1   0   1  0.0000
  -3   9  10    153.6     13.9   1   0   1  0.0000
  -1   9  10    161.6     14.8   1   0   1  0.0000
   1   9  10     37.4     15.1   1   0   1  0.0000
 -14  10  10      1.3     16.8   1   0   1  0.0000
 -12  10  10     14.6     15.3   1   0   1  0.0000
 -10  10  10    408.7     19.1   1   0   1  0.0000
  -8  10  10    385.1     18.3   1   0   1  0.0000
  -6  10  10    103.6     14.8   1   0   1  0.0000
  -4  10  10   1273.8     27.3   1   0   1  0.0000
  -2  10  10     19.5     13.7   1   0   1  0.0000
   0  10  10    281.5     17.3   1   0   1  0.0000
 -13  11  10     98.8     18.1   1   0   1  0.0000
 -11  11  10     81.8     16.2   1   0   1  0.0000
  -9  11  10    307.1     18.1   1   0   1  0.0000
  -7  11  10     26.8     14.8   1   0   1  0.0000
  -5  11  10    240.9     16.8   1   0   1  0.0000
  -3  11  10     61.9     14.9   1   0   1  0.0000
  -1  11  10     -0.3     15.2   1   0   1  0.0000
 -10  12  10     51.1     17.1   1   0   1  0.0000
  -8  12  10    920.8     30.4   1   0   1  0.0000
  -6  12  10    319.9     20.4   1   0   1  0.0000
  -4  12  10    445.7     19.6   1   0   1  0.0000
  -2  12  10    407.1     19.6   1   0   1  0.0000
  -7  13  10    231.5     24.1   1   0   1  0.0000
  -5  13  10     51.7     36.7   1   0   1  0.0000
 -18   0  11    930.8     52.0   1   0   1  0.0000
 -16   0  11   1071.7     47.4   1   0   1  0.0000
 -14   0  11     61.0     20.8   1   0   1  0.0000
 -12   0  11   2907.2     44.4   1   0   1  0.0000
 -10   0  11      4.1     14.1   1   0   1  0.0000
  -8   0  11     70.6     14.5   1   0   1  0.0000
  -6   0  11   1848.0     37.1   1   0   1  0.0000
  -4   0  11    586.4     27.9   1   0   1  0.0000
  -2   0  11   1721.2     47.8   1   0   1  0.0000
   0   0  11     44.9     27.8   1   0   1  0.0000
   2   0  11     29.4     31.8   1   0   1  0.0000
   4   0  11     71.4     37.2   1   0   1  0.0000
 -17   1  11    300.4     22.3   1   0   1  0.0000
 -15   1  11    238.0     18.1   1   0   1  0.0000
 -13   1  11     31.2     12.2   1   0   1  0.0000
 -11   1  11     26.7     11.8   1   0   1  0.0000
  -9   1  11    308.5     16.3   1   0   1  0.0000
  -7   1  11     -5.5     11.3   1   0   1  0.0000
  -5   1  11     -2.3     11.0   1   0   1  0.0000
  -3   1  11    325.1     15.9   1   0   1  0.0000
  -1   1  11     12.8     17.6   1   0   1  0.0000
   1   1  11    222.6     23.7   1   0   1  0.0000
   3   1  11    426.8     29.8   1   0   1  0.0000
 -18   2  11    320.7     28.0   1   0   1  0.0000
 -16   2  11    175.7     18.8   1   0   1  0.0000
 -14   2  11    293.9     15.9   1   0   1  0.0000
 -12   2  11     19.6     11.7   1   0   1  0.0000
 -10   2  11    148.0     13.1   1   0   1  0.0000
  -8   2  11     24.1     11.7   1   0   1  0.0000
  -6   2  11     -0.6     11.5   1   0   1  0.0000
  -4   2  11    100.3     13.1   1   0   1  0.0000
  -2   2  11    288.9     18.4   1   0   1  0.0000
   0   2  11    751.1     33.4   1   0   1  0.0000
   2   2  11     88.8     23.8   1   0   1  0.0000
   4   2  11    196.9     28.2   1   0   1  0.0000
 -17   3  11     84.4     19.8   1   0   1  0.0000
 -15   3  11    351.5     18.5   1   0   1  0.0000
 -13   3  11    344.5     16.0   1   0   1  0.0000
 -11   3  11     40.5     12.4   1   0   1  0.0000
  -9   3  11   1843.5     26.3   1   0   1  0.0000
  -7   3  11    171.7     14.6   1   0   1  0.0000
  -5   3  11     39.4     12.4   1   0   1  0.0000
  -3   3  11    628.3     22.5   1   0   1  0.0000
  -1   3  11     93.8     14.6   1   0   1  0.0000
   1   3  11     80.1     21.8   1   0   1  0.0000
   3   3  11     -0.3     24.3   1   0   1  0.0000
 -16   4  11    705.0     25.6   1   0   1  0.0000
 -14   4  11    209.4     15.2   1   0   1  0.0000
 -12   4  11    835.4     22.7   1   0   1  0.0000
 -10   4  11     73.5     12.7   1   0   1  0.0000
  -8   4  11     18.4     12.5   1   0   1  0.0000
  -6   4  11    942.0     22.7   1   0   1  0.0000
  -4   4  11    106.5     14.2   1   0   1  0.0000
  -2   4  11    542.1     22.2   1   0   1  0.0000
   0   4  11     -9.8     15.9   1   0   1  0.0000
   2   4  11     25.6     23.0   1   0   1  0.0000
 -17   5  11    238.2     20.6   1   0   1  0.0000
 -15   5  11     36.9     15.6   1   0   1  0.0000
 -13   5  11    114.6     14.7   1   0   1  0.0000
 -11   5  11    141.9     13.5   1   0   1  0.0000
  -9   5  11      3.6     13.7   1   0   1  0.0000
  -7   5  11    352.0     19.2   1   0   1  0.0000
  -5   5  11    125.9     14.7   1   0   1  0.0000
  -3   5  11    270.2     17.7   1   0   1  0.0000
  -1   5  11     34.2     14.3   1   0   1  0.0000
   1   5  11     26.0     17.4   1   0   1  0.0000
   3   5  11   1128.2     48.6   1   0   1  0.0000
 -16   6  11    197.8     19.6   1   0   1  0.0000
 -14   6  11     65.8     15.3   1   0   1  0.0000
 -12   6  11    591.6     18.8   1   0   1  0.0000
 -10   6  11     56.4     13.3   1   0   1  0.0000
  -8   6  11     95.2     12.6   1   0   1  0.0000
  -6   6  11    287.6     16.2   1   0   1  0.0000
  -4   6  11     18.2     13.2   1   0   1  0.0000
  -2   6  11     16.9     13.2   1   0   1  0.0000
   0   6  11    257.9     18.0   1   0   1  0.0000
   2   6  11    150.2     19.7   1   0   1  0.0000
 -15   7  11    822.2     26.7   1   0   1  0.0000
 -13   7  11    559.0     21.0   1   0   1  0.0000
 -11   7  11    120.3     14.1   1   0   1  0.0000
  -9   7  11   2210.8     32.3   1   0   1  0.0000
  -7   7  11    132.8     15.1   1   0   1  0.0000
  -5   7  11    356.9     19.8   1   0   1  0.0000
  -3   7  11    293.7     16.6   1   0   1  0.0000
  -1   7  11     62.6     14.9   1   0   1  0.0000
   1   7  11    662.0     23.4   1   0   1  0.0000
 -14   8  11     83.0     19.1   1   0   1  0.0000
 -12   8  11     73.6     15.9   1   0   1  0.0000
 -10   8  11    264.5     17.7   1   0   1  0.0000
  -8   8  11     50.3     14.1   1   0   1  0.0000
  -6   8  11    430.5     18.6   1   0   1  0.0000
  -4   8  11    154.1     15.2   1   0   1  0.0000
  -2   8  11     14.0     14.4   1   0   1  0.0000
   0   8  11    223.5     17.9   1   0   1  0.0000
 -13   9  11     38.5     17.0   1   0   1  0.0000
 -11   9  11    110.1     16.2   1   0   1  0.0000
  -9   9  11     37.4     15.8   1   0   1  0.0000
  -7   9  11    220.3     16.5   1   0   1  0.0000
  -5   9  11    159.1     16.8   1   0   1  0.0000
  -3   9  11    345.0     17.5   1   0   1  0.0000
  -1   9  11      4.8     15.8   1   0   1  0.0000
 -12  10  11   1855.6     37.3   1   0   1  0.0000
 -10  10  11     85.6     17.4   1   0   1  0.0000
  -8  10  11     28.0     16.6   1   0   1  0.0000
  -6  10  11    555.0     22.3   1   0   1  0.0000
  -4  10  11     17.1     15.7   1   0   1  0.0000
  -2  10  11    461.3     20.3   1   0   1  0.0000
  -9  11  11    910.9     31.3   1   0   1  0.0000
  -7  11  11    221.6     19.4   1   0   1  0.0000
  -5  11  11    112.6     18.5   1   0   1  0.0000
 -16   0  12    437.6     40.7   1   0   1  0.0000
 -14   0  12    101.4     28.3   1   0   1  0.0000
 -12   0  12    795.4     43.7   1   0   1  0.0000
 -10   0  12     89.1     23.6   1   0   1  0.0000
  -8   0  12   2916.1     57.1   1   0   1  0.0000
  -6   0  12    279.9     26.6   1   0   1  0.0000
  -4   0  12    147.5     25.3   1   0   1  0.0000
  -2   0  12   1337.6     60.1   1   0   1  0.0000
   0   0  12    -16.7     32.3   1   0   1  0.0000
 -17   1  12     85.2     25.8   1   0   1  0.0000
 -15   1  12     12.6     20.2   1   0   1  0.0000
 -13   1  12     31.2     16.8   1   0   1  0.0000
 -11   1  12     24.7     15.8   1   0   1  0.0000
  -9   1  12     -6.0     13.3   1   0   1  0.0000
  -7   1  12     30.3     16.0   1   0   1  0.0000
  -5   1  12     22.4     16.2   1   0   1  0.0000
  -3   1  12    -26.6     18.4   1   0   1  0.0000
  -1   1  12      8.0     22.5   1   0   1  0.0000
   1   1  12     88.6     26.0   1   0   1  0.0000
 -16   2  12    240.1     23.2   1   0   1  0.0000
 -14   2  12    129.5     19.0   1   0   1  0.0000
 -12   2  12    391.8     18.0   1   0   1  0.0000
 -10   2  12    136.5     14.8   1   0   1  0.0000
  -8   2  12    128.4     16.0   1   0   1  0.0000
  -6   2  12     -7.0     14.6   1   0   1  0.0000
  -4   2  12     29.4     21.2   1   0   1  0.0000
  -2   2  12     40.9     23.9   1   0   1  0.0000
   0   2  12     -6.1     23.8   1   0   1  0.0000
 -15   3  12    561.0     22.2   1   0   1  0.0000
 -13   3  12     46.7     14.3   1   0   1  0.0000
 -11   3  12     56.0     15.2   1   0   1  0.0000
  -9   3  12    452.8     19.7   1   0   1  0.0000
  -7   3  12     11.7     16.7   1   0   1  0.0000
  -5   3  12    731.4     27.6   1   0   1  0.0000
  -3   3  12    -13.8     19.1   1   0   1  0.0000
  -1   3  12    308.7     28.9   1   0   1  0.0000
   1   3  12    656.2     39.1   1   0   1  0.0000
 -16   4  12     47.1     19.6   1   0   1  0.0000
 -14   4  12     90.4     16.1   1   0   1  0.0000
 -12   4  12    646.8     20.9   1   0   1  0.0000
 -10   4  12     63.8     14.5   1   0   1  0.0000
  -8   4  12    566.6     22.8   1   0   1  0.0000
  -6   4  12     15.5     17.2   1   0   1  0.0000
  -4   4  12    102.7     18.5   1   0   1  0.0000
  -2   4  12    546.5     27.6   1   0   1  0.0000
   0   4  12    133.6     32.0   1   0   1  0.0000
 -15   5  12    220.0     19.1   1   0   1  0.0000
 -13   5  12     70.7     16.3   1   0   1  0.0000
 -11   5  12     69.9     15.5   1   0   1  0.0000
  -9   5  12    225.9     16.3   1   0   1  0.0000
  -7   5  12     36.4     16.3   1   0   1  0.0000
  -5   5  12    294.3     19.9   1   0   1  0.0000
  -3   5  12    117.7     19.6   1   0   1  0.0000
  -1   5  12    288.6     23.1   1   0   1  0.0000
 -14   6  12    226.5     19.9   1   0   1  0.0000
 -12   6  12     32.1     15.3   1   0   1  0.0000
 -10   6  12    162.7     16.6   1   0   1  0.0000
  -8   6  12    289.6     17.8   1   0   1  0.0000
  -6   6  12    191.1     18.9   1   0   1  0.0000
  -4   6  12     96.0     18.4   1   0   1  0.0000
  -2   6  12    402.0     21.5   1   0   1  0.0000
 -13   7  12     17.3     17.4   1   0   1  0.0000
 -11   7  12     78.3     16.8   1   0   1  0.0000
  -9   7  12    402.0     19.1   1   0   1  0.0000
  -7   7  12     38.9     16.3   1   0   1  0.0000
  -5   7  12   1121.1     30.7   1   0   1  0.0000
  -3   7  12     41.1     20.1   1   0   1  0.0000
 -12   8  12     82.9     20.8   1   0   1  0.0000
 -10   8  12     16.1     17.3   1   0   1  0.0000
  -8   8  12     -9.4     16.6   1   0   1  0.0000
  -6   8  12    192.9     20.6   1   0   1  0.0000
  -4   8  12     -4.6     17.4   1   0   1  0.0000
 -11   9  12     -3.9     21.1   1   0   1  0.0000
  -9   9  12     86.3     18.5   1   0   1  0.0000
  -7   9  12    131.1     19.0   1   0   1  0.0000
  -5   9  12    154.3     19.4   1   0   1  0.0000
 -14   0  13    555.7     38.9   1   0   1  0.0000
 -12   0  13    595.1     37.8   1   0   1  0.0000
 -10   0  13    686.3     39.4   1   0   1  0.0000
  -8   0  13     42.9     30.3   1   0   1  0.0000
  -6   0  13     17.8     30.5   1   0   1  0.0000
  -4   0  13     26.4     40.7   1   0   1  0.0000
  -2   0  13    -25.3     36.2   1   0   1  0.0000
 -15   1  13    102.3     26.0   1   0   1  0.0000
 -13   1  13     66.1     21.3   1   0   1  0.0000
 -11   1  13     30.5     19.4   1   0   1  0.0000
  -9   1  13    116.5     20.8   1   0   1  0.0000
  -7   1  13    184.4     23.2   1   0   1  0.0000
  -5   1  13     25.2     22.6   1   0   1  0.0000
  -3   1  13    215.0     30.5   1   0   1  0.0000
 -14   2  13      2.3     21.9   1   0   1  0.0000
 -12   2  13     45.6     21.6   1   0   1  0.0000
 -10   2  13     30.3     20.8   1   0   1  0.0000
  -8   2  13     71.1     19.6   1   0   1  0.0000
  -6   2  13    288.2     26.6   1   0   1  0.0000
  -4   2  13    302.4     30.7   1   0   1  0.0000
  -2   2  13     63.3     28.6   1   0   1  0.0000
 -13   3  13    763.8     31.3   1   0   1  0.0000
 -11   3  13    163.1     22.0   1   0   1  0.0000
  -9   3  13     70.1     18.6   1   0   1  0.0000
  -7   3  13    492.8     26.2   1   0   1  0.0000
  -5   3  13     39.7     24.0   1   0   1  0.0000
  -3   3  13     20.1     28.1   1   0   1  0.0000
 -14   4  13     91.4     23.1   1   0   1  0.0000
 -12   4  13      0.3     17.8   1   0   1  0.0000
 -10   4  13    496.0     22.5   1   0   1  0.0000
  -8   4  13    205.5     21.9   1   0   1  0.0000
  -6   4  13     53.7     19.8   1   0   1  0.0000
  -4   4  13    535.6     31.4   1   0   1  0.0000
 -13   5  13     88.5     20.1   1   0   1  0.0000
 -11   5  13    198.3     19.9   1   0   1  0.0000
  -9   5  13    982.3     33.0   1   0   1  0.0000
  -7   5  13     15.5     20.1   1   0   1  0.0000
  -5   5  13    130.3     22.3   1   0   1  0.0000
 -12   6  13     93.5     30.3   1   0   1  0.0000
 -10   6  13    109.1     20.7   1   0   1  0.0000
  -8   6  13     28.7     19.7   1   0   1  0.0000
  -6   6  13     56.0     22.1   1   0   1  0.0000
  -9   7  13     20.4     31.5   1   0   1  0.0000
 -10   0  14    273.5     51.0   1   0   1  0.0000
  -8   0  14    117.7     48.2   1   0   1  0.0000
  -9   1  14     84.9     33.6   1   0   1  0.0000
;


_Jana_m95_file
;
commcell 15.376 13.9611 10.4925 90 116.2998 90
commcellesd 0.001 0.0009 0.0007 0 0.0013 0
trcell
    1.000000    0.000000    0.000000
    0.000000    1.000000    0.000000
    0.000000    0.000000    1.000000
refblock Block1
sourcefile mo_EHF_0708_2_0m.hkl
filedate 28/09/2023 filetime 11:29:00
difcode 2 correspond 1 corrlp -1 corrabs 0 hklf5 0 useexpcorr 1
lambda 0.71073 radtype 1 polarization 2 datcolltemp 293
monangle 6.082144 perfmono 0.5
nref 35270 ndim95 3 nlines 70540 scmax 1 scale 1
cell 15.376 13.9611 10.4925 90 116.2998 90
cellesd 0.001 0.0009 0.0007 0 0.0013 0
ormat
   -0.038869   -0.010473    0.054019
    0.060837    0.001611    0.091373
   -0.007130    0.070840    0.005909
end
Data Block1
       1   2   0   0   0.00   0.00   2.96   2.96   0.119320E+03   0.717150E+01     0.000   1   1   0
   0.100000E+01   0.100000E+01  0.0000 -0.0000 -0.0000 -0.0000  0.0000  0.0000  0.0000  0.0000       1   1.00000   1.00000
       2   2   0   0   0.00   0.00   2.96   2.96   0.122846E+03   0.647618E+01     0.000   1   1   0
   0.100000E+01   0.100000E+01  0.0000 -0.0000 -0.0000 -0.0000  0.0000  0.0000  0.0000  0.0000       1   1.00000   1.00000
       3   2   0   0   0.00   0.00   2.96   2.96   0.111515E+03   0.654564E+01     0.000   1   1   0
   0.100000E+01   0.100000E+01  0.0000 -0.0000 -0.0000 -0.0000  0.0000  0.0000  0.0000  0.0000       1   1.00000   1.00000
       4   2   0   0   0.00   0.00   2.96   2.96   0.126437E+03   0.670934E+01     0.000   1   1   0
   0.100000E+01   0.100000E+01  0.0000 -0.0000 -0.0000 -0.0000  0.0000  0.0000  0.0000  0.0000       1   1.00000   1.00000
       5  -2   0   0   0.00   0.00   2.96   2.96   0.120543E+03   0.649341E+01     0.000   1   1   0
   0.100000E+01   0.100000E+01  0.0000 -0.0000 -0.0000 -0.0000  0.0000  0.0000  0.0000  0.0000       1   1.00000   1.00000
       6  -2   0   0   0.00   0.00   2.96   2.96   0.142820E+03   0.704617E+01     0.000   1   1   0
   0.100000E+01   0.100000E+01  0.0000 -0.0000 -0.0000 -0.0000  0.0000  0.0000  0.0000  0.0000       1   1.00000   1.00000
       7   2   0   0   0.00   0.00   2.96   2.96   0.106975E+03   0.695274E+01     0.000   1   1   0
   0.100000E+01   0.100000E+01  0.0000 -0.0000 -0.0000 -0.0000  0.0000  0.0000  0.0000  0.0000       1   1.00000   1.00000
       8   2   0   0   0.00   0.00   2.96   2.96   0.124036E+03   0.667549E+01     0.000   1   1   0
   0.100000E+01   0.100000E+01  0.0000 -0.0000 -0.0000 -0.0000  0.0000  0.0000  0.0000  0.0000       1   1.00000   1.00000
       9   2   0   0   0.00   0.00   2.96   2.96   0.117548E+03   0.518954E+01     0.000   1   1   0
   0.100000E+01   0.100000E+01  0.0000 -0.0000 -0.0000 -0.0000  0.0000  0.0000  0.0000  0.0000       1   1.00000   1.00000
      10   2   0   0   0.00   0.00   2.96   2.96   0.108779E+03   0.693365E+01     0.000   1   1   0
   0.100000E+01   0.100000E+01  0.0000 -0.0000 -0.0000 -0.0000  0.0000  0.0000  0.0000  0.0000       1   1.00000   1.00000
      11   2   0   0   0.00   0.00   2.96   2.96   0.132648E+03   0.608327E+01     0.000   1   1   0
   0.100000E+01   0.100000E+01  0.0000 -0.0000 -0.0000 -0.0000  0.0000  0.0000  0.0000  0.0000       1   1.00000   1.00000
      12   2   0   0   0.00   0.00   2.96   2.96   0.137218E+03   0.594544E+01     0.000   1   1   0
   0.100000E+01   0.100000E+01  0.0000 -0.0000 -0.0000 -0.0000  0.0000  0.0000  0.0000  0.0000       1   1.00000   1.00000
      13  -2   0   0   0.00   0.00   2.96   2.96   0.142060E+03   0.667681E+01     0.000   1   1   0
   0.100000E+01   0.100000E+01  0.0000 -0.0000 -0.0000 -0.0000  0.0000  0.0000  0.0000  0.0000       1   1.00000   1.00000
      14  -2   0   0   0.00   0.00   2.96   2.96   0.129215E+03   0.586213E+01     0.000   1   1   0
   0.100000E+01   0.100000E+01  0.0000 -0.0000 -0.0000 -0.0000  0.0000  0.0000  0.0000  0.0000       1   1.00000   1.00000
      15  -2   0   0   0.00   0.00   2.96   2.96   0.112581E+03   0.718458E+01     0.000   1   1   0
   0.100000E+01   0.100000E+01  0.0000 -0.0000 -0.0000 -0.0000  0.0000  0.0000  0.0000  0.0000       1   1.00000   1.00000
      16  -2   0   0   0.00   0.00   2.96   2.96   0.128447E+03   0.720924E+01     0.000   1   1   0
   0.100000E+01   0.100000E+01  0.0000 -0.0000 -0.0000 -0.0000  0.0000  0.0000  0.0000  0.0000       1   1.00000   1.00000
      17  -2   0   0   0.00   0.00   2.96   2.96   0.136904E+03   0.608918E+01     0.000   1   1   0
   0.100000E+01   0.100000E+01  0.0000 -0.0000 -0.0000 -0.0000  0.0000  0.0000  0.0000  0.0000       1   1.00000   1.00000
      18  -2   0   0   0.00   0.00   2.96   2.96   0.110336E+03   0.624685E+01     0.000   1   1   0
   0.100000E+01   0.100000E+01  0.0000 -0.0000 -0.0000 -0.0000  0.0000  0.0000  0.0000  0.0000       1   1.00000   1.00000
      19  -2   0   0   0.00   0.00   2.96   2.96   0.132020E+03   0.558217E+01     0.000   1   1   0
   0.100000E+01   0.100000E+01  0.0000 -0.0000 -0.0000 -0.0000  0.0000  0.0000  0.0000  0.0000       1   1.00000   1.00000
      20   4   0   0   0.00   0.00   5.92   5.92   0.187456E+04   0.527373E+02     0.000   1   1   0
   0.100000E+01   0.100000E+01  0.0000 -0.0000 -0.0000 -0.0000  0.0000  0.0000  0.0000  0.0000       1   1.00000   1.00000
      21  -4   0   0   0.00   0.00   5.92   5.92   0.191678E+04   0.505971E+02     0.000   1   1   0
   0.100000E+01   0.100000E+01  0.0000 -0.0000 -0.0000 -0.0000  0.0000  0.0000  0.0000  0.0000       1   1.00000   1.00000
      22   4   0   0   0.00   0.00   5.92   5.92   0.172613E+04   0.514112E+02     0.000   1   1   0
   0.100000E+01   0.100000E+01  0.0000 -0.0000 -0.0000 -0.0000  0.0000  0.0000  0.0000  0.0000       1   1.00000   1.00000
      23   4   0   0   0.00   0.00   5.92   5.92   0.179226E+04   0.502768E+02     0.000   1   1   0
   0.100000E+01   0.100000E+01  0.0000 -0.0000 -0.0000 -0.0000  0.0000  0.0000  0.0000  0.0000       1   1.00000   1.00000
      24   4   0   0   0.00   0.00   5.92   5.92   0.187331E+04   0.474414E+02     0.000   1   1   0
   0.100000E+01   0.100000E+01  0.0000 -0.0000 -0.0000 -0.0000  0.0000  0.0000  0.0000  0.0000       1   1.00000   1.00000
      25  -4   0   0   0.00   0.00   5.92   5.92   0.171302E+04   0.522597E+02     0.000   1   1   0
   0.100000E+01   0.100000E+01  0.0000 -0.0000 -0.0000 -0.0000  0.0000  0.0000  0.0000  0.0000       1   1.00000   1.00000
      26  -4   0   0   0.00   0.00   5.92   5.92   0.178960E+04   0.518414E+02     0.000   1   1   0
   0.100000E+01   0.100000E+01  0.0000 -0.0000 -0.0000 -0.0000  0.0000  0.0000  0.0000  0.0000       1   1.00000   1.00000
      27  -4   0   0   0.00   0.00   5.92   5.92   0.184208E+04   0.503185E+02     0.000   1   1   0
   0.100000E+01   0.100000E+01  0.0000 -0.0000 -0.0000 -0.0000  0.0000  0.0000  0.0000  0.0000       1   1.00000   1.00000
      28  -4   0   0   0.00   0.00   5.92   5.92   0.187270E+04   0.472684E+02     0.000   1   1   0
   0.100000E+01   0.100000E+01  0.0000 -0.0000 -0.0000 -0.0000  0.0000  0.0000  0.0000  0.0000       1   1.00000   1.00000
      29   6   0   0   0.00   0.00   8.90   8.90   0.968161E+04   0.228991E+03     0.000   1   1   0
   0.100000E+01   0.100000E+01  0.0000 -0.0000 -0.0000 -0.0000  0.0000  0.0000  0.0000  0.0000       1   1.00000   1.00000
      30   6   0   0   0.00   0.00   8.90   8.90   0.901658E+04   0.234563E+03     0.000   1   1   0
   0.100000E+01   0.100000E+01  0.0000 -0.0000 -0.0000 -0.0000  0.0000  0.0000  0.0000  0.0000       1   1.00000   1.00000
      31   6   0   0   0.00   0.00   8.90   8.90   0.962611E+04   0.231549E+03     0.000   1   1   0
   0.100000E+01   0.100000E+01  0.0000 -0.0000 -0.0000 -0.0000  0.0000  0.0000  0.0000  0.0000       1   1.00000   1.00000
      32   6   0   0   0.00   0.00   8.90   8.90   0.999999E+04   0.233112E+03     0.000   1   1   0
   0.100000E+01   0.100000E+01  0.0000 -0.0000 -0.0000 -0.0000  0.0000  0.0000  0.0000  0.0000       1   1.00000   1.00000
      33   6   0   0   0.00   0.00   8.90   8.90   0.931223E+04   0.234514E+03     0.000   1   1   0
   0.100000E+01   0.100000E+01  0.0000 -0.0000 -0.0000 -0.0000  0.0000  0.0000  0.0000  0.0000       1   1.00000   1.00000
      34   6   0   0   0.00   0.00   8.90   8.90   0.994170E+04   0.226183E+03     0.000   1   1   0
   0.100000E+01   0.100000E+01  0.0000 -0.0000 -0.0000 -0.0000  0.0000  0.0000  0.0000  0.0000       1   1.00000   1.00000
      35  -6   0   0   0.00   0.00   8.90   8.90   0.944994E+04   0.226873E+03     0.000   1   1   0
   0.100000E+01   0.100000E+01  0.0000 -0.0000 -0.0000 -0.0000  0.0000  0.0000  0.0000  0.0000       1   1.00000   1.00000
      36  -6   0   0   0.00   0.00   8.90   8.90   0.929543E+04   0.234488E+03     0.000   1   1   0
   0.100000E+01   0.100000E+01  0.0000 -0.0000 -0.0000 -0.0000  0.0000  0.0000  0.0000  0.0000       1   1.00000   1.00000
      37  -6   0   0   0.00   0.00   8.90   8.90   0.948247E+04   0.231496E+03     0.000   1   1   0
   0.100000E+01   0.100000E+01  0.0000 -0.0000 -0.0000 -0.0000  0.0000  0.0000  0.0000  0.0000       1   1.00000   1.00000
      38  -6   0   0   0.00   0.00   8.90   8.90   0.973906E+04   0.227018E+03     0.000   1   1   0
   0.100000E+01   0.100000E+01  0.0000 -0.0000 -0.0000 -0.0000  0.0000  0.0000  0.0000  0.0000       1   1.00000   1.00000
      39  -6   0   0   0.00   0.00   8.90   8.90   0.966064E+04   0.229309E+03     0.000   1   1   0
   0.100000E+01   0.100000E+01  0.0000 -0.0000 -0.0000 -0.0000  0.0000  0.0000  0.0000  0.0000       1   1.00000   1.00000
      40  -6   0   0   0.00   0.00   8.90   8.90   0.967451E+04   0.231568E+03     0.000   1   1   0
   0.100000E+01   0.100000E+01  0.0000 -0.0000 -0.0000 -0.0000  0.0000  0.0000  0.0000  0.0000       1   1.00000   1.00000
      41  -8   0   0   0.00   0.00  11.90  11.90   0.477437E+03   0.224461E+02     0.000   1   1   0
   0.100000E+01   0.100000E+01  0.0000 -0.0000 -0.0000 -0.0000  0.0000  0.0000  0.0000  0.0000       1   1.00000   1.00000
      42  -8   0   0   0.00   0.00  11.90  11.90   0.505551E+03   0.322410E+02     0.000   1   1   0
   0.100000E+01   0.100000E+01  0.0000 -0.0000 -0.0000 -0.0000  0.0000  0.0000  0.0000  0.0000       1   1.00000   1.00000
      43   8   0   0   0.00   0.00  11.90  11.90   0.592023E+03   0.336923E+02     0.000   1   1   0
   0.100000E+01   0.100000E+01  0.0000 -0.0000 -0.0000 -0.0000  0.0000  0.0000  0.0000  0.0000       1   1.00000   1.00000
      44  -8   0   0   0.00   0.00  11.90  11.90   0.507717E+03   0.271108E+02     0.000   1   1   0
   0.100000E+01   0.100000E+01  0.0000 -0.0000 -0.0000 -0.0000  0.0000  0.0000  0.0000  0.0000       1   1.00000   1.00000
      45 -10   0   0   0.00   0.00  14.94  14.94   0.290970E+04   0.894122E+02     0.000   1   1   0
   0.100000E+01   0.100000E+01  0.0000 -0.0000 -0.0000 -0.0000  0.0000  0.0000  0.0000  0.0000       1   1.00000   1.00000
      46  10   0   0   0.00   0.00  14.94  14.94   0.273411E+04   0.938787E+02     0.000   1   1   0
   0.100000E+01   0.100000E+01  0.0000 -0.0000 -0.0000 -0.0000  0.0000  0.0000  0.0000  0.0000       1   1.00000   1.00000
      47 -10   0   0   0.00   0.00  14.94  14.94   0.271333E+04   0.932808E+02     0.000   1   1   0
   0.100000E+01   0.100000E+01  0.0000 -0.0000 -0.0000 -0.0000  0.0000  0.0000  0.0000  0.0000       1   1.00000   1.00000
      48 -10   0   0   0.00   0.00  14.94  14.94   0.289566E+04   0.885184E+02     0.000   1   1   0
   0.100000E+01   0.100000E+01  0.0000 -0.0000 -0.0000 -0.0000  0.0000  0.0000  0.0000  0.0000       1   1.00000   1.00000
      49  10   0   0   0.00   0.00  14.94  14.94   0.296560E+04   0.954535E+02     0.000   1   1   0
   0.100000E+01   0.100000E+01  0.0000 -0.0000 -0.0000 -0.0000  0.0000  0.0000  0.0000  0.0000       1   1.00000   1.00000
      50  10   0   0   0.00   0.00  14.94  14.94   0.285533E+04   0.843561E+02     0.000   1   1   0
   0.100000E+01   0.100000E+01  0.0000 -0.0000 -0.0000 -0.0000  0.0000  0.0000  0.0000  0.0000       1   1.00000   1.00000
      51  10   0   0   0.00   0.00  14.94  14.94   0.284631E+04   0.875014E+02     0.000   1   1   0
   0.100000E+01   0.100000E+01  0.0000 -0.0000 -0.0000 -0.0000  0.0000  0.0000  0.0000  0.0000       1   1.00000   1.00000
      52 -10   0   0   0.00   0.00  14.94  14.94   0.276787E+04   0.796719E+02     0.000   1   1   0
   0.100000E+01   0.100000E+01  0.0000 -0.0000 -0.0000 -0.0000  0.0000  0.0000  0.0000  0.0000       1   1.00000   1.00000
      53 -12   0   0   0.00   0.00  18.02  18.02   0.335488E+02   0.250140E+02     0.000   1   1   0
   0.100000E+01   0.100000E+01  0.0000 -0.0000 -0.0000 -0.0000  0.0000  0.0000  0.0000  0.0000       1   1.00000   1.00000
      54 -12   0   0   0.00   0.00  18.02  18.02   0.480184E+02   0.239856E+02     0.000   1   1   0
   0.100000E+01   0.100000E+01  0.0000 -0.0000 -0.0000 -0.0000  0.0000  0.0000  0.0000  0.0000       1   1.00000   1.00000
      55  12   0   0   0.00   0.00  18.02  18.02   0.406212E+02   0.199916E+02     0.000   1   1   0
   0.100000E+01   0.100000E+01  0.0000 -0.0000 -0.0000 -0.0000  0.0000  0.0000  0.0000  0.0000       1   1.00000   1.00000
      56  12   0   0   0.00   0.00  18.02  18.02   0.238171E+02   0.264143E+02     0.000   1   1   0
   0.100000E+01   0.100000E+01  0.0000 -0.0000 -0.0000 -0.0000  0.0000  0.0000  0.0000  0.0000       1   1.00000   1.00000
      57  12   0   0   0.00   0.00  18.02  18.02   0.622113E+02   0.225956E+02     0.000   1   1   0
   0.100000E+01   0.100000E+01  0.0000 -0.0000 -0.0000 -0.0000  0.0000  0.0000  0.0000  0.0000       1   1.00000   1.00000
      58  12   0   0   0.00   0.00  18.02  18.02   0.233077E+02   0.264380E+02     0.000   1   1   0
   0.100000E+01   0.100000E+01  0.0000 -0.0000 -0.0000 -0.0000  0.0000  0.0000  0.0000  0.0000       1   1.00000   1.00000
      59 -12   0   0   0.00   0.00  18.02  18.02   0.531704E+02   0.155890E+02     0.000   1   1   0
   0.100000E+01   0.100000E+01  0.0000 -0.0000 -0.0000 -0.0000  0.0000  0.0000  0.0000  0.0000       1   1.00000   1.00000
      60  12   0   0   0.00   0.00  18.02  18.02   0.403519E+02   0.274185E+02     0.000   1   1   0
   0.100000E+01   0.100000E+01  0.0000 -0.0000 -0.0000 -0.0000  0.0000  0.0000  0.0000  0.0000       1   1.00000   1.00000
      61 -12   0   0   0.00   0.00  18.02  18.02   0.256139E+01   0.216534E+02     0.000   1   1   0
   0.100000E+01   0.100000E+01  0.0000 -0.0000 -0.0000 -0.0000  0.0000  0.0000  0.0000  0.0000       1   1.00000   1.00000
      62  14   0   0   0.00   0.00  21.16  21.16   0.123017E+04   0.704622E+02     0.000   1   1   0
   0.100000E+01   0.100000E+01  0.0000 -0.0000 -0.0000 -0.0000  0.0000  0.0000  0.0000  0.0000       1   1.00000   1.00000
      63  14   0   0   0.00   0.00  21.16  21.16   0.945417E+03   0.684899E+02     0.000   1   1   0
   0.100000E+01   0.100000E+01  0.0000 -0.0000 -0.0000 -0.0000  0.0000  0.0000  0.0000  0.0000       1   1.00000   1.00000
      64  14   0   0   0.00   0.00  21.16  21.16   0.104237E+04   0.707554E+02     0.000   1   1   0
   0.100000E+01   0.100000E+01  0.0000 -0.0000 -0.0000 -0.0000  0.0000  0.0000  0.0000  0.0000       1   1.00000   1.00000
      65 -14   0   0   0.00   0.00  21.16  21.16   0.878508E+03   0.614693E+02     0.000   1   1   0
   0.100000E+01   0.100000E+01  0.0000 -0.0000 -0.0000 -0.0000  0.0000  0.0000  0.0000  0.0000       1   1.00000   1.00000
      66 -14   0   0   0.00   0.00  21.16  21.16   0.997089E+03   0.679195E+02     0.000   1   1   0
   0.100000E+01   0.100000E+01  0.0000 -0.0000 -0.0000 -0.0000  0.0000  0.0000  0.0000  0.0000       1   1.00000   1.00000
      67  14   0   0   0.00   0.00  21.16  21.16   0.994630E+03   0.560611E+02     0.000   1   1   0
   0.100000E+01   0.100000E+01  0.0000 -0.0000 -0.0000 -0.0000  0.0000  0.0000  0.0000  0.0000       1   1.00000   1.00000
      68 -14   0   0   0.00   0.00  21.16  21.16   0.990748E+03   0.698620E+02     0.000   1   1   0
   0.100000E+01   0.100000E+01  0.0000 -0.0000 -0.0000 -0.0000  0.0000  0.0000  0.0000  0.0000       1   1.00000   1.00000
      69 -16   0   0   0.00   0.00  24.36  24.36   0.129953E+04   0.815312E+02     0.000   1   1   0
   0.100000E+01   0.100000E+01  0.0000 -0.0000 -0.0000 -0.0000  0.0000  0.0000  0.0000  0.0000       1   1.00000   1.00000
      70  16   0   0   0.00   0.00  24.36  24.36   0.129051E+04   0.897649E+02     0.000   1   1   0
   0.100000E+01   0.100000E+01  0.0000 -0.0000 -0.0000 -0.0000  0.0000  0.0000  0.0000  0.0000       1   1.00000   1.00000
      71 -16   0   0   0.00   0.00  24.36  24.36   0.120457E+04   0.892940E+02     0.000   1   1   0
   0.100000E+01   0.100000E+01  0.0000 -0.0000 -0.0000 -0.0000  0.0000  0.0000  0.0000  0.0000       1   1.00000   1.00000
      72  16   0   0   0.00   0.00  24.36  24.36   0.140670E+04   0.917622E+02     0.000   1   1   0
   0.100000E+01   0.100000E+01  0.0000 -0.0000 -0.0000 -0.0000  0.0000  0.0000  0.0000  0.0000       1   1.00000   1.00000
      73 -18   0   0   0.00   0.00  27.65  27.65   0.114614E+02   0.532417E+02     0.000   1   1   0
   0.100000E+01   0.100000E+01  0.0000 -0.0000 -0.0000 -0.0000  0.0000  0.0000  0.0000  0.0000       1   1.00000   1.00000
      74  18   0   0   0.00   0.00  27.65  27.65   0.592315E+02   0.576084E+02     0.000   1   1   0
   0.100000E+01   0.100000E+01  0.0000 -0.0000 -0.0000 -0.0000  0.0000  0.0000  0.0000  0.0000       1   1.00000   1.00000
      75  18   0   0   0.00   0.00  27.65  27.65   0.161817E+03   0.617282E+02     0.000   1   1   0
   0.100000E+01   0.100000E+01  0.0000 -0.0000 -0.0000 -0.0000  0.0000  0.0000  0.0000  0.0000       1   1.00000   1.00000
      76  -1  -1   0   0.00   0.00   2.08   2.08   0.520994E+01   0.230664E+01     0.000   1   1   0
   0.100000E+01   0.100000E+01  0.0000 -0.0000 -0.0000 -0.0000  0.0000  0.0000  0.0000  0.0000       1   1.00000   1.00000
      77   1  -1   0   0.00   0.00   2.08   2.08   0.595740E+01   0.224805E+01     0.000   1   1   0
   0.100000E+01   0.100000E+01  0.0000 -0.0000 -0.0000 -0.0000  0.0000  0.0000  0.0000  0.0000       1   1.00000   1.00000
      78  -1  -1   0   0.00   0.00   2.08   2.08   0.347667E+01   0.163252E+01     0.000   1   1   0
   0.100000E+01   0.100000E+01  0.0000 -0.0000 -0.0000 -0.0000  0.0000  0.0000  0.0000  0.0000       1   1.00000   1.00000
      79   1  -1   0   0.00   0.00   2.08   2.08   0.112077E+01   0.207976E+01     0.000   1   1   0
   0.100000E+01   0.100000E+01  0.0000 -0.0000 -0.0000 -0.0000  0.0000  0.0000  0.0000  0.0000       1   1.00000   1.00000
      80   1  -1   0   0.00   0.00   2.08   2.08   0.102327E+01   0.184865E+01     0.000   1   1   0
   0.100000E+01   0.100000E+01  0.0000 -0.0000 -0.0000 -0.0000  0.0000  0.0000  0.0000  0.0000       1   1.00000   1.00000
      81   1  -1   0   0.00   0.00   2.08   2.08   0.237400E-01   0.165894E+01     0.000   1   1   0
   0.100000E+01   0.100000E+01  0.0000 -0.0000 -0.0000 -0.0000  0.0000  0.0000  0.0000  0.0000       1   1.00000   1.00000
      82   1  -1   0   0.00   0.00   2.08   2.08  -0.745100E+00   0.139075E+01     0.000   1   1   0
   0.100000E+01   0.100000E+01  0.0000 -0.0000 -0.0000 -0.0000  0.0000  0.0000  0.0000  0.0000       1   1.00000   1.00000
      83   1  -1   0   0.00   0.00   2.08   2.08   0.111847E+01   0.132702E+01     0.000   1   1   0
   0.100000E+01   0.100000E+01  0.0000 -0.0000 -0.0000 -0.0000  0.0000  0.0000  0.0000  0.0000       1   1.00000   1.00000
      84  -1  -1   0   0.00   0.00   2.08   2.08   0.293482E+01   0.185022E+01     0.000   1   1   0
   0.100000E+01   0.100000E+01  0.0000 -0.0000 -0.0000 -0.0000  0.0000  0.0000  0.0000  0.0000       1   1.00000   1.00000
      85  -1  -1   0   0.00   0.00   2.08   2.08  -0.129460E+01   0.152455E+01     0.000   1   1   0
   0.100000E+01   0.100000E+01  0.0000 -0.0000 -0.0000 -0.0000  0.0000  0.0000  0.0000  0.0000       1   1.00000   1.00000
      86  -1   1   0   0.00   0.00   2.08   2.08   0.235163E+01   0.120261E+01     0.000   1   1   0
   0.100000E+01   0.100000E+01  0.0000 -0.0000 -0.0000 -0.0000  0.0000  0.0000  0.0000  0.0000       1   1.00000   1.00000
      87  -1   1   0   0.00   0.00   2.08   2.08   0.220364E+01   0.181907E+01     0.000   1   1   0
   0.100000E+01   0.100000E+01  0.0000 -0.0000 -0.0000 -0.0000  0.0000  0.0000  0.0000  0.0000       1   1.00000   1.00000
      88   1   1   0   0.00   0.00   2.08   2.08   0.171443E+01   0.182243E+01     0.000   1   1   0
   0.100000E+01   0.100000E+01  0.0000 -0.0000 -0.0000 -0.0000  0.0000  0.0000  0.0000  0.0000       1   1.00000   1.00000
      89  -1   1   0   0.00   0.00   2.08   2.08   0.807729E+01   0.208920E+01     0.000   1   1   0
   0.100000E+01   0.100000E+01  0.0000 -0.0000 -0.0000 -0.0000  0.0000  0.0000  0.0000  0.0000       1   1.00000   1.00000
      90  -1   1   0   0.00   0.00   2.08   2.08   0.279730E+01   0.197208E+01     0.000   1   1   0
   0.100000E+01   0.100000E+01  0.0000 -0.0000 -0.0000 -0.0000  0.0000  0.0000  0.0000  0.0000       1   1.00000   1.00000
      91  -1   1   0   0.00   0.00   2.08   2.08  -0.382400E+00   0.160205E+01     0.000   1   1   0
   0.100000E+01   0.100000E+01  0.0000 -0.0000 -0.0000 -0.0000  0.0000  0.0000  0.0000  0.0000       1   1.00000   1.00000
      92  -1   1   0   0.00   0.00   2.08   2.08   0.938330E+00   0.293483E+01     0.000   1   1   0
   0.100000E+01   0.100000E+01  0.0000 -0.0000 -0.0000 -0.0000  0.0000  0.0000  0.0000  0.0000       1   1.00000   1.00000
      93   1   1   0   0.00   0.00   2.08   2.08  -0.230790E+01   0.176879E+01     0.000   1   1   0
   0.100000E+01   0.100000E+01  0.0000 -0.0000 -0.0000 -0.0000  0.0000  0.0000  0.0000  0.0000       1   1.00000   1.00000
      94   1   1   0   0.00   0.00   2.08   2.08   0.194781E+01   0.185160E+01     0.000   1   1   0
   0.100000E+01   0.100000E+01  0.0000 -0.0000 -0.0000 -0.0000  0.0000  0.0000  0.0000  0.0000       1   1.00000   1.00000
      95  -1   1   0   0.00   0.00   2.08   2.08   0.799530E+00   0.139793E+01     0.000   1   1   0
   0.100000E+01   0.100000E+01  0.0000 -0.0000 -0.0000 -0.0000  0.0000  0.0000  0.0000  0.0000       1   1.00000   1.00000
      96   1   1   0   0.00   0.00   2.08   2.08   0.392744E+01   0.153505E+01     0.000   1   1   0
   0.100000E+01   0.100000E+01  0.0000 -0.0000 -0.0000 -0.0000  0.0000  0.0000  0.0000  0.0000       1   1.00000   1.00000
      97   1   1   0   0.00   0.00   2.08   2.08   0.360230E+01   0.174220E+01     0.000   1   1   0
   0.100000E+01   0.100000E+01  0.0000 -0.0000 -0.0000 -0.0000  0.0000  0.0000  0.0000  0.0000       1   1.00000   1.00000
      98  -1   1   0   0.00   0.00   2.08   2.08   0.555989E+01   0.160174E+01     0.000   1   1   0
   0.100000E+01   0.100000E+01  0.0000 -0.0000 -0.0000 -0.0000  0.0000  0.0000  0.0000  0.0000       1   1.00000   1.00000
      99  -3  -1   0   0.00   0.00   4.67   4.67   0.401816E+03   0.127830E+02     0.000   1   1   0
   0.100000E+01   0.100000E+01  0.0000 -0.0000 -0.0000 -0.0000  0.0000  0.0000  0.0000  0.0000       1   1.00000   1.00000
     100  -3  -1   0   0.00   0.00   4.67   4.67   0.402657E+03   0.145038E+02     0.000   1   1   0
   0.100000E+01   0.100000E+01  0.0000 -0.0000 -0.0000 -0.0000  0.0000  0.0000  0.0000  0.0000       1   1.00000   1.00000
     101   3  -1   0   0.00   0.00   4.67   4.67   0.407414E+03   0.168403E+02     0.000   1   1   0
   0.100000E+01   0.100000E+01  0.0000 -0.0000 -0.0000 -0.0000  0.0000  0.0000  0.0000  0.0000       1   1.00000   1.00000
     102  -3  -1   0   0.00   0.00   4.67   4.67   0.403209E+03   0.174095E+02     0.000   1   1   0
   0.100000E+01   0.100000E+01  0.0000 -0.0000 -0.0000 -0.0000  0.0000  0.0000  0.0000  0.0000       1   1.00000   1.00000
     103  -3  -1   0   0.00   0.00   4.67   4.67   0.442981E+03   0.160661E+02     0.000   1   1   0
   0.100000E+01   0.100000E+01  0.0000 -0.0000 -0.0000 -0.0000  0.0000  0.0000  0.0000  0.0000       1   1.00000   1.00000
     104   3  -1   0   0.00   0.00   4.67   4.67   0.408176E+03   0.152498E+02     0.000   1   1   0
   0.100000E+01   0.100000E+01  0.0000 -0.0000 -0.0000 -0.0000  0.0000  0.0000  0.0000  0.0000       1   1.00000   1.00000
     105   3  -1   0   0.00   0.00   4.67   4.67   0.395275E+03   0.160132E+02     0.000   1   1   0
   0.100000E+01   0.100000E+01  0.0000 -0.0000 -0.0000 -0.0000  0.0000  0.0000  0.0000  0.0000       1   1.00000   1.00000
     106  -3  -1   0   0.00   0.00   4.67   4.67   0.403802E+03   0.153773E+02     0.000   1   1   0
   0.100000E+01   0.100000E+01  0.0000 -0.0000 -0.0000 -0.0000  0.0000  0.0000  0.0000  0.0000       1   1.00000   1.00000
     107   3  -1   0   0.00   0.00   4.67   4.67   0.412700E+03   0.152934E+02     0.000   1   1   0
   0.100000E+01   0.100000E+01  0.0000 -0.0000 -0.0000 -0.0000  0.0000  0.0000  0.0000  0.0000       1   1.00000   1.00000
     108  -3  -1   0   0.00   0.00   4.67   4.67   0.397025E+03   0.142850E+02     0.000   1   1   0
   0.100000E+01   0.100000E+01  0.0000 -0.0000 -0.0000 -0.0000  0.0000  0.0000  0.0000  0.0000       1   1.00000   1.00000
     109   3  -1   0   0.00   0.00   4.67   4.67   0.417222E+03   0.121286E+02     0.000   1   1   0
   0.100000E+01   0.100000E+01  0.0000 -0.0000 -0.0000 -0.0000  0.0000  0.0000  0.0000  0.0000       1   1.00000   1.00000
     110  -3  -1   0   0.00   0.00   4.67   4.67   0.405145E+03   0.151919E+02     0.000   1   1   0
   0.100000E+01   0.100000E+01  0.0000 -0.0000 -0.0000 -0.0000  0.0000  0.0000  0.0000  0.0000       1   1.00000   1.00000
     111   3  -1   0   0.00   0.00   4.67   4.67   0.409293E+03   0.147703E+02     0.000   1   1   0
   0.100000E+01   0.100000E+01  0.0000 -0.0000 -0.0000 -0.0000  0.0000  0.0000  0.0000  0.0000       1   1.00000   1.00000
     112  -3  -1   0   0.00   0.00   4.67   4.67   0.424347E+03   0.163615E+02     0.000   1   1   0
   0.100000E+01   0.100000E+01  0.0000 -0.0000 -0.0000 -0.0000  0.0000  0.0000  0.0000  0.0000       1   1.00000   1.00000
     113  -3  -1   0   0.00   0.00   4.67   4.67   0.412868E+03   0.169084E+02     0.000   1   1   0
   0.100000E+01   0.100000E+01  0.0000 -0.0000 -0.0000 -0.0000  0.0000  0.0000  0.0000  0.0000       1   1.00000   1.00000
     114  -3  -1   0   0.00   0.00   4.67   4.67   0.410173E+03   0.159617E+02     0.000   1   1   0
   0.100000E+01   0.100000E+01  0.0000 -0.0000 -0.0000 -0.0000  0.0000  0.0000  0.0000  0.0000       1   1.00000   1.00000
     115   3  -1   0   0.00   0.00   4.67   4.67   0.416493E+03   0.163924E+02     0.000   1   1   0
   0.100000E+01   0.100000E+01  0.0000 -0.0000 -0.0000 -0.0000  0.0000  0.0000  0.0000  0.0000       1   1.00000   1.00000
     116   3  -1   0   0.00   0.00   4.67   4.67   0.401272E+03   0.147605E+02     0.000   1   1   0
   0.100000E+01   0.100000E+01  0.0000 -0.0000 -0.0000 -0.0000  0.0000  0.0000  0.0000  0.0000       1   1.00000   1.00000
     117   3  -1   0   0.00   0.00   4.67   4.67   0.409694E+03   0.156298E+02     0.000   1   1   0
   0.100000E+01   0.100000E+01  0.0000 -0.0000 -0.0000 -0.0000  0.0000  0.0000  0.0000  0.0000       1   1.00000   1.00000
     118   3  -1   0   0.00   0.00   4.67   4.67   0.385556E+03   0.161587E+02     0.000   1   1   0
   0.100000E+01   0.100000E+01  0.0000 -0.0000 -0.0000 -0.0000  0.0000  0.0000  0.0000  0.0000       1   1.00000   1.00000
     119   3   1   0   0.00   0.00   4.67   4.67   0.397555E+03   0.129546E+02     0.000   1   1   0
   0.100000E+01   0.100000E+01  0.0000 -0.0000 -0.0000 -0.0000  0.0000  0.0000  0.0000  0.0000       1   1.00000   1.00000
     120   3   1   0   0.00   0.00   4.67   4.67   0.428235E+03   0.147449E+02     0.000   1   1   0
   0.100000E+01   0.100000E+01  0.0000 -0.0000 -0.0000 -0.0000  0.0000  0.0000  0.0000  0.0000       1   1.00000   1.00000
     121   3   1   0   0.00   0.00   4.67   4.67   0.395630E+03   0.144872E+02     0.000   1   1   0
   0.100000E+01   0.100000E+01  0.0000 -0.0000 -0.0000 -0.0000  0.0000  0.0000  0.0000  0.0000       1   1.00000   1.00000
     122   3   1   0   0.00   0.00   4.67   4.67   0.416630E+03   0.130667E+02     0.000   1   1   0
   0.100000E+01   0.100000E+01  0.0000 -0.0000 -0.0000 -0.0000  0.0000  0.0000  0.0000  0.0000       1   1.00000   1.00000
     123   3   1   0   0.00   0.00   4.67   4.67   0.395116E+03   0.165608E+02     0.000   1   1   0
   0.100000E+01   0.100000E+01  0.0000 -0.0000 -0.0000 -0.0000  0.0000  0.0000  0.0000  0.0000       1   1.00000   1.00000
     124  -3   1   0   0.00   0.00   4.67   4.67   0.406877E+03   0.155835E+02     0.000   1   1   0
   0.100000E+01   0.100000E+01  0.0000 -0.0000 -0.0000 -0.0000  0.0000  0.0000  0.0000  0.0000       1   1.00000   1.00000
     125   3   1   0   0.00   0.00   4.67   4.67   0.393879E+03   0.152348E+02     0.000   1   1   0
   0.100000E+01   0.100000E+01  0.0000 -0.0000 -0.0000 -0.0000  0.0000  0.0000  0.0000  0.0000       1   1.00000   1.00000
     126  -3   1   0   0.00   0.00   4.67   4.67   0.389496E+03   0.168804E+02     0.000   1   1   0
   0.100000E+01   0.100000E+01  0.0000 -0.0000 -0.0000 -0.0000  0.0000  0.0000  0.0000  0.0000       1   1.00000   1.00000
     127   3   1   0   0.00   0.00   4.67   4.67   0.385571E+03   0.172446E+02     0.000   1   1   0
   0.100000E+01   0.100000E+01  0.0000 -0.0000 -0.0000 -0.0000  0.0000  0.0000  0.0000  0.0000       1   1.00000   1.00000
     128  -3   1   0   0.00   0.00   4.67   4.67   0.412152E+03   0.162992E+02     0.000   1   1   0
   0.100000E+01   0.100000E+01  0.0000 -0.0000 -0.0000 -0.0000  0.0000  0.0000  0.0000  0.0000       1   1.00000   1.00000
     129  -3   1   0   0.00   0.00   4.67   4.67   0.409169E+03   0.151929E+02     0.000   1   1   0
   0.100000E+01   0.100000E+01  0.0000 -0.0000 -0.0000 -0.0000  0.0000  0.0000  0.0000  0.0000       1   1.00000   1.00000
     130  -3   1   0   0.00   0.00   4.67   4.67   0.401189E+03   0.164358E+02     0.000   1   1   0
   0.100000E+01   0.100000E+01  0.0000 -0.0000 -0.0000 -0.0000  0.0000  0.0000  0.0000  0.0000       1   1.00000   1.00000
     131  -3   1   0   0.00   0.00   4.67   4.67   0.390187E+03   0.147588E+02     0.000   1   1   0
   0.100000E+01   0.100000E+01  0.0000 -0.0000 -0.0000 -0.0000  0.0000  0.0000  0.0000  0.0000       1   1.00000   1.00000
     132   3   1   0   0.00   0.00   4.67   4.67   0.405692E+03   0.152495E+02     0.000   1   1   0
   0.100000E+01   0.100000E+01  0.0000 -0.0000 -0.0000 -0.0000  0.0000  0.0000  0.0000  0.0000       1   1.00000   1.00000
     133  -3   1   0   0.00   0.00   4.67   4.67   0.397625E+03   0.151040E+02     0.000   1   1   0
   0.100000E+01   0.100000E+01  0.0000 -0.0000 -0.0000 -0.0000  0.0000  0.0000  0.0000  0.0000       1   1.00000   1.00000
     134   3   1   0   0.00   0.00   4.67   4.67   0.393252E+03   0.154324E+02     0.000   1   1   0
   0.100000E+01   0.100000E+01  0.0000 -0.0000 -0.0000 -0.0000  0.0000  0.0000  0.0000  0.0000       1   1.00000   1.00000
     135   3   1   0   0.00   0.00   4.67   4.67   0.409493E+03   0.155112E+02     0.000   1   1   0
   0.100000E+01   0.100000E+01  0.0000 -0.0000 -0.0000 -0.0000  0.0000  0.0000  0.0000  0.0000       1   1.00000   1.00000
     136   3   1   0   0.00   0.00   4.67   4.67   0.407438E+03   0.163294E+02     0.000   1   1   0
   0.100000E+01   0.100000E+01  0.0000 -0.0000 -0.0000 -0.0000  0.0000  0.0000  0.0000  0.0000       1   1.00000   1.00000
     137  -3   1   0   0.00   0.00   4.67   4.67   0.410370E+03   0.167436E+02     0.000   1   1   0
   0.100000E+01   0.100000E+01  0.0000 -0.0000 -0.0000 -0.0000  0.0000  0.0000  0.0000  0.0000       1   1.00000   1.00000
     138  -3   1   0   0.00   0.00   4.67   4.67   0.407266E+03   0.156604E+02     0.000   1   1   0
   0.100000E+01   0.100000E+01  0.0000 -0.0000 -0.0000 -0.0000  0.0000  0.0000  0.0000  0.0000       1   1.00000   1.00000
     139  -5  -1   0   0.00   0.00   7.55   7.55   0.614237E+03   0.242826E+02     0.000   1   1   0
   0.100000E+01   0.100000E+01  0.0000 -0.0000 -0.0000 -0.0000  0.0000  0.0000  0.0000  0.0000       1   1.00000   1.00000
     140  -5  -1   0   0.00   0.00   7.55   7.55   0.698647E+03   0.207822E+02     0.000   1   1   0
   0.100000E+01   0.100000E+01  0.0000 -0.0000 -0.0000 -0.0000  0.0000  0.0000  0.0000  0.0000       1   1.00000   1.00000
     141  -5  -1   0   0.00   0.00   7.55   7.55   0.657276E+03   0.234562E+02     0.000   1   1   0
   0.100000E+01   0.100000E+01  0.0000 -0.0000 -0.0000 -0.0000  0.0000  0.0000  0.0000  0.0000       1   1.00000   1.00000
     142  -5  -1   0   0.00   0.00   7.55   7.55   0.651313E+03   0.226226E+02     0.000   1   1   0
   0.100000E+01   0.100000E+01  0.0000 -0.0000 -0.0000 -0.0000  0.0000  0.0000  0.0000  0.0000       1   1.00000   1.00000
     143  -5  -1   0   0.00   0.00   7.55   7.55   0.594136E+03   0.253318E+02     0.000   1   1   0
   0.100000E+01   0.100000E+01  0.0000 -0.0000 -0.0000 -0.0000  0.0000  0.0000  0.0000  0.0000       1   1.00000   1.00000
     144   5   1   0   0.00   0.00   7.55   7.55   0.654320E+03   0.231581E+02     0.000   1   1   0
   0.100000E+01   0.100000E+01  0.0000 -0.0000 -0.0000 -0.0000  0.0000  0.0000  0.0000  0.0000       1   1.00000   1.00000
     145   5   1   0   0.00   0.00   7.55   7.55   0.546519E+03   0.263258E+02     0.000   1   1   0
   0.100000E+01   0.100000E+01  0.0000 -0.0000 -0.0000 -0.0000  0.0000  0.0000  0.0000  0.0000       1   1.00000   1.00000
     146   5   1   0   0.00   0.00   7.55   7.55   0.633842E+03   0.249752E+02     0.000   1   1   0
   0.100000E+01   0.100000E+01  0.0000 -0.0000 -0.0000 -0.0000  0.0000  0.0000  0.0000  0.0000       1   1.00000   1.00000
     147   5   1   0   0.00   0.00   7.55   7.55   0.607801E+03   0.213563E+02     0.000   1   1   0
   0.100000E+01   0.100000E+01  0.0000 -0.0000 -0.0000 -0.0000  0.0000  0.0000  0.0000  0.0000       1   1.00000   1.00000
     148   7  -1   0   0.00   0.00  10.50  10.50   0.653543E+03   0.284306E+02     0.000   1   1   0
   0.100000E+01   0.100000E+01  0.0000 -0.0000 -0.0000 -0.0000  0.0000  0.0000  0.0000  0.0000       1   1.00000   1.00000
     149   7  -1   0   0.00   0.00  10.50  10.50   0.691974E+03   0.227878E+02     0.000   1   1   0
   0.100000E+01   0.100000E+01  0.0000 -0.0000 -0.0000 -0.0000  0.0000  0.0000  0.0000  0.0000       1   1.00000   1.00000
     150  -7  -1   0   0.00   0.00  10.50  10.50   0.636773E+03   0.256011E+02     0.000   1   1   0
   0.100000E+01   0.100000E+01  0.0000 -0.0000 -0.0000 -0.0000  0.0000  0.0000  0.0000  0.0000       1   1.00000   1.00000
     151  -7  -1   0   0.00   0.00  10.50  10.50   0.654422E+03   0.280205E+02     0.000   1   1   0
   0.100000E+01   0.100000E+01  0.0000 -0.0000 -0.0000 -0.0000  0.0000  0.0000  0.0000  0.0000       1   1.00000   1.00000
     152   7  -1   0   0.00   0.00  10.50  10.50   0.651593E+03   0.313037E+02     0.000   1   1   0
   0.100000E+01   0.100000E+01  0.0000 -0.0000 -0.0000 -0.0000  0.0000  0.0000  0.0000  0.0000       1   1.00000   1.00000
     153   7  -1   0   0.00   0.00  10.50  10.50   0.610641E+03   0.307679E+02     0.000   1   1   0
   0.100000E+01   0.100000E+01  0.0000 -0.0000 -0.0000 -0.0000  0.0000  0.0000  0.0000  0.0000       1   1.00000   1.00000
     154  -7  -1   0   0.00   0.00  10.50  10.50   0.600982E+03   0.305385E+02     0.000   1   1   0
   0.100000E+01   0.100000E+01  0.0000 -0.0000 -0.0000 -0.0000  0.0000  0.0000  0.0000  0.0000       1   1.00000   1.00000
     155   7  -1   0   0.00   0.00  10.50  10.50   0.720942E+03   0.298430E+02     0.000   1   1   0
   0.100000E+01   0.100000E+01  0.0000 -0.0000 -0.0000 -0.0000  0.0000  0.0000  0.0000  0.0000       1   1.00000   1.00000
     156  -7  -1   0   0.00   0.00  10.50  10.50   0.622869E+03   0.290313E+02     0.000   1   1   0
   0.100000E+01   0.100000E+01  0.0000 -0.0000 -0.0000 -0.0000  0.0000  0.0000  0.0000  0.0000       1   1.00000   1.00000
     157   7  -1   0   0.00   0.00  10.50  10.50   0.671719E+03   0.273987E+02     0.000   1   1   0
   0.100000E+01   0.100000E+01  0.0000 -0.0000 -0.0000 -0.0000  0.0000  0.0000  0.0000  0.0000       1   1.00000   1.00000
     158  -7   1   0   0.00   0.00  10.50  10.50   0.628318E+03   0.294055E+02     0.000   1   1   0
   0.100000E+01   0.100000E+01  0.0000 -0.0000 -0.0000 -0.0000  0.0000  0.0000  0.0000  0.0000       1   1.00000   1.00000
     159   7   1   0   0.00   0.00  10.50  10.50   0.634263E+03   0.260670E+02     0.000   1   1   0
   0.100000E+01   0.100000E+01  0.0000 -0.0000 -0.0000 -0.0000  0.0000  0.0000  0.0000  0.0000       1   1.00000   1.00000
     160  -7   1   0   0.00   0.00  10.50  10.50   0.597337E+03   0.231581E+02     0.000   1   1   0
   0.100000E+01   0.100000E+01  0.0000 -0.0000 -0.0000 -0.0000  0.0000  0.0000  0.0000  0.0000       1   1.00000   1.00000
     161  -7   1   0   0.00   0.00  10.50  10.50   0.668137E+03   0.234265E+02     0.000   1   1   0
   0.100000E+01   0.100000E+01  0.0000 -0.0000 -0.0000 -0.0000  0.0000  0.0000  0.0000  0.0000       1   1.00000   1.00000
     162   7   1   0   0.00   0.00  10.50  10.50   0.695862E+03   0.300656E+02     0.000   1   1   0
   0.100000E+01   0.100000E+01  0.0000 -0.0000 -0.0000 -0.0000  0.0000  0.0000  0.0000  0.0000       1   1.00000   1.00000
     163  -7   1   0   0.00   0.00  10.50  10.50   0.713317E+03   0.291451E+02     0.000   1   1   0
   0.100000E+01   0.100000E+01  0.0000 -0.0000 -0.0000 -0.0000  0.0000  0.0000  0.0000  0.0000       1   1.00000   1.00000
     164  -7   1   0   0.00   0.00  10.50  10.50   0.692094E+03   0.282916E+02     0.000   1   1   0
   0.100000E+01   0.100000E+01  0.0000 -0.0000 -0.0000 -0.0000  0.0000  0.0000  0.0000  0.0000       1   1.00000   1.00000
     165   7   1   0   0.00   0.00  10.50  10.50   0.636197E+03   0.248052E+02     0.000   1   1   0
   0.100000E+01   0.100000E+01  0.0000 -0.0000 -0.0000 -0.0000  0.0000  0.0000  0.0000  0.0000       1   1.00000   1.00000
     166   7   1   0   0.00   0.00  10.50  10.50   0.635615E+03   0.328191E+02     0.000   1   1   0
   0.100000E+01   0.100000E+01  0.0000 -0.0000 -0.0000 -0.0000  0.0000  0.0000  0.0000  0.0000       1   1.00000   1.00000
     167   7   1   0   0.00   0.00  10.50  10.50   0.652172E+03   0.297446E+02     0.000   1   1   0
   0.100000E+01   0.100000E+01  0.0000 -0.0000 -0.0000 -0.0000  0.0000  0.0000  0.0000  0.0000       1   1.00000   1.00000
     168  -7   1   0   0.00   0.00  10.50  10.50   0.603554E+03   0.315295E+02     0.000   1   1   0
   0.100000E+01   0.100000E+01  0.0000 -0.0000 -0.0000 -0.0000  0.0000  0.0000  0.0000  0.0000       1   1.00000   1.00000
     169   7   1   0   0.00   0.00  10.50  10.50   0.583828E+03   0.319498E+02     0.000   1   1   0
   0.100000E+01   0.100000E+01  0.0000 -0.0000 -0.0000 -0.0000  0.0000  0.0000  0.0000  0.0000       1   1.00000   1.00000
     170  -9  -1   0   0.00   0.00  13.50  13.50   0.139341E+04   0.501305E+02     0.000   1   1   0
   0.100000E+01   0.100000E+01  0.0000 -0.0000 -0.0000 -0.0000  0.0000  0.0000  0.0000  0.0000       1   1.00000   1.00000
     171  -9  -1   0   0.00   0.00  13.50  13.50   0.147434E+04   0.522504E+02     0.000   1   1   0
   0.100000E+01   0.100000E+01  0.0000 -0.0000 -0.0000 -0.0000  0.0000  0.0000  0.0000  0.0000       1   1.00000   1.00000
     172   9  -1   0   0.00   0.00  13.50  13.50   0.131281E+04   0.493693E+02     0.000   1   1   0
   0.100000E+01   0.100000E+01  0.0000 -0.0000 -0.0000 -0.0000  0.0000  0.0000  0.0000  0.0000       1   1.00000   1.00000
     173   9  -1   0   0.00   0.00  13.50  13.50   0.136581E+04   0.507956E+02     0.000   1   1   0
   0.100000E+01   0.100000E+01  0.0000 -0.0000 -0.0000 -0.0000  0.0000  0.0000  0.0000  0.0000       1   1.00000   1.00000
     174  -9  -1   0   0.00   0.00  13.50  13.50   0.141756E+04   0.465375E+02     0.000   1   1   0
   0.100000E+01   0.100000E+01  0.0000 -0.0000 -0.0000 -0.0000  0.0000  0.0000  0.0000  0.0000       1   1.00000   1.00000
     175  -9  -1   0   0.00   0.00  13.50  13.50   0.142308E+04   0.570528E+02     0.000   1   1   0
   0.100000E+01   0.100000E+01  0.0000 -0.0000 -0.0000 -0.0000  0.0000  0.0000  0.0000  0.0000       1   1.00000   1.00000
     176   9  -1   0   0.00   0.00  13.50  13.50   0.137454E+04   0.569248E+02     0.000   1   1   0
   0.100000E+01   0.100000E+01  0.0000 -0.0000 -0.0000 -0.0000  0.0000  0.0000  0.0000  0.0000       1   1.00000   1.00000
     177   9  -1   0   0.00   0.00  13.50  13.50   0.142793E+04   0.535548E+02     0.000   1   1   0
   0.100000E+01   0.100000E+01  0.0000 -0.0000 -0.0000 -0.0000  0.0000  0.0000  0.0000  0.0000       1   1.00000   1.00000
     178   9  -1   0   0.00   0.00  13.50  13.50   0.135038E+04   0.559974E+02     0.000   1   1   0
   0.100000E+01   0.100000E+01  0.0000 -0.0000 -0.0000 -0.0000  0.0000  0.0000  0.0000  0.0000       1   1.00000   1.00000
     179  -9   1   0   0.00   0.00  13.50  13.50   0.139767E+04   0.529974E+02     0.000   1   1   0
   0.100000E+01   0.100000E+01  0.0000 -0.0000 -0.0000 -0.0000  0.0000  0.0000  0.0000  0.0000       1   1.00000   1.00000
     180   9   1   0   0.00   0.00  13.50  13.50   0.145639E+04   0.535541E+02     0.000   1   1   0
   0.100000E+01   0.100000E+01  0.0000 -0.0000 -0.0000 -0.0000  0.0000  0.0000  0.0000  0.0000       1   1.00000   1.00000
     181   9   1   0   0.00   0.00  13.50  13.50   0.143178E+04   0.580450E+02     0.000   1   1   0
   0.100000E+01   0.100000E+01  0.0000 -0.0000 -0.0000 -0.0000  0.0000  0.0000  0.0000  0.0000       1   1.00000   1.00000
     182  -9   1   0   0.00   0.00  13.50  13.50   0.131939E+04   0.466404E+02     0.000   1   1   0
   0.100000E+01   0.100000E+01  0.0000 -0.0000 -0.0000 -0.0000  0.0000  0.0000  0.0000  0.0000       1   1.00000   1.00000
     183   9   1   0   0.00   0.00  13.50  13.50   0.140689E+04   0.582726E+02     0.000   1   1   0
   0.100000E+01   0.100000E+01  0.0000 -0.0000 -0.0000 -0.0000  0.0000  0.0000  0.0000  0.0000       1   1.00000   1.00000
     184   9   1   0   0.00   0.00  13.50  13.50   0.141114E+04   0.532420E+02     0.000   1   1   0
   0.100000E+01   0.100000E+01  0.0000 -0.0000 -0.0000 -0.0000  0.0000  0.0000  0.0000  0.0000       1   1.00000   1.00000
     185  -9   1   0   0.00   0.00  13.50  13.50   0.148225E+04   0.439591E+02     0.000   1   1   0
   0.100000E+01   0.100000E+01  0.0000 -0.0000 -0.0000 -0.0000  0.0000  0.0000  0.0000  0.0000       1   1.00000   1.00000
     186  -9   1   0   0.00   0.00  13.50  13.50   0.141375E+04   0.580086E+02     0.000   1   1   0
   0.100000E+01   0.100000E+01  0.0000 -0.0000 -0.0000 -0.0000  0.0000  0.0000  0.0000  0.0000       1   1.00000   1.00000
     187   9   1   0   0.00   0.00  13.50  13.50   0.142985E+04   0.467426E+02     0.000   1   1   0
   0.100000E+01   0.100000E+01  0.0000 -0.0000 -0.0000 -0.0000  0.0000  0.0000  0.0000  0.0000       1   1.00000   1.00000
     188  11  -1   0   0.00   0.00  16.54  16.54   0.654259E+03   0.478410E+02     0.000   1   1   0
   0.100000E+01   0.100000E+01  0.0000 -0.0000 -0.0000 -0.0000  0.0000  0.0000  0.0000  0.0000       1   1.00000   1.00000
     189  11  -1   0   0.00   0.00  16.54  16.54   0.748726E+03   0.409651E+02     0.000   1   1   0
   0.100000E+01   0.100000E+01  0.0000 -0.0000 -0.0000 -0.0000  0.0000  0.0000  0.0000  0.0000       1   1.00000   1.00000
     190  11  -1   0   0.00   0.00  16.54  16.54   0.652724E+03   0.480230E+02     0.000   1   1   0
   0.100000E+01   0.100000E+01  0.0000 -0.0000 -0.0000 -0.0000  0.0000  0.0000  0.0000  0.0000       1   1.00000   1.00000
     191 -11  -1   0   0.00   0.00  16.54  16.54   0.730556E+03   0.427409E+02     0.000   1   1   0
   0.100000E+01   0.100000E+01  0.0000 -0.0000 -0.0000 -0.0000  0.0000  0.0000  0.0000  0.0000       1   1.00000   1.00000
     192  11  -1   0   0.00   0.00  16.54  16.54   0.747902E+03   0.470367E+02     0.000   1   1   0
   0.100000E+01   0.100000E+01  0.0000 -0.0000 -0.0000 -0.0000  0.0000  0.0000  0.0000  0.0000       1   1.00000   1.00000
     193 -11  -1   0   0.00   0.00  16.54  16.54   0.728386E+03   0.436217E+02     0.000   1   1   0
   0.100000E+01   0.100000E+01  0.0000 -0.0000 -0.0000 -0.0000  0.0000  0.0000  0.0000  0.0000       1   1.00000   1.00000
     194 -11  -1   0   0.00   0.00  16.54  16.54   0.716102E+03   0.470897E+02     0.000   1   1   0
   0.100000E+01   0.100000E+01  0.0000 -0.0000 -0.0000 -0.0000  0.0000  0.0000  0.0000  0.0000       1   1.00000   1.00000
     195  11  -1   0   0.00   0.00  16.54  16.54   0.789598E+03   0.421618E+02     0.000   1   1   0
   0.100000E+01   0.100000E+01  0.0000 -0.0000 -0.0000 -0.0000  0.0000  0.0000  0.0000  0.0000       1   1.00000   1.00000
     196 -11  -1   0   0.00   0.00  16.54  16.54   0.729252E+03   0.357360E+02     0.000   1   1   0
   0.100000E+01   0.100000E+01  0.0000 -0.0000 -0.0000 -0.0000  0.0000  0.0000  0.0000  0.0000       1   1.00000   1.00000
     197 -11   1   0   0.00   0.00  16.54  16.54   0.733452E+03   0.471524E+02     0.000   1   1   0
   0.100000E+01   0.100000E+01  0.0000 -0.0000 -0.0000 -0.0000  0.0000  0.0000  0.0000  0.0000       1   1.00000   1.00000
     198 -11   1   0   0.00   0.00  16.54  16.54   0.674844E+03   0.317847E+02     0.000   1   1   0
   0.100000E+01   0.100000E+01  0.0000 -0.0000 -0.0000 -0.0000  0.0000  0.0000  0.0000  0.0000       1   1.00000   1.00000
     199 -11   1   0   0.00   0.00  16.54  16.54   0.761620E+03   0.488120E+02     0.000   1   1   0
   0.100000E+01   0.100000E+01  0.0000 -0.0000 -0.0000 -0.0000  0.0000  0.0000  0.0000  0.0000       1   1.00000   1.00000
     200  11   1   0   0.00   0.00  16.54  16.54   0.700511E+03   0.359677E+02     0.000   1   1   0
   0.100000E+01   0.100000E+01  0.0000 -0.0000 -0.0000 -0.0000  0.0000  0.0000  0.0000  0.0000       1   1.00000   1.00000
     201  11   1   0   0.00   0.00  16.54  16.54   0.748193E+03   0.449096E+02     0.000   1   1   0
   0.100000E+01   0.100000E+01  0.0000 -0.0000 -0.0000 -0.0000  0.0000  0.0000  0.0000  0.0000       1   1.00000   1.00000
     202  11   1   0   0.00   0.00  16.54  16.54   0.684314E+03   0.489661E+02     0.000   1   1   0
   0.100000E+01   0.100000E+01  0.0000 -0.0000 -0.0000 -0.0000  0.0000  0.0000  0.0000  0.0000       1   1.00000   1.00000
     203 -11   1   0   0.00   0.00  16.54  16.54   0.688382E+03   0.455867E+02     0.000   1   1   0
   0.100000E+01   0.100000E+01  0.0000 -0.0000 -0.0000 -0.0000  0.0000  0.0000  0.0000  0.0000       1   1.00000   1.00000
     204  11   1   0   0.00   0.00  16.54  16.54   0.704387E+03   0.479555E+02     0.000   1   1   0
   0.100000E+01   0.100000E+01  0.0000 -0.0000 -0.0000 -0.0000  0.0000  0.0000  0.0000  0.0000       1   1.00000   1.00000
     205  11   1   0   0.00   0.00  16.54  16.54   0.699801E+03   0.442314E+02     0.000   1   1   0
   0.100000E+01   0.100000E+01  0.0000 -0.0000 -0.0000 -0.0000  0.0000  0.0000  0.0000  0.0000       1   1.00000   1.00000
     206  13  -1   0   0.00   0.00  19.64  19.64   0.492695E+03   0.548365E+02     0.000   1   1   0
   0.100000E+01   0.100000E+01  0.0000 -0.0000 -0.0000 -0.0000  0.0000  0.0000  0.0000  0.0000       1   1.00000   1.00000
     207 -13  -1   0   0.00   0.00  19.64  19.64   0.574630E+03   0.537073E+02     0.000   1   1   0
   0.100000E+01   0.100000E+01  0.0000 -0.0000 -0.0000 -0.0000  0.0000  0.0000  0.0000  0.0000       1   1.00000   1.00000
     208 -13  -1   0   0.00   0.00  19.64  19.64   0.426458E+03   0.490547E+02     0.000   1   1   0
   0.100000E+01   0.100000E+01  0.0000 -0.0000 -0.0000 -0.0000  0.0000  0.0000  0.0000  0.0000       1   1.00000   1.00000
     209  13  -1   0   0.00   0.00  19.64  19.64   0.510870E+03   0.519359E+02     0.000   1   1   0
   0.100000E+01   0.100000E+01  0.0000 -0.0000 -0.0000 -0.0000  0.0000  0.0000  0.0000  0.0000       1   1.00000   1.00000
     210  13  -1   0   0.00   0.00  19.64  19.64   0.456071E+03   0.410607E+02     0.000   1   1   0
   0.100000E+01   0.100000E+01  0.0000 -0.0000 -0.0000 -0.0000  0.0000  0.0000  0.0000  0.0000       1   1.00000   1.00000
     211 -13  -1   0   0.00   0.00  19.64  19.64   0.498503E+03   0.523064E+02     0.000   1   1   0
   0.100000E+01   0.100000E+01  0.0000 -0.0000 -0.0000 -0.0000  0.0000  0.0000  0.0000  0.0000       1   1.00000   1.00000
     212  13  -1   0   0.00   0.00  19.64  19.64   0.514378E+03   0.509792E+02     0.000   1   1   0
   0.100000E+01   0.100000E+01  0.0000 -0.0000 -0.0000 -0.0000  0.0000  0.0000  0.0000  0.0000       1   1.00000   1.00000
     213  13   1   0   0.00   0.00  19.64  19.64   0.576328E+03   0.557130E+02     0.000   1   1   0
   0.100000E+01   0.100000E+01  0.0000 -0.0000 -0.0000 -0.0000  0.0000  0.0000  0.0000  0.0000       1   1.00000   1.00000
     214 -13   1   0   0.00   0.00  19.64  19.64   0.528692E+03   0.481534E+02     0.000   1   1   0
   0.100000E+01   0.100000E+01  0.0000 -0.0000 -0.0000 -0.0000  0.0000  0.0000  0.0000  0.0000       1   1.00000   1.00000
     215  13   1   0   0.00   0.00  19.64  19.64   0.516006E+03   0.496742E+02     0.000   1   1   0
   0.100000E+01   0.100000E+01  0.0000 -0.0000 -0.0000 -0.0000  0.0000  0.0000  0.0000  0.0000       1   1.00000   1.00000
     216  13   1   0   0.00   0.00  19.64  19.64   0.542670E+03   0.527590E+02     0.000   1   1   0
   0.100000E+01   0.100000E+01  0.0000 -0.0000 -0.0000 -0.0000  0.0000  0.0000  0.0000  0.0000       1   1.00000   1.00000
     217 -13   1   0   0.00   0.00  19.64  19.64   0.504419E+03   0.530875E+02     0.000   1   1   0
   0.100000E+01   0.100000E+01  0.0000 -0.0000 -0.0000 -0.0000  0.0000  0.0000  0.0000  0.0000       1   1.00000   1.00000
     218 -13   1   0   0.00   0.00  19.64  19.64   0.605966E+03   0.503139E+02     0.000   1   1   0
   0.100000E+01   0.100000E+01  0.0000 -0.0000 -0.0000 -0.0000  0.0000  0.0000  0.0000  0.0000       1   1.00000   1.00000
     219  13   1   0   0.00   0.00  19.64  19.64   0.508543E+03   0.415833E+02     0.000   1   1   0
   0.100000E+01   0.100000E+01  0.0000 -0.0000 -0.0000 -0.0000  0.0000  0.0000  0.0000  0.0000       1   1.00000   1.00000
     220  13   1   0   0.00   0.00  19.64  19.64   0.445876E+03   0.548573E+02     0.000   1   1   0
   0.100000E+01   0.100000E+01  0.0000 -0.0000 -0.0000 -0.0000  0.0000  0.0000  0.0000  0.0000       1   1.00000   1.00000
     221  15  -1   0   0.00   0.00  22.80  22.80   0.577842E+03   0.590057E+02     0.000   1   1   0
   0.100000E+01   0.100000E+01  0.0000 -0.0000 -0.0000 -0.0000  0.0000  0.0000  0.0000  0.0000       1   1.00000   1.00000
     222 -15  -1   0   0.00   0.00  22.80  22.80   0.574129E+03   0.604628E+02     0.000   1   1   0
   0.100000E+01   0.100000E+01  0.0000 -0.0000 -0.0000 -0.0000  0.0000  0.0000  0.0000  0.0000       1   1.00000   1.00000
     223 -15  -1   0   0.00   0.00  22.80  22.80   0.547338E+03   0.655844E+02     0.000   1   1   0
   0.100000E+01   0.100000E+01  0.0000 -0.0000 -0.0000 -0.0000  0.0000  0.0000  0.0000  0.0000       1   1.00000   1.00000
     224  15  -1   0   0.00   0.00  22.80  22.80   0.516742E+03   0.530469E+02     0.000   1   1   0
   0.100000E+01   0.100000E+01  0.0000 -0.0000 -0.0000 -0.0000  0.0000  0.0000  0.0000  0.0000       1   1.00000   1.00000
     225  15  -1   0   0.00   0.00  22.80  22.80   0.496052E+03   0.536876E+02     0.000   1   1   0
   0.100000E+01   0.100000E+01  0.0000 -0.0000 -0.0000 -0.0000  0.0000  0.0000  0.0000  0.0000       1   1.00000   1.00000
     226  15  -1   0   0.00   0.00  22.80  22.80   0.657459E+03   0.680108E+02     0.000   1   1   0
   0.100000E+01   0.100000E+01  0.0000 -0.0000 -0.0000 -0.0000  0.0000  0.0000  0.0000  0.0000       1   1.00000   1.00000
     227 -15   1   0   0.00   0.00  22.80  22.80   0.517061E+03   0.588426E+02     0.000   1   1   0
   0.100000E+01   0.100000E+01  0.0000 -0.0000 -0.0000 -0.0000  0.0000  0.0000  0.0000  0.0000       1   1.00000   1.00000
     228 -15   1   0   0.00   0.00  22.80  22.80   0.582834E+03   0.575353E+02     0.000   1   1   0
   0.100000E+01   0.100000E+01  0.0000 -0.0000 -0.0000 -0.0000  0.0000  0.0000  0.0000  0.0000       1   1.00000   1.00000
     229  15   1   0   0.00   0.00  22.80  22.80   0.598723E+03   0.679321E+02     0.000   1   1   0
   0.100000E+01   0.100000E+01  0.0000 -0.0000 -0.0000 -0.0000  0.0000  0.0000  0.0000  0.0000       1   1.00000   1.00000
     230 -15   1   0   0.00   0.00  22.80  22.80   0.548832E+03   0.600840E+02     0.000   1   1   0
   0.100000E+01   0.100000E+01  0.0000 -0.0000 -0.0000 -0.0000  0.0000  0.0000  0.0000  0.0000       1   1.00000   1.00000
     231  15   1   0   0.00   0.00  22.80  22.80   0.559337E+03   0.734891E+02     0.000   1   1   0
   0.100000E+01   0.100000E+01  0.0000 -0.0000 -0.0000 -0.0000  0.0000  0.0000  0.0000  0.0000       1   1.00000   1.00000
     232  17  -1   0   0.00   0.00  26.04  26.04   0.713298E+02   0.545489E+02     0.000   1   1   0
   0.100000E+01   0.100000E+01  0.0000 -0.0000 -0.0000 -0.0000  0.0000  0.0000  0.0000  0.0000       1   1.00000   1.00000
     233  17  -1   0   0.00   0.00  26.04  26.04   0.164540E+03   0.523821E+02     0.000   1   1   0
   0.100000E+01   0.100000E+01  0.0000 -0.0000 -0.0000 -0.0000  0.0000  0.0000  0.0000  0.0000       1   1.00000   1.00000
     234 -17  -1   0   0.00   0.00  26.04  26.04   0.233507E+03   0.533785E+02     0.000   1   1   0
   0.100000E+01   0.100000E+01  0.0000 -0.0000 -0.0000 -0.0000  0.0000  0.0000  0.0000  0.0000       1   1.00000   1.00000
     235 -17   1   0   0.00   0.00  26.04  26.04   0.104221E+03   0.499988E+02     0.000   1   1   0
   0.100000E+01   0.100000E+01  0.0000 -0.0000 -0.0000 -0.0000  0.0000  0.0000  0.0000  0.0000       1   1.00000   1.00000
     236  17   1   0   0.00   0.00  26.04  26.04   0.137326E+03   0.557526E+02     0.000   1   1   0
   0.100000E+01   0.100000E+01  0.0000 -0.0000 -0.0000 -0.0000  0.0000  0.0000  0.0000  0.0000       1   1.00000   1.00000
     237 -17   1   0   0.00   0.00  26.04  26.04   0.162461E+03   0.543008E+02     0.000   1   1   0
   0.100000E+01   0.100000E+01  0.0000 -0.0000 -0.0000 -0.0000  0.0000  0.0000  0.0000  0.0000       1   1.00000   1.00000
     238  17   1   0   0.00   0.00  26.04  26.04   0.179258E+03   0.549913E+02     0.000   1   1   0
   0.100000E+01   0.100000E+01  0.0000 -0.0000 -0.0000 -0.0000  0.0000  0.0000  0.0000  0.0000       1   1.00000   1.00000
     239   0  -2   0   0.00   0.00   2.92   2.92   0.830925E+02   0.737496E+01     0.000   1   1   0
   0.100000E+01   0.100000E+01  0.0000 -0.0000 -0.0000 -0.0000  0.0000  0.0000  0.0000  0.0000       1   1.00000   1.00000
     240   0  -2   0   0.00   0.00   2.92   2.92   0.102369E+03   0.609871E+01     0.000   1   1   0
   0.100000E+01   0.100000E+01  0.0000 -0.0000 -0.0000 -0.0000  0.0000  0.0000  0.0000  0.0000       1   1.00000   1.00000
     241   0  -2   0   0.00   0.00   2.92   2.92   0.104917E+03   0.618080E+01     0.000   1   1   0
   0.100000E+01   0.100000E+01  0.0000 -0.0000 -0.0000 -0.0000  0.0000  0.0000  0.0000  0.0000       1   1.00000   1.00000
     242   0  -2   0   0.00   0.00   2.92   2.92   0.957864E+02   0.677761E+01     0.000   1   1   0
   0.100000E+01   0.100000E+01  0.0000 -0.0000 -0.0000 -0.0000  0.0000  0.0000  0.0000  0.0000       1   1.00000   1.00000
     243   0  -2   0   0.00   0.00   2.92   2.92   0.123877E+03   0.592451E+01     0.000   1   1   0
   0.100000E+01   0.100000E+01  0.0000 -0.0000 -0.0000 -0.0000  0.0000  0.0000  0.0000  0.0000       1   1.00000   1.00000
     244   0  -2   0   0.00   0.00   2.92   2.92   0.908038E+02   0.630567E+01     0.000   1   1   0
   0.100000E+01   0.100000E+01  0.0000 -0.0000 -0.0000 -0.0000  0.0000  0.0000  0.0000  0.0000       1   1.00000   1.00000
     245   0  -2   0   0.00   0.00   2.92   2.92   0.122558E+03   0.561940E+01     0.000   1   1   0
   0.100000E+01   0.100000E+01  0.0000 -0.0000 -0.0000 -0.0000  0.0000  0.0000  0.0000  0.0000       1   1.00000   1.00000
     246   0  -2   0   0.00   0.00   2.92   2.92   0.126366E+03   0.702232E+01     0.000   1   1   0
   0.100000E+01   0.100000E+01  0.0000 -0.0000 -0.0000 -0.0000  0.0000  0.0000  0.0000  0.0000       1   1.00000   1.00000
     247   0  -2   0   0.00   0.00   2.92   2.92   0.103721E+03   0.582667E+01     0.000   1   1   0
   0.100000E+01   0.100000E+01  0.0000 -0.0000 -0.0000 -0.0000  0.0000  0.0000  0.0000  0.0000       1   1.00000   1.00000
     248   0   2   0   0.00   0.00   2.92   2.92   0.906512E+02   0.575546E+01     0.000   1   1   0
   0.100000E+01   0.100000E+01  0.0000 -0.0000 -0.0000 -0.0000  0.0000  0.0000  0.0000  0.0000       1   1.00000   1.00000
     249   0   2   0   0.00   0.00   2.92   2.92   0.126182E+03   0.653365E+01     0.000   1   1   0
   0.100000E+01   0.100000E+01  0.0000 -0.0000 -0.0000 -0.0000  0.0000  0.0000  0.0000  0.0000       1   1.00000   1.00000
     250   0   2   0   0.00   0.00   2.92   2.92   0.104967E+03   0.636984E+01     0.000   1   1   0
   0.100000E+01   0.100000E+01  0.0000 -0.0000 -0.0000 -0.0000  0.0000  0.0000  0.0000  0.0000       1   1.00000   1.00000
     251   0   2   0   0.00   0.00   2.92   2.92   0.895085E+02   0.716814E+01     0.000   1   1   0
   0.100000E+01   0.100000E+01  0.0000 -0.0000 -0.0000 -0.0000  0.0000  0.0000  0.0000  0.0000       1   1.00000   1.00000
     252   0   2   0   0.00   0.00   2.92   2.92   0.106903E+03   0.580845E+01     0.000   1   1   0
   0.100000E+01   0.100000E+01  0.0000 -0.0000 -0.0000 -0.0000  0.0000  0.0000  0.0000  0.0000       1   1.00000   1.00000
     253   0   2   0   0.00   0.00   2.92   2.92   0.949894E+02   0.640515E+01     0.000   1   1   0
   0.100000E+01   0.100000E+01  0.0000 -0.0000 -0.0000 -0.0000  0.0000  0.0000  0.0000  0.0000       1   1.00000   1.00000
     254  -2  -2   0   0.00   0.00   4.16   4.16   0.923744E+02   0.669460E+01     0.000   1   1   0
   0.100000E+01   0.100000E+01  0.0000 -0.0000 -0.0000 -0.0000  0.0000  0.0000  0.0000  0.0000       1   1.00000   1.00000
     255  -2  -2   0   0.00   0.00   4.16   4.16   0.928037E+02   0.642411E+01     0.000   1   1   0
   0.100000E+01   0.100000E+01  0.0000 -0.0000 -0.0000 -0.0000  0.0000  0.0000  0.0000  0.0000       1   1.00000   1.00000
     256  -2  -2   0   0.00   0.00   4.16   4.16   0.114904E+03   0.704246E+01     0.000   1   1   0
   0.100000E+01   0.100000E+01  0.0000 -0.0000 -0.0000 -0.0000  0.0000  0.0000  0.0000  0.0000       1   1.00000   1.00000
     257   2  -2   0   0.00   0.00   4.16   4.16   0.955181E+02   0.792876E+01     0.000   1   1   0
   0.100000E+01   0.100000E+01  0.0000 -0.0000 -0.0000 -0.0000  0.0000  0.0000  0.0000  0.0000       1   1.00000   1.00000
     258  -2  -2   0   0.00   0.00   4.16   4.16   0.101276E+03   0.907954E+01     0.000   1   1   0
   0.100000E+01   0.100000E+01  0.0000 -0.0000 -0.0000 -0.0000  0.0000  0.0000  0.0000  0.0000       1   1.00000   1.00000
     259   2  -2   0   0.00   0.00   4.16   4.16   0.880973E+02   0.858224E+01     0.000   1   1   0
   0.100000E+01   0.100000E+01  0.0000 -0.0000 -0.0000 -0.0000  0.0000  0.0000  0.0000  0.0000       1   1.00000   1.00000
     260  -2  -2   0   0.00   0.00   4.16   4.16   0.917741E+02   0.726446E+01     0.000   1   1   0
   0.100000E+01   0.100000E+01  0.0000 -0.0000 -0.0000 -0.0000  0.0000  0.0000  0.0000  0.0000       1   1.00000   1.00000
     261   2  -2   0   0.00   0.00   4.16   4.16   0.104655E+03   0.602986E+01     0.000   1   1   0
   0.100000E+01   0.100000E+01  0.0000 -0.0000 -0.0000 -0.0000  0.0000  0.0000  0.0000  0.0000       1   1.00000   1.00000
     262  -2  -2   0   0.00   0.00   4.16   4.16   0.994078E+02   0.644570E+01     0.000   1   1   0
   0.100000E+01   0.100000E+01  0.0000 -0.0000 -0.0000 -0.0000  0.0000  0.0000  0.0000  0.0000       1   1.00000   1.00000
     263  -2  -2   0   0.00   0.00   4.16   4.16   0.973007E+02   0.796486E+01     0.000   1   1   0
   0.100000E+01   0.100000E+01  0.0000 -0.0000 -0.0000 -0.0000  0.0000  0.0000  0.0000  0.0000       1   1.00000   1.00000
     264   2  -2   0   0.00   0.00   4.16   4.16   0.105902E+03   0.739713E+01     0.000   1   1   0
   0.100000E+01   0.100000E+01  0.0000 -0.0000 -0.0000 -0.0000  0.0000  0.0000  0.0000  0.0000       1   1.00000   1.00000
     265   2  -2   0   0.00   0.00   4.16   4.16   0.106111E+03   0.847598E+01     0.000   1   1   0
   0.100000E+01   0.100000E+01  0.0000 -0.0000 -0.0000 -0.0000  0.0000  0.0000  0.0000  0.0000       1   1.00000   1.00000
     266  -2  -2   0   0.00   0.00   4.16   4.16   0.965771E+02   0.742116E+01     0.000   1   1   0
   0.100000E+01   0.100000E+01  0.0000 -0.0000 -0.0000 -0.0000  0.0000  0.0000  0.0000  0.0000       1   1.00000   1.00000
     267   2  -2   0   0.00   0.00   4.16   4.16   0.937019E+02   0.754364E+01     0.000   1   1   0
   0.100000E+01   0.100000E+01  0.0000 -0.0000 -0.0000 -0.0000  0.0000  0.0000  0.0000  0.0000       1   1.00000   1.00000
     268   2  -2   0   0.00   0.00   4.16   4.16   0.102313E+03   0.728707E+01     0.000   1   1   0
   0.100000E+01   0.100000E+01  0.0000 -0.0000 -0.0000 -0.0000  0.0000  0.0000  0.0000  0.0000       1   1.00000   1.00000
     269  -2  -2   0   0.00   0.00   4.16   4.16   0.107362E+03   0.846568E+01     0.000   1   1   0
   0.100000E+01   0.100000E+01  0.0000 -0.0000 -0.0000 -0.0000  0.0000  0.0000  0.0000  0.0000       1   1.00000   1.00000
     270   2  -2   0   0.00   0.00   4.16   4.16   0.973229E+02   0.695098E+01     0.000   1   1   0
   0.100000E+01   0.100000E+01  0.0000 -0.0000 -0.0000 -0.0000  0.0000  0.0000  0.0000  0.0000       1   1.00000   1.00000
     271   2  -2   0   0.00   0.00   4.16   4.16   0.977746E+02   0.606566E+01     0.000   1   1   0
   0.100000E+01   0.100000E+01  0.0000 -0.0000 -0.0000 -0.0000  0.0000  0.0000  0.0000  0.0000       1   1.00000   1.00000
     272  -2   2   0   0.00   0.00   4.16   4.16   0.116026E+03   0.654489E+01     0.000   1   1   0
   0.100000E+01   0.100000E+01  0.0000 -0.0000 -0.0000 -0.0000  0.0000  0.0000  0.0000  0.0000       1   1.00000   1.00000
     273  -2   2   0   0.00   0.00   4.16   4.16   0.102905E+03   0.745000E+01     0.000   1   1   0
   0.100000E+01   0.100000E+01  0.0000 -0.0000 -0.0000 -0.0000  0.0000  0.0000  0.0000  0.0000       1   1.00000   1.00000
     274   2   2   0   0.00   0.00   4.16   4.16   0.936218E+02   0.683514E+01     0.000   1   1   0
   0.100000E+01   0.100000E+01  0.0000 -0.0000 -0.0000 -0.0000  0.0000  0.0000  0.0000  0.0000       1   1.00000   1.00000
     275   2   2   0   0.00   0.00   4.16   4.16   0.102515E+03   0.780286E+01     0.000   1   1   0
   0.100000E+01   0.100000E+01  0.0000 -0.0000 -0.0000 -0.0000  0.0000  0.0000  0.0000  0.0000       1   1.00000   1.00000
     276  -2   2   0   0.00   0.00   4.16   4.16   0.109068E+03   0.862328E+01     0.000   1   1   0
   0.100000E+01   0.100000E+01  0.0000 -0.0000 -0.0000 -0.0000  0.0000  0.0000  0.0000  0.0000       1   1.00000   1.00000
     277   2   2   0   0.00   0.00   4.16   4.16   0.957776E+02   0.867237E+01     0.000   1   1   0
   0.100000E+01   0.100000E+01  0.0000 -0.0000 -0.0000 -0.0000  0.0000  0.0000  0.0000  0.0000       1   1.00000   1.00000
     278   2   2   0   0.00   0.00   4.16   4.16   0.826878E+02   0.640267E+01     0.000   1   1   0
   0.100000E+01   0.100000E+01  0.0000 -0.0000 -0.0000 -0.0000  0.0000  0.0000  0.0000  0.0000       1   1.00000   1.00000
     279  -2   2   0   0.00   0.00   4.16   4.16   0.935350E+02   0.762972E+01     0.000   1   1   0
   0.100000E+01   0.100000E+01  0.0000 -0.0000 -0.0000 -0.0000  0.0000  0.0000  0.0000  0.0000       1   1.00000   1.00000
     280  -2   2   0   0.00   0.00   4.16   4.16   0.101374E+03   0.768876E+01     0.000   1   1   0
   0.100000E+01   0.100000E+01  0.0000 -0.0000 -0.0000 -0.0000  0.0000  0.0000  0.0000  0.0000       1   1.00000   1.00000
     281  -2   2   0   0.00   0.00   4.16   4.16   0.108212E+03   0.784395E+01     0.000   1   1   0
   0.100000E+01   0.100000E+01  0.0000 -0.0000 -0.0000 -0.0000  0.0000  0.0000  0.0000  0.0000       1   1.00000   1.00000
     282   2   2   0   0.00   0.00   4.16   4.16   0.119090E+03   0.823267E+01     0.000   1   1   0
   0.100000E+01   0.100000E+01  0.0000 -0.0000 -0.0000 -0.0000  0.0000  0.0000  0.0000  0.0000       1   1.00000   1.00000
     283   2   2   0   0.00   0.00   4.16   4.16   0.104458E+03   0.840779E+01     0.000   1   1   0
   0.100000E+01   0.100000E+01  0.0000 -0.0000 -0.0000 -0.0000  0.0000  0.0000  0.0000  0.0000       1   1.00000   1.00000
     284  -2   2   0   0.00   0.00   4.16   4.16   0.109893E+03   0.805572E+01     0.000   1   1   0
   0.100000E+01   0.100000E+01  0.0000 -0.0000 -0.0000 -0.0000  0.0000  0.0000  0.0000  0.0000       1   1.00000   1.00000
     285  -4  -2   0   0.00   0.00   6.60   6.60   0.665142E+03   0.258054E+02     0.000   1   1   0
   0.100000E+01   0.100000E+01  0.0000 -0.0000 -0.0000 -0.0000  0.0000  0.0000  0.0000  0.0000       1   1.00000   1.00000
     286  -4  -2   0   0.00   0.00   6.60   6.60   0.732828E+03   0.258299E+02     0.000   1   1   0
   0.100000E+01   0.100000E+01  0.0000 -0.0000 -0.0000 -0.0000  0.0000  0.0000  0.0000  0.0000       1   1.00000   1.00000
     287   4  -2   0   0.00   0.00   6.60   6.60   0.750200E+03   0.268531E+02     0.000   1   1   0
   0.100000E+01   0.100000E+01  0.0000 -0.0000 -0.0000 -0.0000  0.0000  0.0000  0.0000  0.0000       1   1.00000   1.00000
     288   4  -2   0   0.00   0.00   6.60   6.60   0.741340E+03   0.260741E+02     0.000   1   1   0
   0.100000E+01   0.100000E+01  0.0000 -0.0000 -0.0000 -0.0000  0.0000  0.0000  0.0000  0.0000       1   1.00000   1.00000
     289   4  -2   0   0.00   0.00   6.60   6.60   0.759595E+03   0.238802E+02     0.000   1   1   0
   0.100000E+01   0.100000E+01  0.0000 -0.0000 -0.0000 -0.0000  0.0000  0.0000  0.0000  0.0000       1   1.00000   1.00000
     290  -4  -2   0   0.00   0.00   6.60   6.60   0.707667E+03   0.249947E+02     0.000   1   1   0
   0.100000E+01   0.100000E+01  0.0000 -0.0000 -0.0000 -0.0000  0.0000  0.0000  0.0000  0.0000       1   1.00000   1.00000
     291   4  -2   0   0.00   0.00   6.60   6.60   0.765677E+03   0.199713E+02     0.000   1   1   0
   0.100000E+01   0.100000E+01  0.0000 -0.0000 -0.0000 -0.0000  0.0000  0.0000  0.0000  0.0000       1   1.00000   1.00000
     292   4  -2   0   0.00   0.00   6.60   6.60   0.684707E+03   0.254274E+02     0.000   1   1   0
   0.100000E+01   0.100000E+01  0.0000 -0.0000 -0.0000 -0.0000  0.0000  0.0000  0.0000  0.0000       1   1.00000   1.00000
     293  -4  -2   0   0.00   0.00   6.60   6.60   0.747086E+03   0.231802E+02     0.000   1   1   0
   0.100000E+01   0.100000E+01  0.0000 -0.0000 -0.0000 -0.0000  0.0000  0.0000  0.0000  0.0000       1   1.00000   1.00000
     294  -4  -2   0   0.00   0.00   6.60   6.60   0.762651E+03   0.262271E+02     0.000   1   1   0
   0.100000E+01   0.100000E+01  0.0000 -0.0000 -0.0000 -0.0000  0.0000  0.0000  0.0000  0.0000       1   1.00000   1.00000
     295  -4  -2   0   0.00   0.00   6.60   6.60   0.756216E+03   0.203537E+02     0.000   1   1   0
   0.100000E+01   0.100000E+01  0.0000 -0.0000 -0.0000 -0.0000  0.0000  0.0000  0.0000  0.0000       1   1.00000   1.00000
     296   4  -2   0   0.00   0.00   6.60   6.60   0.688984E+03   0.244463E+02     0.000   1   1   0
   0.100000E+01   0.100000E+01  0.0000 -0.0000 -0.0000 -0.0000  0.0000  0.0000  0.0000  0.0000       1   1.00000   1.00000
     297  -4  -2   0   0.00   0.00   6.60   6.60   0.733884E+03   0.276779E+02     0.000   1   1   0
   0.100000E+01   0.100000E+01  0.0000 -0.0000 -0.0000 -0.0000  0.0000  0.0000  0.0000  0.0000       1   1.00000   1.00000
     298  -4  -2   0   0.00   0.00   6.60   6.60   0.692982E+03   0.278687E+02     0.000   1   1   0
   0.100000E+01   0.100000E+01  0.0000 -0.0000 -0.0000 -0.0000  0.0000  0.0000  0.0000  0.0000       1   1.00000   1.00000
     299  -4   2   0   0.00   0.00   6.60   6.60   0.689321E+03   0.268585E+02     0.000   1   1   0
   0.100000E+01   0.100000E+01  0.0000 -0.0000 -0.0000 -0.0000  0.0000  0.0000  0.0000  0.0000       1   1.00000   1.00000
     300   4   2   0   0.00   0.00   6.60   6.60   0.726456E+03   0.272904E+02     0.000   1   1   0
   0.100000E+01   0.100000E+01  0.0000 -0.0000 -0.0000 -0.0000  0.0000  0.0000  0.0000  0.0000       1   1.00000   1.00000
     301   4   2   0   0.00   0.00   6.60   6.60   0.723664E+03   0.249724E+02     0.000   1   1   0
   0.100000E+01   0.100000E+01  0.0000 -0.0000 -0.0000 -0.0000  0.0000  0.0000  0.0000  0.0000       1   1.00000   1.00000
     302   4   2   0   0.00   0.00   6.60   6.60   0.780249E+03   0.212916E+02     0.000   1   1   0
   0.100000E+01   0.100000E+01  0.0000 -0.0000 -0.0000 -0.0000  0.0000  0.0000  0.0000  0.0000       1   1.00000   1.00000
     303   4   2   0   0.00   0.00   6.60   6.60   0.762115E+03   0.301640E+02     0.000   1   1   0
   0.100000E+01   0.100000E+01  0.0000 -0.0000 -0.0000 -0.0000  0.0000  0.0000  0.0000  0.0000       1   1.00000   1.00000
     304  -4   2   0   0.00   0.00   6.60   6.60   0.700061E+03   0.221920E+02     0.000   1   1   0
   0.100000E+01   0.100000E+01  0.0000 -0.0000 -0.0000 -0.0000  0.0000  0.0000  0.0000  0.0000       1   1.00000   1.00000
     305  -4   2   0   0.00   0.00   6.60   6.60   0.740114E+03   0.266459E+02     0.000   1   1   0
   0.100000E+01   0.100000E+01  0.0000 -0.0000 -0.0000 -0.0000  0.0000  0.0000  0.0000  0.0000       1   1.00000   1.00000
     306  -4   2   0   0.00   0.00   6.60   6.60   0.714631E+03   0.248847E+02     0.000   1   1   0
   0.100000E+01   0.100000E+01  0.0000 -0.0000 -0.0000 -0.0000  0.0000  0.0000  0.0000  0.0000       1   1.00000   1.00000
     307   4   2   0   0.00   0.00   6.60   6.60   0.643149E+03   0.279949E+02     0.000   1   1   0
   0.100000E+01   0.100000E+01  0.0000 -0.0000 -0.0000 -0.0000  0.0000  0.0000  0.0000  0.0000       1   1.00000   1.00000
     308   4   2   0   0.00   0.00   6.60   6.60   0.706155E+03   0.257204E+02     0.000   1   1   0
   0.100000E+01   0.100000E+01  0.0000 -0.0000 -0.0000 -0.0000  0.0000  0.0000  0.0000  0.0000       1   1.00000   1.00000
     309   4   2   0   0.00   0.00   6.60   6.60   0.746104E+03   0.206043E+02     0.000   1   1   0
   0.100000E+01   0.100000E+01  0.0000 -0.0000 -0.0000 -0.0000  0.0000  0.0000  0.0000  0.0000       1   1.00000   1.00000
     310   4   2   0   0.00   0.00   6.60   6.60   0.738734E+03   0.235228E+02     0.000   1   1   0
   0.100000E+01   0.100000E+01  0.0000 -0.0000 -0.0000 -0.0000  0.0000  0.0000  0.0000  0.0000       1   1.00000   1.00000
     311  -4   2   0   0.00   0.00   6.60   6.60   0.702121E+03   0.272065E+02     0.000   1   1   0
   0.100000E+01   0.100000E+01  0.0000 -0.0000 -0.0000 -0.0000  0.0000  0.0000  0.0000  0.0000       1   1.00000   1.00000
     312  -4   2   0   0.00   0.00   6.60   6.60   0.743356E+03   0.263043E+02     0.000   1   1   0
   0.100000E+01   0.100000E+01  0.0000 -0.0000 -0.0000 -0.0000  0.0000  0.0000  0.0000  0.0000       1   1.00000   1.00000
     313  -4   2   0   0.00   0.00   6.60   6.60   0.699001E+03   0.235863E+02     0.000   1   1   0
   0.100000E+01   0.100000E+01  0.0000 -0.0000 -0.0000 -0.0000  0.0000  0.0000  0.0000  0.0000       1   1.00000   1.00000
     314   4   2   0   0.00   0.00   6.60   6.60   0.722458E+03   0.254435E+02     0.000   1   1   0
   0.100000E+01   0.100000E+01  0.0000 -0.0000 -0.0000 -0.0000  0.0000  0.0000  0.0000  0.0000       1   1.00000   1.00000
     315   4   2   0   0.00   0.00   6.60   6.60   0.749135E+03   0.292406E+02     0.000   1   1   0
   0.100000E+01   0.100000E+01  0.0000 -0.0000 -0.0000 -0.0000  0.0000  0.0000  0.0000  0.0000       1   1.00000   1.00000
     316   6  -2   0   0.00   0.00   9.37   9.37   0.714006E+03   0.278982E+02     0.000   1   1   0
   0.100000E+01   0.100000E+01  0.0000 -0.0000 -0.0000 -0.0000  0.0000  0.0000  0.0000  0.0000       1   1.00000   1.00000
     317  -6  -2   0   0.00   0.00   9.37   9.37   0.739272E+03   0.297121E+02     0.000   1   1   0
   0.100000E+01   0.100000E+01  0.0000 -0.0000 -0.0000 -0.0000  0.0000  0.0000  0.0000  0.0000       1   1.00000   1.00000
     318  -6  -2   0   0.00   0.00   9.37   9.37   0.694622E+03   0.224167E+02     0.000   1   1   0
   0.100000E+01   0.100000E+01  0.0000 -0.0000 -0.0000 -0.0000  0.0000  0.0000  0.0000  0.0000       1   1.00000   1.00000
     319  -6  -2   0   0.00   0.00   9.37   9.37   0.692167E+03   0.280492E+02     0.000   1   1   0
   0.100000E+01   0.100000E+01  0.0000 -0.0000 -0.0000 -0.0000  0.0000  0.0000  0.0000  0.0000       1   1.00000   1.00000
     320   6  -2   0   0.00   0.00   9.37   9.37   0.643406E+03   0.290000E+02     0.000   1   1   0
   0.100000E+01   0.100000E+01  0.0000 -0.0000 -0.0000 -0.0000  0.0000  0.0000  0.0000  0.0000       1   1.00000   1.00000
     321   6  -2   0   0.00   0.00   9.37   9.37   0.660671E+03   0.263257E+02     0.000   1   1   0
   0.100000E+01   0.100000E+01  0.0000 -0.0000 -0.0000 -0.0000  0.0000  0.0000  0.0000  0.0000       1   1.00000   1.00000
     322  -6  -2   0   0.00   0.00   9.37   9.37   0.677659E+03   0.259297E+02     0.000   1   1   0
   0.100000E+01   0.100000E+01  0.0000 -0.0000 -0.0000 -0.0000  0.0000  0.0000  0.0000  0.0000       1   1.00000   1.00000
     323  -6  -2   0   0.00   0.00   9.37   9.37   0.698458E+03   0.267181E+02     0.000   1   1   0
   0.100000E+01   0.100000E+01  0.0000 -0.0000 -0.0000 -0.0000  0.0000  0.0000  0.0000  0.0000       1   1.00000   1.00000
     324   6  -2   0   0.00   0.00   9.37   9.37   0.702112E+03   0.301592E+02     0.000   1   1   0
   0.100000E+01   0.100000E+01  0.0000 -0.0000 -0.0000 -0.0000  0.0000  0.0000  0.0000  0.0000       1   1.00000   1.00000
     325  -6  -2   0   0.00   0.00   9.37   9.37   0.666996E+03   0.292726E+02     0.000   1   1   0
   0.100000E+01   0.100000E+01  0.0000 -0.0000 -0.0000 -0.0000  0.0000  0.0000  0.0000  0.0000       1   1.00000   1.00000
     326   6  -2   0   0.00   0.00   9.37   9.37   0.674075E+03   0.205150E+02     0.000   1   1   0
   0.100000E+01   0.100000E+01  0.0000 -0.0000 -0.0000 -0.0000  0.0000  0.0000  0.0000  0.0000       1   1.00000   1.00000
     327   6  -2   0   0.00   0.00   9.37   9.37   0.694406E+03   0.278019E+02     0.000   1   1   0
   0.100000E+01   0.100000E+01  0.0000 -0.0000 -0.0000 -0.0000  0.0000  0.0000  0.0000  0.0000       1   1.00000   1.00000
     328   6   2   0   0.00   0.00   9.37   9.37   0.684337E+03   0.322855E+02     0.000   1   1   0
   0.100000E+01   0.100000E+01  0.0000 -0.0000 -0.0000 -0.0000  0.0000  0.0000  0.0000  0.0000       1   1.00000   1.00000
     329   6   2   0   0.00   0.00   9.37   9.37   0.635653E+03   0.268164E+02     0.000   1   1   0
   0.100000E+01   0.100000E+01  0.0000 -0.0000 -0.0000 -0.0000  0.0000  0.0000  0.0000  0.0000       1   1.00000   1.00000
     330   6   2   0   0.00   0.00   9.37   9.37   0.669322E+03   0.229850E+02     0.000   1   1   0
   0.100000E+01   0.100000E+01  0.0000 -0.0000 -0.0000 -0.0000  0.0000  0.0000  0.0000  0.0000       1   1.00000   1.00000
     331   6   2   0   0.00   0.00   9.37   9.37   0.680657E+03   0.297254E+02     0.000   1   1   0
   0.100000E+01   0.100000E+01  0.0000 -0.0000 -0.0000 -0.0000  0.0000  0.0000  0.0000  0.0000       1   1.00000   1.00000
     332   6   2   0   0.00   0.00   9.37   9.37   0.698159E+03   0.288526E+02     0.000   1   1   0
   0.100000E+01   0.100000E+01  0.0000 -0.0000 -0.0000 -0.0000  0.0000  0.0000  0.0000  0.0000       1   1.00000   1.00000
     333   6   2   0   0.00   0.00   9.37   9.37   0.698201E+03   0.286922E+02     0.000   1   1   0
   0.100000E+01   0.100000E+01  0.0000 -0.0000 -0.0000 -0.0000  0.0000  0.0000  0.0000  0.0000       1   1.00000   1.00000
     334  -6   2   0   0.00   0.00   9.37   9.37   0.698720E+03   0.208502E+02     0.000   1   1   0
   0.100000E+01   0.100000E+01  0.0000 -0.0000 -0.0000 -0.0000  0.0000  0.0000  0.0000  0.0000       1   1.00000   1.00000
     335   6   2   0   0.00   0.00   9.37   9.37   0.671704E+03   0.285946E+02     0.000   1   1   0
   0.100000E+01   0.100000E+01  0.0000 -0.0000 -0.0000 -0.0000  0.0000  0.0000  0.0000  0.0000       1   1.00000   1.00000
     336  -6   2   0   0.00   0.00   9.37   9.37   0.672879E+03   0.308756E+02     0.000   1   1   0
   0.100000E+01   0.100000E+01  0.0000 -0.0000 -0.0000 -0.0000  0.0000  0.0000  0.0000  0.0000       1   1.00000   1.00000
     337  -6   2   0   0.00   0.00   9.37   9.37   0.668449E+03   0.221645E+02     0.000   1   1   0
   0.100000E+01   0.100000E+01  0.0000 -0.0000 -0.0000 -0.0000  0.0000  0.0000  0.0000  0.0000       1   1.00000   1.00000
     338  -6   2   0   0.00   0.00   9.37   9.37   0.712924E+03   0.275547E+02     0.000   1   1   0
   0.100000E+01   0.100000E+01  0.0000 -0.0000 -0.0000 -0.0000  0.0000  0.0000  0.0000  0.0000       1   1.00000   1.00000
     339   6   2   0   0.00   0.00   9.37   9.37   0.687468E+03   0.232229E+02     0.000   1   1   0
   0.100000E+01   0.100000E+01  0.0000 -0.0000 -0.0000 -0.0000  0.0000  0.0000  0.0000  0.0000       1   1.00000   1.00000
     340  -6   2   0   0.00   0.00   9.37   9.37   0.692760E+03   0.300516E+02     0.000   1   1   0
   0.100000E+01   0.100000E+01  0.0000 -0.0000 -0.0000 -0.0000  0.0000  0.0000  0.0000  0.0000       1   1.00000   1.00000
     341  -6   2   0   0.00   0.00   9.37   9.37   0.698640E+03   0.287464E+02     0.000   1   1   0
   0.100000E+01   0.100000E+01  0.0000 -0.0000 -0.0000 -0.0000  0.0000  0.0000  0.0000  0.0000       1   1.00000   1.00000
     342   6   2   0   0.00   0.00   9.37   9.37   0.682297E+03   0.275375E+02     0.000   1   1   0
   0.100000E+01   0.100000E+01  0.0000 -0.0000 -0.0000 -0.0000  0.0000  0.0000  0.0000  0.0000       1   1.00000   1.00000
     343  -6   2   0   0.00   0.00   9.37   9.37   0.651368E+03   0.272944E+02     0.000   1   1   0
   0.100000E+01   0.100000E+01  0.0000 -0.0000 -0.0000 -0.0000  0.0000  0.0000  0.0000  0.0000       1   1.00000   1.00000
     344   8  -2   0   0.00   0.00  12.26  12.26   0.134229E+04   0.455954E+02     0.000   1   1   0
   0.100000E+01   0.100000E+01  0.0000 -0.0000 -0.0000 -0.0000  0.0000  0.0000  0.0000  0.0000       1   1.00000   1.00000
     345  -8  -2   0   0.00   0.00  12.26  12.26   0.128040E+04   0.468641E+02     0.000   1   1   0
   0.100000E+01   0.100000E+01  0.0000 -0.0000 -0.0000 -0.0000  0.0000  0.0000  0.0000  0.0000       1   1.00000   1.00000
     346  -8  -2   0   0.00   0.00  12.26  12.26   0.116324E+04   0.554441E+02     0.000   1   1   0
   0.100000E+01   0.100000E+01  0.0000 -0.0000 -0.0000 -0.0000  0.0000  0.0000  0.0000  0.0000       1   1.00000   1.00000
     347   8  -2   0   0.00   0.00  12.26  12.26   0.132834E+04   0.523409E+02     0.000   1   1   0
   0.100000E+01   0.100000E+01  0.0000 -0.0000 -0.0000 -0.0000  0.0000  0.0000  0.0000  0.0000       1   1.00000   1.00000
     348  -8  -2   0   0.00   0.00  12.26  12.26   0.131268E+04   0.444966E+02     0.000   1   1   0
   0.100000E+01   0.100000E+01  0.0000 -0.0000 -0.0000 -0.0000  0.0000  0.0000  0.0000  0.0000       1   1.00000   1.00000
     349   8  -2   0   0.00   0.00  12.26  12.26   0.129734E+04   0.368239E+02     0.000   1   1   0
   0.100000E+01   0.100000E+01  0.0000 -0.0000 -0.0000 -0.0000  0.0000  0.0000  0.0000  0.0000       1   1.00000   1.00000
     350   8  -2   0   0.00   0.00  12.26  12.26   0.134970E+04   0.484723E+02     0.000   1   1   0
   0.100000E+01   0.100000E+01  0.0000 -0.0000 -0.0000 -0.0000  0.0000  0.0000  0.0000  0.0000       1   1.00000   1.00000
     351   8  -2   0   0.00   0.00  12.26  12.26   0.125825E+04   0.490698E+02     0.000   1   1   0
   0.100000E+01   0.100000E+01  0.0000 -0.0000 -0.0000 -0.0000  0.0000  0.0000  0.0000  0.0000       1   1.00000   1.00000
     352   8  -2   0   0.00   0.00  12.26  12.26   0.131182E+04   0.470569E+02     0.000   1   1   0
   0.100000E+01   0.100000E+01  0.0000 -0.0000 -0.0000 -0.0000  0.0000  0.0000  0.0000  0.0000       1   1.00000   1.00000
     353  -8  -2   0   0.00   0.00  12.26  12.26   0.131852E+04   0.443703E+02     0.000   1   1   0
   0.100000E+01   0.100000E+01  0.0000 -0.0000 -0.0000 -0.0000  0.0000  0.0000  0.0000  0.0000       1   1.00000   1.00000
     354   8   2   0   0.00   0.00  12.26  12.26   0.123659E+04   0.407002E+02     0.000   1   1   0
   0.100000E+01   0.100000E+01  0.0000 -0.0000 -0.0000 -0.0000  0.0000  0.0000  0.0000  0.0000       1   1.00000   1.00000
     355  -8   2   0   0.00   0.00  12.26  12.26   0.122589E+04   0.386180E+02     0.000   1   1   0
   0.100000E+01   0.100000E+01  0.0000 -0.0000 -0.0000 -0.0000  0.0000  0.0000  0.0000  0.0000       1   1.00000   1.00000
     356   8   2   0   0.00   0.00  12.26  12.26   0.131779E+04   0.452481E+02     0.000   1   1   0
   0.100000E+01   0.100000E+01  0.0000 -0.0000 -0.0000 -0.0000  0.0000  0.0000  0.0000  0.0000       1   1.00000   1.00000
     357   8   2   0   0.00   0.00  12.26  12.26   0.130381E+04   0.481142E+02     0.000   1   1   0
   0.100000E+01   0.100000E+01  0.0000 -0.0000 -0.0000 -0.0000  0.0000  0.0000  0.0000  0.0000       1   1.00000   1.00000
     358   8   2   0   0.00   0.00  12.26  12.26   0.126382E+04   0.538588E+02     0.000   1   1   0
   0.100000E+01   0.100000E+01  0.0000 -0.0000 -0.0000 -0.0000  0.0000  0.0000  0.0000  0.0000       1   1.00000   1.00000
     359   8   2   0   0.00   0.00  12.26  12.26   0.133302E+04   0.480342E+02     0.000   1   1   0
   0.100000E+01   0.100000E+01  0.0000 -0.0000 -0.0000 -0.0000  0.0000  0.0000  0.0000  0.0000       1   1.00000   1.00000
     360  -8   2   0   0.00   0.00  12.26  12.26   0.131176E+04   0.374867E+02     0.000   1   1   0
   0.100000E+01   0.100000E+01  0.0000 -0.0000 -0.0000 -0.0000  0.0000  0.0000  0.0000  0.0000       1   1.00000   1.00000
     361  -8   2   0   0.00   0.00  12.26  12.26   0.128313E+04   0.501030E+02     0.000   1   1   0
   0.100000E+01   0.100000E+01  0.0000 -0.0000 -0.0000 -0.0000  0.0000  0.0000  0.0000  0.0000       1   1.00000   1.00000
     362  -8   2   0   0.00   0.00  12.26  12.26   0.135226E+04   0.474389E+02     0.000   1   1   0
   0.100000E+01   0.100000E+01  0.0000 -0.0000 -0.0000 -0.0000  0.0000  0.0000  0.0000  0.0000       1   1.00000   1.00000
     363  -8   2   0   0.00   0.00  12.26  12.26   0.125267E+04   0.524925E+02     0.000   1   1   0
   0.100000E+01   0.100000E+01  0.0000 -0.0000 -0.0000 -0.0000  0.0000  0.0000  0.0000  0.0000       1   1.00000   1.00000
     364  -8   2   0   0.00   0.00  12.26  12.26   0.138490E+04   0.484813E+02     0.000   1   1   0
   0.100000E+01   0.100000E+01  0.0000 -0.0000 -0.0000 -0.0000  0.0000  0.0000  0.0000  0.0000       1   1.00000   1.00000
     365  10  -2   0   0.00   0.00  15.24  15.24   0.560188E+02   0.171024E+02     0.000   1   1   0
   0.100000E+01   0.100000E+01  0.0000 -0.0000 -0.0000 -0.0000  0.0000  0.0000  0.0000  0.0000       1   1.00000   1.00000
     366 -10  -2   0   0.00   0.00  15.24  15.24   0.501098E+02   0.183269E+02     0.000   1   1   0
   0.100000E+01   0.100000E+01  0.0000 -0.0000 -0.0000 -0.0000  0.0000  0.0000  0.0000  0.0000       1   1.00000   1.00000
     367 -10  -2   0   0.00   0.00  15.24  15.24   0.581930E+02   0.207916E+02     0.000   1   1   0
   0.100000E+01   0.100000E+01  0.0000 -0.0000 -0.0000 -0.0000  0.0000  0.0000  0.0000  0.0000       1   1.00000   1.00000
     368  10  -2   0   0.00   0.00  15.24  15.24   0.580703E+02   0.188419E+02     0.000   1   1   0
   0.100000E+01   0.100000E+01  0.0000 -0.0000 -0.0000 -0.0000  0.0000  0.0000  0.0000  0.0000       1   1.00000   1.00000
     369  10  -2   0   0.00   0.00  15.24  15.24   0.632243E+02   0.198279E+02     0.000   1   1   0
   0.100000E+01   0.100000E+01  0.0000 -0.0000 -0.0000 -0.0000  0.0000  0.0000  0.0000  0.0000       1   1.00000   1.00000
     370  10  -2   0   0.00   0.00  15.24  15.24   0.483936E+02   0.167338E+02     0.000   1   1   0
   0.100000E+01   0.100000E+01  0.0000 -0.0000 -0.0000 -0.0000  0.0000  0.0000  0.0000  0.0000       1   1.00000   1.00000
     371 -10  -2   0   0.00   0.00  15.24  15.24   0.550025E+02   0.142514E+02     0.000   1   1   0
   0.100000E+01   0.100000E+01  0.0000 -0.0000 -0.0000 -0.0000  0.0000  0.0000  0.0000  0.0000       1   1.00000   1.00000
     372 -10  -2   0   0.00   0.00  15.24  15.24   0.521199E+02   0.156274E+02     0.000   1   1   0
   0.100000E+01   0.100000E+01  0.0000 -0.0000 -0.0000 -0.0000  0.0000  0.0000  0.0000  0.0000       1   1.00000   1.00000
     373  10  -2   0   0.00   0.00  15.24  15.24   0.696369E+02   0.191132E+02     0.000   1   1   0
   0.100000E+01   0.100000E+01  0.0000 -0.0000 -0.0000 -0.0000  0.0000  0.0000  0.0000  0.0000       1   1.00000   1.00000
     374 -10   2   0   0.00   0.00  15.24  15.24   0.599412E+02   0.206902E+02     0.000   1   1   0
   0.100000E+01   0.100000E+01  0.0000 -0.0000 -0.0000 -0.0000  0.0000  0.0000  0.0000  0.0000       1   1.00000   1.00000
     375  10   2   0   0.00   0.00  15.24  15.24   0.706183E+02   0.183294E+02     0.000   1   1   0
   0.100000E+01   0.100000E+01  0.0000 -0.0000 -0.0000 -0.0000  0.0000  0.0000  0.0000  0.0000       1   1.00000   1.00000
     376  10   2   0   0.00   0.00  15.24  15.24   0.686252E+02   0.171745E+02     0.000   1   1   0
   0.100000E+01   0.100000E+01  0.0000 -0.0000 -0.0000 -0.0000  0.0000  0.0000  0.0000  0.0000       1   1.00000   1.00000
     377 -10   2   0   0.00   0.00  15.24  15.24   0.717564E+02   0.125596E+02     0.000   1   1   0
   0.100000E+01   0.100000E+01  0.0000 -0.0000 -0.0000 -0.0000  0.0000  0.0000  0.0000  0.0000       1   1.00000   1.00000
     378 -10   2   0   0.00   0.00  15.24  15.24   0.587293E+02   0.121515E+02     0.000   1   1   0
   0.100000E+01   0.100000E+01  0.0000 -0.0000 -0.0000 -0.0000  0.0000  0.0000  0.0000  0.0000       1   1.00000   1.00000
     379 -10   2   0   0.00   0.00  15.24  15.24   0.579842E+02   0.183602E+02     0.000   1   1   0
   0.100000E+01   0.100000E+01  0.0000 -0.0000 -0.0000 -0.0000  0.0000  0.0000  0.0000  0.0000       1   1.00000   1.00000
     380  10   2   0   0.00   0.00  15.24  15.24   0.576569E+02   0.222906E+02     0.000   1   1   0
   0.100000E+01   0.100000E+01  0.0000 -0.0000 -0.0000 -0.0000  0.0000  0.0000  0.0000  0.0000       1   1.00000   1.00000
     381 -10   2   0   0.00   0.00  15.24  15.24   0.679426E+02   0.196892E+02     0.000   1   1   0
   0.100000E+01   0.100000E+01  0.0000 -0.0000 -0.0000 -0.0000  0.0000  0.0000  0.0000  0.0000       1   1.00000   1.00000
     382  10   2   0   0.00   0.00  15.24  15.24   0.604462E+02   0.206023E+02     0.000   1   1   0
   0.100000E+01   0.100000E+01  0.0000 -0.0000 -0.0000 -0.0000  0.0000  0.0000  0.0000  0.0000       1   1.00000   1.00000
     383  10   2   0   0.00   0.00  15.24  15.24   0.698416E+02   0.135745E+02     0.000   1   1   0
   0.100000E+01   0.100000E+01  0.0000 -0.0000 -0.0000 -0.0000  0.0000  0.0000  0.0000  0.0000       1   1.00000   1.00000
     384  12  -2   0   0.00   0.00  18.27  18.27   0.708954E+03   0.546845E+02     0.000   1   1   0
   0.100000E+01   0.100000E+01  0.0000 -0.0000 -0.0000 -0.0000  0.0000  0.0000  0.0000  0.0000       1   1.00000   1.00000
     385  12  -2   0   0.00   0.00  18.27  18.27   0.746944E+03   0.507358E+02     0.000   1   1   0
   0.100000E+01   0.100000E+01  0.0000 -0.0000 -0.0000 -0.0000  0.0000  0.0000  0.0000  0.0000       1   1.00000   1.00000
     386 -12  -2   0   0.00   0.00  18.27  18.27   0.742027E+03   0.473877E+02     0.000   1   1   0
   0.100000E+01   0.100000E+01  0.0000 -0.0000 -0.0000 -0.0000  0.0000  0.0000  0.0000  0.0000       1   1.00000   1.00000
     387  12  -2   0   0.00   0.00  18.27  18.27   0.794130E+03   0.521930E+02     0.000   1   1   0
   0.100000E+01   0.100000E+01  0.0000 -0.0000 -0.0000 -0.0000  0.0000  0.0000  0.0000  0.0000       1   1.00000   1.00000
     388 -12  -2   0   0.00   0.00  18.27  18.27   0.712728E+03   0.436291E+02     0.000   1   1   0
   0.100000E+01   0.100000E+01  0.0000 -0.0000 -0.0000 -0.0000  0.0000  0.0000  0.0000  0.0000       1   1.00000   1.00000
     389 -12  -2   0   0.00   0.00  18.27  18.27   0.725507E+03   0.504887E+02     0.000   1   1   0
   0.100000E+01   0.100000E+01  0.0000 -0.0000 -0.0000 -0.0000  0.0000  0.0000  0.0000  0.0000       1   1.00000   1.00000
     390 -12  -2   0   0.00   0.00  18.27  18.27   0.691877E+03   0.456156E+02     0.000   1   1   0
   0.100000E+01   0.100000E+01  0.0000 -0.0000 -0.0000 -0.0000  0.0000  0.0000  0.0000  0.0000       1   1.00000   1.00000
     391  12  -2   0   0.00   0.00  18.27  18.27   0.714681E+03   0.458778E+02     0.000   1   1   0
   0.100000E+01   0.100000E+01  0.0000 -0.0000 -0.0000 -0.0000  0.0000  0.0000  0.0000  0.0000       1   1.00000   1.00000
     392 -12   2   0   0.00   0.00  18.27  18.27   0.696920E+03   0.518488E+02     0.000   1   1   0
   0.100000E+01   0.100000E+01  0.0000 -0.0000 -0.0000 -0.0000  0.0000  0.0000  0.0000  0.0000       1   1.00000   1.00000
     393  12   2   0   0.00   0.00  18.27  18.27   0.765018E+03   0.567261E+02     0.000   1   1   0
   0.100000E+01   0.100000E+01  0.0000 -0.0000 -0.0000 -0.0000  0.0000  0.0000  0.0000  0.0000       1   1.00000   1.00000
     394  12   2   0   0.00   0.00  18.27  18.27   0.729602E+03   0.502160E+02     0.000   1   1   0
   0.100000E+01   0.100000E+01  0.0000 -0.0000 -0.0000 -0.0000  0.0000  0.0000  0.0000  0.0000       1   1.00000   1.00000
     395  12   2   0   0.00   0.00  18.27  18.27   0.819911E+03   0.570022E+02     0.000   1   1   0
   0.100000E+01   0.100000E+01  0.0000 -0.0000 -0.0000 -0.0000  0.0000  0.0000  0.0000  0.0000       1   1.00000   1.00000
     396 -12   2   0   0.00   0.00  18.27  18.27   0.806814E+03   0.547304E+02     0.000   1   1   0
   0.100000E+01   0.100000E+01  0.0000 -0.0000 -0.0000 -0.0000  0.0000  0.0000  0.0000  0.0000       1   1.00000   1.00000
     397  12   2   0   0.00   0.00  18.27  18.27   0.760622E+03   0.397294E+02     0.000   1   1   0
   0.100000E+01   0.100000E+01  0.0000 -0.0000 -0.0000 -0.0000  0.0000  0.0000  0.0000  0.0000       1   1.00000   1.00000
     398 -12   2   0   0.00   0.00  18.27  18.27   0.793517E+03   0.529703E+02     0.000   1   1   0
   0.100000E+01   0.100000E+01  0.0000 -0.0000 -0.0000 -0.0000  0.0000  0.0000  0.0000  0.0000       1   1.00000   1.00000
     399  12   2   0   0.00   0.00  18.27  18.27   0.826761E+03   0.571547E+02     0.000   1   1   0
   0.100000E+01   0.100000E+01  0.0000 -0.0000 -0.0000 -0.0000  0.0000  0.0000  0.0000  0.0000       1   1.00000   1.00000
     400 -14  -2   0   0.00   0.00  21.38  21.38   0.776891E+03   0.639422E+02     0.000   1   1   0
   0.100000E+01   0.100000E+01  0.0000 -0.0000 -0.0000 -0.0000  0.0000  0.0000  0.0000  0.0000       1   1.00000   1.00000
     401  14  -2   0   0.00   0.00  21.38  21.38   0.860029E+03   0.643501E+02     0.000   1   1   0
   0.100000E+01   0.100000E+01  0.0000 -0.0000 -0.0000 -0.0000  0.0000  0.0000  0.0000  0.0000       1   1.00000   1.00000
     402 -14  -2   0   0.00   0.00  21.38  21.38   0.832948E+03   0.596171E+02     0.000   1   1   0
   0.100000E+01   0.100000E+01  0.0000 -0.0000 -0.0000 -0.0000  0.0000  0.0000  0.0000  0.0000       1   1.00000   1.00000
     403 -14  -2   0   0.00   0.00  21.38  21.38   0.782295E+03   0.570906E+02     0.000   1   1   0
   0.100000E+01   0.100000E+01  0.0000 -0.0000 -0.0000 -0.0000  0.0000  0.0000  0.0000  0.0000       1   1.00000   1.00000
     404  14  -2   0   0.00   0.00  21.38  21.38   0.774582E+03   0.557078E+02     0.000   1   1   0
   0.100000E+01   0.100000E+01  0.0000 -0.0000 -0.0000 -0.0000  0.0000  0.0000  0.0000  0.0000       1   1.00000   1.00000
     405  14  -2   0   0.00   0.00  21.38  21.38   0.804923E+03   0.653983E+02     0.000   1   1   0
   0.100000E+01   0.100000E+01  0.0000 -0.0000 -0.0000 -0.0000  0.0000  0.0000  0.0000  0.0000       1   1.00000   1.00000
     406 -14   2   0   0.00   0.00  21.38  21.38   0.828508E+03   0.615926E+02     0.000   1   1   0
   0.100000E+01   0.100000E+01  0.0000 -0.0000 -0.0000 -0.0000  0.0000  0.0000  0.0000  0.0000       1   1.00000   1.00000
     407 -14   2   0   0.00   0.00  21.38  21.38   0.883458E+03   0.622685E+02     0.000   1   1   0
   0.100000E+01   0.100000E+01  0.0000 -0.0000 -0.0000 -0.0000  0.0000  0.0000  0.0000  0.0000       1   1.00000   1.00000
     408  14   2   0   0.00   0.00  21.38  21.38   0.812147E+03   0.680059E+02     0.000   1   1   0
   0.100000E+01   0.100000E+01  0.0000 -0.0000 -0.0000 -0.0000  0.0000  0.0000  0.0000  0.0000       1   1.00000   1.00000
     409  14   2   0   0.00   0.00  21.38  21.38   0.793634E+03   0.663212E+02     0.000   1   1   0
   0.100000E+01   0.100000E+01  0.0000 -0.0000 -0.0000 -0.0000  0.0000  0.0000  0.0000  0.0000       1   1.00000   1.00000
     410 -14   2   0   0.00   0.00  21.38  21.38   0.785456E+03   0.842824E+02     0.000   1   1   0
   0.100000E+01   0.100000E+01  0.0000 -0.0000 -0.0000 -0.0000  0.0000  0.0000  0.0000  0.0000       1   1.00000   1.00000
     411  14   2   0   0.00   0.00  21.38  21.38   0.758079E+03   0.763264E+02     0.000   1   1   0
   0.100000E+01   0.100000E+01  0.0000 -0.0000 -0.0000 -0.0000  0.0000  0.0000  0.0000  0.0000       1   1.00000   1.00000
     412  16  -2   0   0.00   0.00  24.56  24.56   0.582427E+03   0.615954E+02     0.000   1   1   0
   0.100000E+01   0.100000E+01  0.0000 -0.0000 -0.0000 -0.0000  0.0000  0.0000  0.0000  0.0000       1   1.00000   1.00000
     413  16  -2   0   0.00   0.00  24.56  24.56   0.582749E+03   0.636223E+02     0.000   1   1   0
   0.100000E+01   0.100000E+01  0.0000 -0.0000 -0.0000 -0.0000  0.0000  0.0000  0.0000  0.0000       1   1.00000   1.00000
     414  16  -2   0   0.00   0.00  24.56  24.56   0.471818E+03   0.605560E+02     0.000   1   1   0
   0.100000E+01   0.100000E+01  0.0000 -0.0000 -0.0000 -0.0000  0.0000  0.0000  0.0000  0.0000       1   1.00000   1.00000
     415 -16  -2   0   0.00   0.00  24.56  24.56   0.477688E+03   0.610236E+02     0.000   1   1   0
   0.100000E+01   0.100000E+01  0.0000 -0.0000 -0.0000 -0.0000  0.0000  0.0000  0.0000  0.0000       1   1.00000   1.00000
     416  16  -2   0   0.00   0.00  24.56  24.56   0.554820E+03   0.608305E+02     0.000   1   1   0
   0.100000E+01   0.100000E+01  0.0000 -0.0000 -0.0000 -0.0000  0.0000  0.0000  0.0000  0.0000       1   1.00000   1.00000
     417  16   2   0   0.00   0.00  24.56  24.56   0.475874E+03   0.637530E+02     0.000   1   1   0
   0.100000E+01   0.100000E+01  0.0000 -0.0000 -0.0000 -0.0000  0.0000  0.0000  0.0000  0.0000       1   1.00000   1.00000
     418 -16   2   0   0.00   0.00  24.56  24.56   0.432559E+03   0.593093E+02     0.000   1   1   0
   0.100000E+01   0.100000E+01  0.0000 -0.0000 -0.0000 -0.0000  0.0000  0.0000  0.0000  0.0000       1   1.00000   1.00000
     419 -16   2   0   0.00   0.00  24.56  24.56   0.422065E+03   0.593236E+02     0.000   1   1   0
   0.100000E+01   0.100000E+01  0.0000 -0.0000 -0.0000 -0.0000  0.0000  0.0000  0.0000  0.0000       1   1.00000   1.00000
     420  16   2   0   0.00   0.00  24.56  24.56   0.430163E+03   0.597277E+02     0.000   1   1   0
   0.100000E+01   0.100000E+01  0.0000 -0.0000 -0.0000 -0.0000  0.0000  0.0000  0.0000  0.0000       1   1.00000   1.00000
     421 -18  -2   0   0.00   0.00  27.83  27.83   0.228446E+02   0.546964E+02     0.000   1   1   0
   0.100000E+01   0.100000E+01  0.0000 -0.0000 -0.0000 -0.0000  0.0000  0.0000  0.0000  0.0000       1   1.00000   1.00000
     422  18  -2   0   0.00   0.00  27.83  27.83  -0.544050E+02   0.589502E+02     0.000   1   1   0
   0.100000E+01   0.100000E+01  0.0000 -0.0000 -0.0000 -0.0000  0.0000  0.0000  0.0000  0.0000       1   1.00000   1.00000
     423  18  -2   0   0.00   0.00  27.83  27.83   0.334089E+02   0.538861E+02     0.000   1   1   0
   0.100000E+01   0.100000E+01  0.0000 -0.0000 -0.0000 -0.0000  0.0000  0.0000  0.0000  0.0000       1   1.00000   1.00000
     424  18   2   0   0.00   0.00  27.83  27.83   0.502904E+02   0.594847E+02     0.000   1   1   0
   0.100000E+01   0.100000E+01  0.0000 -0.0000 -0.0000 -0.0000  0.0000  0.0000  0.0000  0.0000       1   1.00000   1.00000
     425  18   2   0   0.00   0.00  27.83  27.83  -0.282510E+02   0.587791E+02     0.000   1   1   0
   0.100000E+01   0.100000E+01  0.0000 -0.0000 -0.0000 -0.0000  0.0000  0.0000  0.0000  0.0000       1   1.00000   1.00000
     426 -18   2   0   0.00   0.00  27.83  27.83   0.285356E+02   0.566664E+02     0.000   1   1   0
   0.100000E+01   0.100000E+01  0.0000 -0.0000 -0.0000 -0.0000  0.0000  0.0000  0.0000  0.0000       1   1.00000   1.00000
     427 -18   2   0   0.00   0.00  27.83  27.83  -0.128090E+02   0.566325E+02     0.000   1   1   0
   0.100000E+01   0.100000E+01  0.0000 -0.0000 -0.0000 -0.0000  0.0000  0.0000  0.0000  0.0000       1   1.00000   1.00000
     428  -1  -3   0   0.00   0.00   4.62   4.62   0.165055E+03   0.964594E+01     0.000   1   1   0
   0.100000E+01   0.100000E+01  0.0000 -0.0000 -0.0000 -0.0000  0.0000  0.0000  0.0000  0.0000       1   1.00000   1.00000
     429  -1  -3   0   0.00   0.00   4.62   4.62   0.158719E+03   0.105878E+02     0.000   1   1   0
   0.100000E+01   0.100000E+01  0.0000 -0.0000 -0.0000 -0.0000  0.0000  0.0000  0.0000  0.0000       1   1.00000   1.00000
     430   1  -3   0   0.00   0.00   4.62   4.62   0.190356E+03   0.101466E+02     0.000   1   1   0
   0.100000E+01   0.100000E+01  0.0000 -0.0000 -0.0000 -0.0000  0.0000  0.0000  0.0000  0.0000       1   1.00000   1.00000
     431  -1  -3   0   0.00   0.00   4.62   4.62   0.186134E+03   0.108559E+02     0.000   1   1   0
   0.100000E+01   0.100000E+01  0.0000 -0.0000 -0.0000 -0.0000  0.0000  0.0000  0.0000  0.0000       1   1.00000   1.00000
     432  -1  -3   0   0.00   0.00   4.62   4.62   0.195484E+03   0.114498E+02     0.000   1   1   0
   0.100000E+01   0.100000E+01  0.0000 -0.0000 -0.0000 -0.0000  0.0000  0.0000  0.0000  0.0000       1   1.00000   1.00000
     433  -1  -3   0   0.00   0.00   4.62   4.62   0.147012E+03   0.115082E+02     0.000   1   1   0
   0.100000E+01   0.100000E+01  0.0000 -0.0000 -0.0000 -0.0000  0.0000  0.0000  0.0000  0.0000       1   1.00000   1.00000
     434   1  -3   0   0.00   0.00   4.62   4.62   0.188401E+03   0.100054E+02     0.000   1   1   0
   0.100000E+01   0.100000E+01  0.0000 -0.0000 -0.0000 -0.0000  0.0000  0.0000  0.0000  0.0000       1   1.00000   1.00000
     435   1  -3   0   0.00   0.00   4.62   4.62   0.173111E+03   0.109074E+02     0.000   1   1   0
   0.100000E+01   0.100000E+01  0.0000 -0.0000 -0.0000 -0.0000  0.0000  0.0000  0.0000  0.0000       1   1.00000   1.00000
     436   1  -3   0   0.00   0.00   4.62   4.62   0.218540E+03   0.109227E+02     0.000   1   1   0
   0.100000E+01   0.100000E+01  0.0000 -0.0000 -0.0000 -0.0000  0.0000  0.0000  0.0000  0.0000       1   1.00000   1.00000
     437   1  -3   0   0.00   0.00   4.62   4.62   0.173687E+03   0.940709E+01     0.000   1   1   0
   0.100000E+01   0.100000E+01  0.0000 -0.0000 -0.0000 -0.0000  0.0000  0.0000  0.0000  0.0000       1   1.00000   1.00000
     438   1  -3   0   0.00   0.00   4.62   4.62   0.162418E+03   0.114191E+02     0.000   1   1   0
   0.100000E+01   0.100000E+01  0.0000 -0.0000 -0.0000 -0.0000  0.0000  0.0000  0.0000  0.0000       1   1.00000   1.00000
     439  -1  -3   0   0.00   0.00   4.62   4.62   0.184180E+03   0.723405E+01     0.000   1   1   0
   0.100000E+01   0.100000E+01  0.0000 -0.0000 -0.0000 -0.0000  0.0000  0.0000  0.0000  0.0000       1   1.00000   1.00000
     440  -1  -3   0   0.00   0.00   4.62   4.62   0.150719E+03   0.112054E+02     0.000   1   1   0
   0.100000E+01   0.100000E+01  0.0000 -0.0000 -0.0000 -0.0000  0.0000  0.0000  0.0000  0.0000       1   1.00000   1.00000
     441  -1  -3   0   0.00   0.00   4.62   4.62   0.153565E+03   0.929421E+01     0.000   1   1   0
   0.100000E+01   0.100000E+01  0.0000 -0.0000 -0.0000 -0.0000  0.0000  0.0000  0.0000  0.0000       1   1.00000   1.00000
     442   1  -3   0   0.00   0.00   4.62   4.62   0.208183E+03   0.104911E+02     0.000   1   1   0
   0.100000E+01   0.100000E+01  0.0000 -0.0000 -0.0000 -0.0000  0.0000  0.0000  0.0000  0.0000       1   1.00000   1.00000
     443  -1  -3   0   0.00   0.00   4.62   4.62   0.173371E+03   0.827595E+01     0.000   1   1   0
   0.100000E+01   0.100000E+01  0.0000 -0.0000 -0.0000 -0.0000  0.0000  0.0000  0.0000  0.0000       1   1.00000   1.00000
     444   1  -3   0   0.00   0.00   4.62   4.62   0.188947E+03   0.100869E+02     0.000   1   1   0
   0.100000E+01   0.100000E+01  0.0000 -0.0000 -0.0000 -0.0000  0.0000  0.0000  0.0000  0.0000       1   1.00000   1.00000
     445   1   3   0   0.00   0.00   4.62   4.62   0.166403E+03   0.926113E+01     0.000   1   1   0
   0.100000E+01   0.100000E+01  0.0000 -0.0000 -0.0000 -0.0000  0.0000  0.0000  0.0000  0.0000       1   1.00000   1.00000
     446   1   3   0   0.00   0.00   4.62   4.62   0.208446E+03   0.826577E+01     0.000   1   1   0
   0.100000E+01   0.100000E+01  0.0000 -0.0000 -0.0000 -0.0000  0.0000  0.0000  0.0000  0.0000       1   1.00000   1.00000
     447   1   3   0   0.00   0.00   4.62   4.62   0.152893E+03   0.950581E+01     0.000   1   1   0
   0.100000E+01   0.100000E+01  0.0000 -0.0000 -0.0000 -0.0000  0.0000  0.0000  0.0000  0.0000       1   1.00000   1.00000
     448   1   3   0   0.00   0.00   4.62   4.62   0.170725E+03   0.112532E+02     0.000   1   1   0
   0.100000E+01   0.100000E+01  0.0000 -0.0000 -0.0000 -0.0000  0.0000  0.0000  0.0000  0.0000       1   1.00000   1.00000
     449  -1   3   0   0.00   0.00   4.62   4.62   0.219894E+03   0.103612E+02     0.000   1   1   0
   0.100000E+01   0.100000E+01  0.0000 -0.0000 -0.0000 -0.0000  0.0000  0.0000  0.0000  0.0000       1   1.00000   1.00000
     450  -1   3   0   0.00   0.00   4.62   4.62   0.194039E+03   0.116264E+02     0.000   1   1   0
   0.100000E+01   0.100000E+01  0.0000 -0.0000 -0.0000 -0.0000  0.0000  0.0000  0.0000  0.0000       1   1.00000   1.00000
     451   1   3   0   0.00   0.00   4.62   4.62   0.185161E+03   0.998479E+01     0.000   1   1   0
   0.100000E+01   0.100000E+01  0.0000 -0.0000 -0.0000 -0.0000  0.0000  0.0000  0.0000  0.0000       1   1.00000   1.00000
     452  -1   3   0   0.00   0.00   4.62   4.62   0.202741E+03   0.110492E+02     0.000   1   1   0
   0.100000E+01   0.100000E+01  0.0000 -0.0000 -0.0000 -0.0000  0.0000  0.0000  0.0000  0.0000       1   1.00000   1.00000
     453  -1   3   0   0.00   0.00   4.62   4.62   0.192278E+03   0.961988E+01     0.000   1   1   0
   0.100000E+01   0.100000E+01  0.0000 -0.0000 -0.0000 -0.0000  0.0000  0.0000  0.0000  0.0000       1   1.00000   1.00000
     454   1   3   0   0.00   0.00   4.62   4.62   0.179462E+03   0.112382E+02     0.000   1   1   0
   0.100000E+01   0.100000E+01  0.0000 -0.0000 -0.0000 -0.0000  0.0000  0.0000  0.0000  0.0000       1   1.00000   1.00000
     455  -1   3   0   0.00   0.00   4.62   4.62   0.163371E+03   0.934081E+01     0.000   1   1   0
   0.100000E+01   0.100000E+01  0.0000 -0.0000 -0.0000 -0.0000  0.0000  0.0000  0.0000  0.0000       1   1.00000   1.00000
     456  -1   3   0   0.00   0.00   4.62   4.62   0.183818E+03   0.100003E+02     0.000   1   1   0
   0.100000E+01   0.100000E+01  0.0000 -0.0000 -0.0000 -0.0000  0.0000  0.0000  0.0000  0.0000       1   1.00000   1.00000
     457  -1   3   0   0.00   0.00   4.62   4.62   0.203820E+03   0.972199E+01     0.000   1   1   0
   0.100000E+01   0.100000E+01  0.0000 -0.0000 -0.0000 -0.0000  0.0000  0.0000  0.0000  0.0000       1   1.00000   1.00000
     458   1   3   0   0.00   0.00   4.62   4.62   0.170129E+03   0.112801E+02     0.000   1   1   0
   0.100000E+01   0.100000E+01  0.0000 -0.0000 -0.0000 -0.0000  0.0000  0.0000  0.0000  0.0000       1   1.00000   1.00000
     459   3  -3   0   0.00   0.00   6.24   6.24   0.839046E+04   0.200201E+03     0.000   1   1   0
   0.100000E+01   0.100000E+01  0.0000 -0.0000 -0.0000 -0.0000  0.0000  0.0000  0.0000  0.0000       1   1.00000   1.00000
     460  -3  -3   0   0.00   0.00   6.24   6.24   0.899300E+04   0.199762E+03     0.000   1   1   0
   0.100000E+01   0.100000E+01  0.0000 -0.0000 -0.0000 -0.0000  0.0000  0.0000  0.0000  0.0000       1   1.00000   1.00000
     461   3  -3   0   0.00   0.00   6.24   6.24   0.837613E+04   0.201477E+03     0.000   1   1   0
   0.100000E+01   0.100000E+01  0.0000 -0.0000 -0.0000 -0.0000  0.0000  0.0000  0.0000  0.0000       1   1.00000   1.00000
     462  -3  -3   0   0.00   0.00   6.24   6.24   0.824258E+04   0.197663E+03     0.000   1   1   0
   0.100000E+01   0.100000E+01  0.0000 -0.0000 -0.0000 -0.0000  0.0000  0.0000  0.0000  0.0000       1   1.00000   1.00000
     463   3  -3   0   0.00   0.00   6.24   6.24   0.887573E+04   0.196928E+03     0.000   1   1   0
   0.100000E+01   0.100000E+01  0.0000 -0.0000 -0.0000 -0.0000  0.0000  0.0000  0.0000  0.0000       1   1.00000   1.00000
     464  -3  -3   0   0.00   0.00   6.24   6.24   0.790945E+04   0.201198E+03     0.000   1   1   0
   0.100000E+01   0.100000E+01  0.0000 -0.0000 -0.0000 -0.0000  0.0000  0.0000  0.0000  0.0000       1   1.00000   1.00000
     465   3  -3   0   0.00   0.00   6.24   6.24   0.840974E+04   0.201509E+03     0.000   1   1   0
   0.100000E+01   0.100000E+01  0.0000 -0.0000 -0.0000 -0.0000  0.0000  0.0000  0.0000  0.0000       1   1.00000   1.00000
     466   3  -3   0   0.00   0.00   6.24   6.24   0.864281E+04   0.204677E+03     0.000   1   1   0
   0.100000E+01   0.100000E+01  0.0000 -0.0000 -0.0000 -0.0000  0.0000  0.0000  0.0000  0.0000       1   1.00000   1.00000
     467  -3  -3   0   0.00   0.00   6.24   6.24   0.827343E+04   0.201935E+03     0.000   1   1   0
   0.100000E+01   0.100000E+01  0.0000 -0.0000 -0.0000 -0.0000  0.0000  0.0000  0.0000  0.0000       1   1.00000   1.00000
     468  -3  -3   0   0.00   0.00   6.24   6.24   0.822696E+04   0.200979E+03     0.000   1   1   0
   0.100000E+01   0.100000E+01  0.0000 -0.0000 -0.0000 -0.0000  0.0000  0.0000  0.0000  0.0000       1   1.00000   1.00000
     469   3  -3   0   0.00   0.00   6.24   6.24   0.848681E+04   0.197996E+03     0.000   1   1   0
   0.100000E+01   0.100000E+01  0.0000 -0.0000 -0.0000 -0.0000  0.0000  0.0000  0.0000  0.0000       1   1.00000   1.00000
     470  -3   3   0   0.00   0.00   6.24   6.24   0.862350E+04   0.202702E+03     0.000   1   1   0
   0.100000E+01   0.100000E+01  0.0000 -0.0000 -0.0000 -0.0000  0.0000  0.0000  0.0000  0.0000       1   1.00000   1.00000
     471   3   3   0   0.00   0.00   6.24   6.24   0.822183E+04   0.201488E+03     0.000   1   1   0
   0.100000E+01   0.100000E+01  0.0000 -0.0000 -0.0000 -0.0000  0.0000  0.0000  0.0000  0.0000       1   1.00000   1.00000
     472   3   3   0   0.00   0.00   6.24   6.24   0.782579E+04   0.204400E+03     0.000   1   1   0
   0.100000E+01   0.100000E+01  0.0000 -0.0000 -0.0000 -0.0000  0.0000  0.0000  0.0000  0.0000       1   1.00000   1.00000
     473   3   3   0   0.00   0.00   6.24   6.24   0.826326E+04   0.202959E+03     0.000   1   1   0
   0.100000E+01   0.100000E+01  0.0000 -0.0000 -0.0000 -0.0000  0.0000  0.0000  0.0000  0.0000       1   1.00000   1.00000
     474  -3   3   0   0.00   0.00   6.24   6.24   0.864580E+04   0.204184E+03     0.000   1   1   0
   0.100000E+01   0.100000E+01  0.0000 -0.0000 -0.0000 -0.0000  0.0000  0.0000  0.0000  0.0000       1   1.00000   1.00000
     475   3   3   0   0.00   0.00   6.24   6.24   0.827967E+04   0.198897E+03     0.000   1   1   0
   0.100000E+01   0.100000E+01  0.0000 -0.0000 -0.0000 -0.0000  0.0000  0.0000  0.0000  0.0000       1   1.00000   1.00000
     476   3   3   0   0.00   0.00   6.24   6.24   0.811134E+04   0.198533E+03     0.000   1   1   0
   0.100000E+01   0.100000E+01  0.0000 -0.0000 -0.0000 -0.0000  0.0000  0.0000  0.0000  0.0000       1   1.00000   1.00000
     477   3   3   0   0.00   0.00   6.24   6.24   0.880970E+04   0.202492E+03     0.000   1   1   0
   0.100000E+01   0.100000E+01  0.0000 -0.0000 -0.0000 -0.0000  0.0000  0.0000  0.0000  0.0000       1   1.00000   1.00000
     478  -3   3   0   0.00   0.00   6.24   6.24   0.862132E+04   0.200580E+03     0.000   1   1   0
   0.100000E+01   0.100000E+01  0.0000 -0.0000 -0.0000 -0.0000  0.0000  0.0000  0.0000  0.0000       1   1.00000   1.00000
     479   3   3   0   0.00   0.00   6.24   6.24   0.797281E+04   0.202237E+03     0.000   1   1   0
   0.100000E+01   0.100000E+01  0.0000 -0.0000 -0.0000 -0.0000  0.0000  0.0000  0.0000  0.0000       1   1.00000   1.00000
     480  -3   3   0   0.00   0.00   6.24   6.24   0.865566E+04   0.196356E+03     0.000   1   1   0
   0.100000E+01   0.100000E+01  0.0000 -0.0000 -0.0000 -0.0000  0.0000  0.0000  0.0000  0.0000       1   1.00000   1.00000
     481  -5  -3   0   0.00   0.00   8.62   8.62   0.628919E+02   0.960085E+01     0.000   1   1   0
   0.100000E+01   0.100000E+01  0.0000 -0.0000 -0.0000 -0.0000  0.0000  0.0000  0.0000  0.0000       1   1.00000   1.00000
     482   5  -3   0   0.00   0.00   8.62   8.62   0.541233E+02   0.946844E+01     0.000   1   1   0
   0.100000E+01   0.100000E+01  0.0000 -0.0000 -0.0000 -0.0000  0.0000  0.0000  0.0000  0.0000       1   1.00000   1.00000
     483   5  -3   0   0.00   0.00   8.62   8.62   0.599683E+02   0.842322E+01     0.000   1   1   0
   0.100000E+01   0.100000E+01  0.0000 -0.0000 -0.0000 -0.0000  0.0000  0.0000  0.0000  0.0000       1   1.00000   1.00000
     484   5  -3   0   0.00   0.00   8.62   8.62   0.691732E+02   0.951531E+01     0.000   1   1   0
   0.100000E+01   0.100000E+01  0.0000 -0.0000 -0.0000 -0.0000  0.0000  0.0000  0.0000  0.0000       1   1.00000   1.00000
     485   5  -3   0   0.00   0.00   8.62   8.62   0.741465E+02   0.852236E+01     0.000   1   1   0
   0.100000E+01   0.100000E+01  0.0000 -0.0000 -0.0000 -0.0000  0.0000  0.0000  0.0000  0.0000       1   1.00000   1.00000
     486   5  -3   0   0.00   0.00   8.62   8.62   0.648384E+02   0.670168E+01     0.000   1   1   0
   0.100000E+01   0.100000E+01  0.0000 -0.0000 -0.0000 -0.0000  0.0000  0.0000  0.0000  0.0000       1   1.00000   1.00000
     487   5  -3   0   0.00   0.00   8.62   8.62   0.599795E+02   0.935202E+01     0.000   1   1   0
   0.100000E+01   0.100000E+01  0.0000 -0.0000 -0.0000 -0.0000  0.0000  0.0000  0.0000  0.0000       1   1.00000   1.00000
     488  -5  -3   0   0.00   0.00   8.62   8.62   0.576566E+02   0.941172E+01     0.000   1   1   0
   0.100000E+01   0.100000E+01  0.0000 -0.0000 -0.0000 -0.0000  0.0000  0.0000  0.0000  0.0000       1   1.00000   1.00000
     489  -5  -3   0   0.00   0.00   8.62   8.62   0.550835E+02   0.609668E+01     0.000   1   1   0
   0.100000E+01   0.100000E+01  0.0000 -0.0000 -0.0000 -0.0000  0.0000  0.0000  0.0000  0.0000       1   1.00000   1.00000
     490  -5  -3   0   0.00   0.00   8.62   8.62   0.525093E+02   0.879616E+01     0.000   1   1   0
   0.100000E+01   0.100000E+01  0.0000 -0.0000 -0.0000 -0.0000  0.0000  0.0000  0.0000  0.0000       1   1.00000   1.00000
     491  -5  -3   0   0.00   0.00   8.62   8.62   0.727031E+02   0.111327E+02     0.000   1   1   0
   0.100000E+01   0.100000E+01  0.0000 -0.0000 -0.0000 -0.0000  0.0000  0.0000  0.0000  0.0000       1   1.00000   1.00000
     492  -5  -3   0   0.00   0.00   8.62   8.62   0.628732E+02   0.799523E+01     0.000   1   1   0
   0.100000E+01   0.100000E+01  0.0000 -0.0000 -0.0000 -0.0000  0.0000  0.0000  0.0000  0.0000       1   1.00000   1.00000
     493  -5   3   0   0.00   0.00   8.62   8.62   0.819562E+02   0.117135E+02     0.000   1   1   0
   0.100000E+01   0.100000E+01  0.0000 -0.0000 -0.0000 -0.0000  0.0000  0.0000  0.0000  0.0000       1   1.00000   1.00000
     494  -5   3   0   0.00   0.00   8.62   8.62   0.574634E+02   0.102270E+02     0.000   1   1   0
   0.100000E+01   0.100000E+01  0.0000 -0.0000 -0.0000 -0.0000  0.0000  0.0000  0.0000  0.0000       1   1.00000   1.00000
     495  -5   3   0   0.00   0.00   8.62   8.62   0.507373E+02   0.140563E+02     0.000   1   1   0
   0.100000E+01   0.100000E+01  0.0000 -0.0000 -0.0000 -0.0000  0.0000  0.0000  0.0000  0.0000       1   1.00000   1.00000
     496  -5   3   0   0.00   0.00   8.62   8.62   0.590622E+02   0.591015E+01     0.000   1   1   0
   0.100000E+01   0.100000E+01  0.0000 -0.0000 -0.0000 -0.0000  0.0000  0.0000  0.0000  0.0000       1   1.00000   1.00000
     497   5   3   0   0.00   0.00   8.62   8.62   0.535817E+02   0.107644E+02     0.000   1   1   0
   0.100000E+01   0.100000E+01  0.0000 -0.0000 -0.0000 -0.0000  0.0000  0.0000  0.0000  0.0000       1   1.00000   1.00000
     498   5   3   0   0.00   0.00   8.62   8.62   0.430309E+02   0.896739E+01     0.000   1   1   0
   0.100000E+01   0.100000E+01  0.0000 -0.0000 -0.0000 -0.0000  0.0000  0.0000  0.0000  0.0000       1   1.00000   1.00000
     499   5   3   0   0.00   0.00   8.62   8.62   0.517601E+02   0.829833E+01     0.000   1   1   0
   0.100000E+01   0.100000E+01  0.0000 -0.0000 -0.0000 -0.0000  0.0000  0.0000  0.0000  0.0000       1   1.00000   1.00000
     500   5   3   0   0.00   0.00   8.62   8.62   0.714795E+02   0.101513E+02     0.000   1   1   0
   0.100000E+01   0.100000E+01  0.0000 -0.0000 -0.0000 -0.0000  0.0000  0.0000  0.0000  0.0000       1   1.00000   1.00000
     501   5   3   0   0.00   0.00   8.62   8.62   0.421979E+02   0.484356E+01     0.000   1   1   0
   0.100000E+01   0.100000E+01  0.0000 -0.0000 -0.0000 -0.0000  0.0000  0.0000  0.0000  0.0000       1   1.00000   1.00000
     502  -5   3   0   0.00   0.00   8.62   8.62   0.490677E+02   0.967867E+01     0.000   1   1   0
   0.100000E+01   0.100000E+01  0.0000 -0.0000 -0.0000 -0.0000  0.0000  0.0000  0.0000  0.0000       1   1.00000   1.00000
     503  -5   3   0   0.00   0.00   8.62   8.62   0.569138E+02   0.769357E+01     0.000   1   1   0
   0.100000E+01   0.100000E+01  0.0000 -0.0000 -0.0000 -0.0000  0.0000  0.0000  0.0000  0.0000       1   1.00000   1.00000
     504   5   3   0   0.00   0.00   8.62   8.62   0.478411E+02   0.104729E+02     0.000   1   1   0
   0.100000E+01   0.100000E+01  0.0000 -0.0000 -0.0000 -0.0000  0.0000  0.0000  0.0000  0.0000       1   1.00000   1.00000
     505   5   3   0   0.00   0.00   8.62   8.62   0.495155E+02   0.824832E+01     0.000   1   1   0
   0.100000E+01   0.100000E+01  0.0000 -0.0000 -0.0000 -0.0000  0.0000  0.0000  0.0000  0.0000       1   1.00000   1.00000
     506   5   3   0   0.00   0.00   8.62   8.62   0.533536E+02   0.569741E+01     0.000   1   1   0
   0.100000E+01   0.100000E+01  0.0000 -0.0000 -0.0000 -0.0000  0.0000  0.0000  0.0000  0.0000       1   1.00000   1.00000
     507  -7  -3   0   0.00   0.00  11.30  11.30   0.293964E+04   0.889347E+02     0.000   1   1   0
   0.100000E+01   0.100000E+01  0.0000 -0.0000 -0.0000 -0.0000  0.0000  0.0000  0.0000  0.0000       1   1.00000   1.00000
     508   7  -3   0   0.00   0.00  11.30  11.30   0.326408E+04   0.888773E+02     0.000   1   1   0
   0.100000E+01   0.100000E+01  0.0000 -0.0000 -0.0000 -0.0000  0.0000  0.0000  0.0000  0.0000       1   1.00000   1.00000
     509  -7  -3   0   0.00   0.00  11.30  11.30   0.298559E+04   0.858459E+02     0.000   1   1   0
   0.100000E+01   0.100000E+01  0.0000 -0.0000 -0.0000 -0.0000  0.0000  0.0000  0.0000  0.0000       1   1.00000   1.00000
     510  -7  -3   0   0.00   0.00  11.30  11.30   0.320954E+04   0.773739E+02     0.000   1   1   0
   0.100000E+01   0.100000E+01  0.0000 -0.0000 -0.0000 -0.0000  0.0000  0.0000  0.0000  0.0000       1   1.00000   1.00000
     511  -7  -3   0   0.00   0.00  11.30  11.30   0.291104E+04   0.856662E+02     0.000   1   1   0
   0.100000E+01   0.100000E+01  0.0000 -0.0000 -0.0000 -0.0000  0.0000  0.0000  0.0000  0.0000       1   1.00000   1.00000
     512  -7  -3   0   0.00   0.00  11.30  11.30   0.300183E+04   0.877733E+02     0.000   1   1   0
   0.100000E+01   0.100000E+01  0.0000 -0.0000 -0.0000 -0.0000  0.0000  0.0000  0.0000  0.0000       1   1.00000   1.00000
     513  -7  -3   0   0.00   0.00  11.30  11.30   0.291928E+04   0.823803E+02     0.000   1   1   0
   0.100000E+01   0.100000E+01  0.0000 -0.0000 -0.0000 -0.0000  0.0000  0.0000  0.0000  0.0000       1   1.00000   1.00000
     514   7  -3   0   0.00   0.00  11.30  11.30   0.340875E+04   0.883547E+02     0.000   1   1   0
   0.100000E+01   0.100000E+01  0.0000 -0.0000 -0.0000 -0.0000  0.0000  0.0000  0.0000  0.0000       1   1.00000   1.00000
     515   7  -3   0   0.00   0.00  11.30  11.30   0.314185E+04   0.877308E+02     0.000   1   1   0
   0.100000E+01   0.100000E+01  0.0000 -0.0000 -0.0000 -0.0000  0.0000  0.0000  0.0000  0.0000       1   1.00000   1.00000
     516   7   3   0   0.00   0.00  11.30  11.30   0.306610E+04   0.871974E+02     0.000   1   1   0
   0.100000E+01   0.100000E+01  0.0000 -0.0000 -0.0000 -0.0000  0.0000  0.0000  0.0000  0.0000       1   1.00000   1.00000
     517   7   3   0   0.00   0.00  11.30  11.30   0.289107E+04   0.902018E+02     0.000   1   1   0
   0.100000E+01   0.100000E+01  0.0000 -0.0000 -0.0000 -0.0000  0.0000  0.0000  0.0000  0.0000       1   1.00000   1.00000
     518   7   3   0   0.00   0.00  11.30  11.30   0.285944E+04   0.784760E+02     0.000   1   1   0
   0.100000E+01   0.100000E+01  0.0000 -0.0000 -0.0000 -0.0000  0.0000  0.0000  0.0000  0.0000       1   1.00000   1.00000
     519  -7   3   0   0.00   0.00  11.30  11.30   0.315318E+04   0.908396E+02     0.000   1   1   0
[truncated: 7,784,811 more chars]
